# Supplementary material for: Accelerating microbial iron cycling promotes re‐cementation of surface crusts in iron ore regions
Source: Microb Biotechnol. 2020 Aug 19;13(6):1960–71. doi: 10.1111/1751-7915.13646 (PMC7533318; doi:10.1111/1751-7915.13646)
Supplement: Supplementary file 12 — File S2. Sequence data and analysis files for amplicon data clustered into Operational Taxonomic Units at ≤ 0.03 distance (first seven sheets) and metagenomic analysis of phototrophic consortium (eighth sheet). [file MBT2-13-1960-s012.xlsx]

## Sheet: raw seq counts
# of seqs -->	45238	28962	68733	59249	49989	7825	16106	26047	48007	2170	74965	55476	53924	68464	44932	61140	58546	2315	26546	29136	76098	58953	56889	30780	50148	44407	49357	33388	57230	44221	4451	5283	18600	4258	5326	7585	4148	5795	5146	14005	4989	5023	4365	46770	45176
OTU	FeRB culture	FeOx culture	Bwk1	Bwk12	Bwk24_1	Bwk24_2	Bwk24_3	Bwk40_1	Bwk40_2	Bwk40_3	Cwk1	Cwk12_1	Cwk12_2	Cwk12_3	Cwk24_1	Cwk24_2	Cwk24_3	Cwk40_1	Cwk40_2	Cwk40_3	Dwk1	Dwk12_1	Dwk12_2	Dwk12_3	Dwk24_1	Dwk24_2	Dwk24_3	Dwk40_1	Dwk40_2	Dwk40_3	A10cm	A40cm	A80cm	B10cm	B40cm	B80cm	C10cm	C40cm	C80cm	D10cm	D40cm	D80cm	E10cm	E40cm	E80cm	Taxonomy
Otu00001	0	0	41	2	0	0	0	703	2	0	21134	4278	3483	8706	2273	391	1297	43	82	390	15066	927	689	287	1042	259	621	552	827	1641	0	0	0	0	0	0	0	5	54	0	2	11	0	2	28	Bacteria(100);Bacteroidetes(100);Bacteroidia(100);Bacteroidales(100);Bacteroidales_unclassified(100);Bacteroidales_unclassified(100);
Otu00002	0	1	11	3	1	1	6	2	39	0	6	204	11	74	5072	4397	4270	2	22	478	2	12497	12683	6142	3316	1814	3347	1939	4607	1328	0	0	0	0	0	0	1	2	2	1	2	2	0	3	18	Bacteria(100);Patescibacteria(100);Patescibacteria_unclassified(100);Patescibacteria_unclassified(100);Patescibacteria_unclassified(100);Patescibacteria_unclassified(100);
Otu00003	0	0	7518	5283	2512	104	375	949	1547	65	6048	3043	2929	3180	570	1129	418	0	216	68	4609	211	2148	729	568	902	1115	570	841	271	4	89	274	7	119	409	4	78	83	78	34	36	18	1643	2071	Archaea(100);Thaumarchaeota(100);Nitrososphaeria(100);Nitrosotaleales(100);Nitrosotaleaceae(100);Candidatus_Nitrosotalea(100);
Otu00004	0	0	320	424	1117	283	231	771	2645	125	0	4458	1842	3211	1389	1610	1423	19	177	144	6	194	3042	1496	1847	1359	1191	1123	1323	400	0	0	23	0	23	95	14	141	48	69	118	39	14	1933	2320	Bacteria(100);Patescibacteria(100);Microgenomatia(100);Candidatus_Levybacteria(100);Candidatus_Levybacteria_fa(100);Candidatus_Levybacteria_ge(100);
Otu00005	0	0	3	0	0	0	0	6	1	1	1	1153	10	5	3392	2960	1929	50	1042	594	1	1973	510	227	2106	2871	7035	704	1525	1026	0	0	0	0	0	0	0	1	4	2	3	1	0	3	5	Bacteria(100);Patescibacteria(100);Parcubacteria(100);Parcubacteria_or(100);Parcubacteria_fa(100);Parcubacteria_ge(100);
Otu00006	25798	1	0	0	0	0	0	107	0	0	6	54	1	3	15	0	10	0	0	45	784	5	34	9	19	2	44	72	107	228	0	0	0	0	0	0	0	0	0	0	0	0	0	0	0	Bacteria(100);Bacteroidetes(100);Bacteroidia(100);Bacteroidales(100);Paludibacteraceae(100);Paludibacteraceae_unclassified(100);
Otu00007	0	0	1	3	8	2	2	4	40	0	0	2176	1561	3799	877	3299	1960	23	622	611	0	1408	2999	1818	1304	1473	1391	371	451	271	0	0	0	0	0	0	2	118	128	1	22	21	0	95	459	Bacteria(100);Bacteroidetes(100);Bacteroidia(100);Chitinophagales(100);Chitinophagaceae(100);Chitinophagaceae_unclassified(100);
Otu00008	0	0	2711	4642	5149	1307	1111	1681	6263	228	33	80	60	43	14	17	26	0	4	0	36	25	86	71	24	16	23	9	13	10	0	14	76	7	40	168	2	0	0	32	3	0	0	85	147	Bacteria(100);Bacteria_unclassified(100);Bacteria_unclassified(100);Bacteria_unclassified(100);Bacteria_unclassified(100);Bacteria_unclassified(100);
Otu00009	0	0	2	0	0	0	1	0	5	2	0	0	0	0	2663	2440	1781	6	5	75	0	255	1078	1385	1598	880	3628	2320	3995	950	0	0	0	0	0	0	0	0	0	6	0	0	0	0	0	Bacteria(100);Patescibacteria(100);Parcubacteria(100);Parcubacteria_unclassified(100);Parcubacteria_unclassified(100);Parcubacteria_unclassified(100);
Otu00010	0	0	142	60	34	12	17	3816	30	3	0	61	2	4	1494	21	874	1	3	2320	235	0	2	5	251	56	10	2901	3905	6694	0	0	0	0	0	0	0	1	2	0	5	1	0	0	0	Bacteria(100);Proteobacteria(100);Gammaproteobacteria(100);Betaproteobacteriales(100);Burkholderiaceae(100);Burkholderiaceae_unclassified(99);
Otu00011	0	22525	0	0	0	0	0	0	0	0	0	0	0	0	0	0	0	0	0	0	0	0	0	0	0	0	0	0	0	0	0	0	0	0	0	0	0	0	0	0	0	0	0	0	0	Bacteria(100);Proteobacteria(100);Gammaproteobacteria(100);Betaproteobacteriales(100);Gallionellaceae(100);Gallionellaceae_unclassified(100);
Otu00012	0	0	4	51	441	67	48	94	507	23	0	197	82	424	1528	2612	1437	23	104	495	2	0	869	578	1052	1477	1799	1575	3305	1257	0	0	0	0	2	3	25	2	3	5	2	1	2	275	236	Bacteria(100);Patescibacteria(100);Microgenomatia(100);Microgenomatia_unclassified(100);Microgenomatia_unclassified(100);Microgenomatia_unclassified(100);
Otu00013	0	0	4153	2020	1541	107	313	754	1685	64	1836	45	219	111	4	15	6	1	3	1	2344	10	419	122	52	62	21	2	3	8	0	55	406	3	270	393	0	0	0	9	3	0	0	15	43	Archaea(100);Thaumarchaeota(100);Group_1.1c(100);Group_1.1c_or(100);Group_1.1c_fa(100);Group_1.1c_ge(100);
Otu00014	0	0	0	0	0	0	0	0	0	0	1	2694	4018	4595	114	584	180	0	143	11	3	1716	1305	365	178	267	102	16	10	7	0	0	0	0	0	0	0	6	11	0	2	9	0	27	63	Archaea(100);Crenarchaeota(100);Bathyarchaeia(100);Bathyarchaeia_or(100);Bathyarchaeia_fa(100);Bathyarchaeia_ge(100);
Otu00015	0	199	54	17	87	7	61	1080	51	2	1	141	1	284	1100	38	2687	161	41	1298	1	382	284	180	591	1434	1497	688	1080	1848	64	10	34	31	8	41	26	3	5	150	5	1	47	6	23	Bacteria(100);Proteobacteria(100);Alphaproteobacteria(100);Rhizobiales(100);Xanthobacteraceae(100);Rhodopseudomonas(95);
Otu00016	0	0	2	0	0	0	0	4	0	0	3294	126	1141	174	69	59	284	9	95	187	39	7	64	35	755	277	270	20	41	41	0	0	3	0	2	0	411	313	753	253	324	1177	186	3095	1148	Bacteria(100);Firmicutes(100);Clostridia(100);Clostridiales(100);Clostridiaceae_1(100);Clostridiaceae_1_unclassified(81);
Otu00017	0	0	0	0	0	0	0	0	0	1	0	6	29	9	87	1850	219	139	3740	1441	0	30	9	4	3465	1110	178	665	287	367	0	0	0	0	0	0	0	0	8	0	0	0	0	0	1	Bacteria(100);Firmicutes(100);Clostridia(100);Clostridiales(100);TSAC18(100);TSAC18_ge(100);
Otu00018	0	0	0	1	0	0	1	0	0	0	0	251	746	219	928	3553	3056	32	539	457	0	16	94	158	950	768	1151	58	165	59	0	0	0	0	0	0	0	2	1	0	0	0	0	0	0	Bacteria(100);Firmicutes(100);Clostridia(100);Clostridiales(100);Family_XVIII(100);uncultured(100);
Otu00019	0	0	3	0	0	0	0	6	0	1	0	2215	2112	1163	884	261	228	14	25	36	1	171	1106	686	491	508	707	685	1353	448	0	0	0	0	0	0	0	2	1	0	0	1	0	0	2	Bacteria(100);Bacteroidetes(100);Bacteroidia(100);Bacteroidales(100);Prolixibacteraceae(100);WCHB1-32(100);
Otu00020	0	0	0	0	0	1	0	1	0	0	1	9	0	4	482	67	44	45	29	28	0	39	106	71	932	2121	892	2085	5093	859	0	0	0	0	0	0	1	2	1	0	2	15	0	23	82	Bacteria(100);Proteobacteria(100);Deltaproteobacteria(100);Syntrophobacterales(100);Syntrophobacteraceae(100);Syntrophobacteraceae_unclassified(100);
Otu00021	0	0	4	1	0	0	0	1	0	0	8	1427	744	2266	143	548	1353	9	263	301	10	1950	919	998	275	523	788	54	109	168	0	0	0	0	0	0	0	0	0	0	0	0	0	0	0	Bacteria(100);Firmicutes(100);Clostridia(100);Clostridiales(100);Family_XVIII(100);Family_XVIII_unclassified(100);
Otu00022	0	0	0	0	0	0	0	1	0	2	1	124	1924	1055	740	2144	1000	70	2500	762	0	28	35	26	338	669	483	343	405	183	0	0	0	0	0	0	0	2	4	0	0	1	0	0	3	Bacteria(100);Firmicutes(100);Clostridia(100);Clostridiales(100);Peptococcaceae(100);Pelotomaculum(99);
Otu00023	0	0	847	2500	2112	455	360	563	2356	63	1	127	60	54	48	70	100	1	10	16	2	1	119	60	92	58	105	167	219	49	0	5	19	1	23	71	10	7	2	18	42	13	6	371	215	Bacteria(100);Patescibacteria(100);Microgenomatia(100);Candidatus_Levybacteria(100);Candidatus_Levybacteria_fa(100);Candidatus_Levybacteria_ge(100);
Otu00024	0	0	1	2	0	0	1	0	0	0	2	1052	931	1916	53	1124	439	2	135	26	3	1227	1260	853	1251	600	189	40	15	5	0	0	0	0	0	0	0	5	1	0	3	6	0	3	24	Bacteria(100);Firmicutes(100);Clostridia(100);Clostridia_unclassified(100);Clostridia_unclassified(100);Clostridia_unclassified(100);
Otu00025	0	0	303	2	6	0	0	1	21	1	3275	642	1567	1108	26	227	167	1	100	6	1960	9	501	142	663	130	33	12	7	5	0	0	0	4	0	0	0	0	0	0	0	0	0	0	0	Bacteria(100);Proteobacteria(100);Gammaproteobacteria(100);Enterobacteriales(100);Enterobacteriaceae(100);Enterobacteriaceae_unclassified(78);
Otu00026	0	0	0	0	1	0	0	0	0	0	0	2	0	1	667	2173	1797	183	850	1204	0	4	0	3	453	748	1097	238	529	488	0	0	0	0	0	0	3	13	1	1	12	9	0	271	84	Bacteria(100);Proteobacteria(100);Deltaproteobacteria(100);Syntrophobacterales(100);Syntrophaceae(100);Desulfomonile(100);
Otu00027	0	0	2950	1166	1009	59	464	252	674	38	62	9	10	36	1	15	17	0	4	1	73	5	19	12	4	9	5	3	2	4	222	157	710	27	69	166	39	10	6	834	16	24	101	284	491	Bacteria(100);Chloroflexi(100);P2-11E(100);P2-11E_or(100);P2-11E_fa(100);P2-11E_ge(100);
Otu00028	0	0	1	0	0	0	0	0	4	5	0	512	133	566	829	818	1142	1	14	29	0	51	165	61	1266	1241	1290	376	700	384	0	0	0	0	0	0	0	0	0	10	4	0	0	3	16	Bacteria(100);Patescibacteria(100);Microgenomatia(100);Candidatus_Pacebacteria(100);Candidatus_Pacebacteria_fa(100);Candidatus_Pacebacteria_ge(100);
Otu00029	8759	3	0	0	0	1	0	0	0	0	0	0	0	0	0	0	0	0	0	0	1	0	0	0	0	0	0	0	0	0	0	0	0	0	0	0	0	0	0	0	0	0	0	0	0	Bacteria(100);Proteobacteria(100);Alphaproteobacteria(100);Rhodospirillales(100);Magnetospirillaceae(100);Magnetospirillaceae_unclassified(100);
Otu00030	0	0	1	1	0	0	0	0	0	0	589	0	5	4	0	0	0	0	0	0	7601	1	2	1	3	0	0	0	0	0	0	0	0	0	0	0	0	0	5	0	1	34	0	19	337	Bacteria(100);Bacteria_unclassified(100);Bacteria_unclassified(100);Bacteria_unclassified(100);Bacteria_unclassified(100);Bacteria_unclassified(100);
Otu00031	0	0	0	1	0	0	0	0	0	0	1188	0	23	3	0	1	0	0	0	0	6213	2	2	0	0	0	0	0	0	0	0	0	0	0	0	0	0	1	0	0	0	0	0	39	0	Bacteria(100);Firmicutes(100);Firmicutes_unclassified(100);Firmicutes_unclassified(100);Firmicutes_unclassified(100);Firmicutes_unclassified(100);
Otu00032	3551	0	0	0	0	0	0	279	0	0	0	521	0	7	81	5	92	0	0	425	84	32	15	13	33	10	83	405	523	1065	0	0	0	0	0	0	0	0	0	0	0	0	0	0	0	Bacteria(100);Proteobacteria(100);Deltaproteobacteria(100);Desulfovibrionales(100);Desulfovibrionaceae(100);Desulfovibrio(100);
Otu00033	0	0	9	0	6	0	20	132	72	3	3260	81	151	26	49	16	21	6	7	73	1487	47	4	10	133	13	9	95	121	220	0	0	2	1	2	0	9	20	17	37	35	24	3	535	289	Bacteria(100);Firmicutes(100);Clostridia(100);Clostridiales(100);Clostridiaceae_1(100);Clostridium_sensu_stricto_1(64);
Otu00034	0	0	1	1	0	0	0	0	0	1	0	711	318	583	209	197	173	0	44	26	1	3261	193	78	833	266	76	39	15	9	0	0	0	0	0	0	0	0	0	0	1	0	0	0	0	Bacteria(100);Firmicutes(100);Clostridia(100);Clostridiales(100);Ruminococcaceae(100);Ruminococcaceae_UCG-010(75);
Otu00035	0	0	571	1669	1334	331	252	324	1242	55	1	27	10	35	11	21	29	0	1	4	1	5	9	7	4	6	17	26	47	13	0	13	99	0	20	84	9	1	0	15	0	1	3	103	135	Bacteria(100);Patescibacteria(100);Microgenomatia(100);Candidatus_Levybacteria(100);Candidatus_Levybacteria_fa(100);Candidatus_Levybacteria_ge(100);
Otu00036	0	0	0	0	0	0	0	0	0	0	0	13	5	13	108	1253	975	4	238	75	0	594	319	43	1309	795	369	42	19	19	0	0	0	0	0	0	0	1	0	0	0	0	0	0	0	Bacteria(100);Firmicutes(100);Clostridia(100);Clostridiales(100);Ruminococcaceae(100);Ruminiclostridium_1(100);
Otu00037	0	4727	50	2	8	2	40	0	13	3	488	0	348	5	1	44	0	0	20	0	244	1	9	7	9	4	1	0	0	1	0	1	2	0	0	2	0	0	0	0	0	0	0	0	0	Bacteria(100);Proteobacteria(100);Gammaproteobacteria(100);Betaproteobacteriales(100);Burkholderiaceae(100);Burkholderia-Caballeronia-Paraburkholderia(100);
Otu00038	0	0	487	14	28	9	49	1	68	5	1	205	11	216	208	14	1917	13	15	739	0	180	133	269	65	190	196	11	21	28	0	0	0	0	6	0	2	7	18	0	0	19	3	234	621	Bacteria(100);Proteobacteria(100);Gammaproteobacteria(100);Betaproteobacteriales(100);Rhodocyclaceae(100);Rhodocyclaceae_unclassified(100);
Otu00039	0	0	0	0	0	0	0	0	0	1	0	16	216	32	39	474	123	4	221	35	0	1204	908	315	1189	755	308	58	54	36	0	0	0	0	0	0	0	0	0	0	1	3	0	2	4	Bacteria(100);Bacteria_unclassified(100);Bacteria_unclassified(100);Bacteria_unclassified(100);Bacteria_unclassified(100);Bacteria_unclassified(100);
Otu00040	0	0	0	0	0	0	0	0	0	0	0	75	0	8	91	12	93	9	34	89	0	68	82	44	157	116	128	58	75	31	0	0	0	0	0	0	6	32	38	0	1	87	13	1745	2850	Bacteria(100);Proteobacteria(100);Gammaproteobacteria(100);Betaproteobacteriales(100);Betaproteobacteriales_unclassified(100);Betaproteobacteriales_unclassified(100);
Otu00041	0	0	2	1	0	0	0	0	0	0	0	839	1113	2678	25	108	123	0	86	16	0	220	225	221	106	29	19	6	4	5	0	0	0	0	0	0	0	8	1	1	4	14	0	18	24	Bacteria(100);Firmicutes(100);Clostridia(100);Clostridiales(100);Peptococcaceae(100);Desulfurispora(100);
Otu00042	0	0	1	0	1	1	0	0	0	0	1	58	12	110	22	332	731	37	509	546	0	739	471	32	472	982	345	68	185	87	0	0	0	0	0	0	0	0	0	0	0	0	0	0	0	Bacteria(100);Firmicutes(100);Clostridia(100);Clostridiales(100);Peptococcaceae(100);Desulfurispora(100);
Otu00043	0	0	3	0	0	0	0	0	1	0	0	94	37	7	80	2389	294	4	688	149	0	192	58	24	832	266	37	35	23	29	0	0	0	0	0	0	7	37	45	25	4	3	0	12	127	Bacteria(100);Nitrospirae(100);Thermodesulfovibrionia(100);uncultured(100);uncultured_fa(100);uncultured_ge(100);
Otu00044	0	0	2943	85	97	0	95	9	40	1	589	43	279	90	2	105	32	0	47	1	717	23	61	18	49	14	7	2	0	2	0	0	14	2	9	18	1	0	0	5	0	0	1	0	2	Bacteria(100);Proteobacteria(100);Gammaproteobacteria(100);Betaproteobacteriales(100);Burkholderiaceae(100);Ralstonia(99);
Otu00045	1	0	0	0	0	0	0	856	3	0	0	0	0	0	342	1	118	1	0	244	0	0	0	0	72	9	2	662	955	2128	0	0	0	0	0	0	0	0	0	0	0	0	0	0	0	Archaea(100);Euryarchaeota(100);Methanobacteria(100);Methanobacteriales(100);Methanobacteriaceae(100);Methanobacterium(100);
Otu00046	0	0	555	1455	1268	245	300	296	926	65	9	14	8	11	5	5	11	0	1	0	7	6	9	13	6	6	6	2	2	1	0	5	45	1	13	27	1	0	0	9	0	0	0	13	22	Bacteria(100);Bacteria_unclassified(100);Bacteria_unclassified(100);Bacteria_unclassified(100);Bacteria_unclassified(100);Bacteria_unclassified(100);
Otu00047	0	0	1	0	0	0	0	849	1	0	0	13	0	0	92	1	152	0	0	992	0	1	0	0	21	6	2	705	896	1543	0	0	0	0	0	0	0	0	0	0	0	0	1	2	1	Bacteria(100);Actinobacteria(100);Actinobacteria(100);Propionibacteriales(100);Propionibacteriaceae(100);Propionibacteriaceae_unclassified(100);
Otu00048	0	0	0	0	0	0	0	1	0	0	598	19	159	38	21	32	58	1	28	25	6	0	13	5	116	71	67	3	9	12	0	0	0	0	1	0	193	742	464	60	925	289	12	653	610	Bacteria(100);Firmicutes(100);Clostridia(100);Clostridiales(100);Clostridiaceae_1(100);Clostridiaceae_1_unclassified(100);
Otu00049	0	0	0	0	1	0	0	0	0	0	0	581	973	1816	8	111	226	0	41	32	1	910	203	166	73	17	12	3	3	1	0	0	0	0	0	0	0	6	1	0	0	1	0	2	24	Bacteria(100);Firmicutes(100);Clostridia(100);Clostridiales(100);Peptococcaceae(100);Desulfurispora(100);
Otu00050	0	0	0	0	0	0	0	0	0	0	0	197	38	218	281	324	693	0	31	69	0	427	379	86	408	566	337	40	68	18	0	0	0	0	0	0	7	53	58	0	45	45	0	332	458	Bacteria(100);Chloroflexi(100);Anaerolineae(100);Anaerolineales(100);Anaerolineaceae(100);Anaerolineaceae_unclassified(100);
Otu00051	0	0	0	0	0	0	0	0	0	0	0	361	1829	10	12	32	38	0	0	0	1	107	1721	860	47	18	0	0	2	0	0	0	0	0	0	0	0	0	0	0	0	1	0	0	0	Bacteria(100);Bacteria_unclassified(100);Bacteria_unclassified(100);Bacteria_unclassified(100);Bacteria_unclassified(100);Bacteria_unclassified(100);
Otu00052	0	0	0	0	0	0	0	30	0	0	2081	14	594	31	18	136	306	4	154	194	410	9	9	6	137	35	23	20	24	39	0	0	0	0	0	0	2	22	46	42	7	158	11	71	340	Bacteria(100);Firmicutes(100);Clostridia(100);Clostridiales(100);Clostridiaceae_1(100);Clostridium_sensu_stricto_12(100);
Otu00053	0	0	196	2767	1138	94	66	33	535	11	1	0	0	0	0	0	0	0	0	0	0	0	1	2	0	1	0	0	0	0	0	13	103	0	1	6	0	0	0	0	0	0	0	0	0	Bacteria(100);Patescibacteria(100);Parcubacteria(100);Parcubacteria_unclassified(100);Parcubacteria_unclassified(100);Parcubacteria_unclassified(100);
Otu00054	0	0	0	0	0	0	1	0	0	0	1	639	500	442	44	169	168	1	87	33	0	410	727	302	823	323	100	25	15	4	0	0	0	0	0	0	0	0	0	0	0	3	0	0	2	Bacteria(100);Firmicutes(100);Clostridia(100);Clostridia_unclassified(100);Clostridia_unclassified(100);Clostridia_unclassified(100);
Otu00055	0	0	0	541	2225	694	1158	43	90	19	0	1	0	0	0	0	0	0	0	0	0	0	1	0	0	1	0	0	0	0	0	0	0	0	0	0	0	0	0	0	0	0	0	0	0	Bacteria(100);Proteobacteria(100);Alphaproteobacteria(100);Rhodospirillales(100);Magnetospirillaceae(100);Magnetospirillum(100);
Otu00056	0	0	0	0	0	0	0	3	0	0	1312	9	217	105	12	82	929	0	84	726	129	20	21	12	173	95	75	7	10	8	0	0	0	0	0	0	15	13	4	2	8	56	18	165	405	Bacteria(100);Firmicutes(100);Clostridia(100);Clostridiales(100);Clostridiaceae_1(100);Clostridium_sensu_stricto_12(100);
Otu00057	0	0	0	0	10	3	3	0	2	0	1	2345	355	721	89	36	57	0	3	2	2	10	458	174	75	40	86	55	54	14	0	0	0	0	0	0	0	0	0	0	1	2	0	1	2	Bacteria(100);Patescibacteria(100);Parcubacteria(100);Candidatus_Adlerbacteria(100);Candidatus_Adlerbacteria_fa(100);Candidatus_Adlerbacteria_ge(100);
Otu00058	0	0	20	6	18	0	10	0	3	0	1	0	0	0	0	0	0	0	0	0	0	0	0	0	0	0	0	0	0	0	32	44	105	18	42	88	189	204	48	175	92	51	283	1496	1607	Bacteria(100);Chloroflexi(100);Ktedonobacteria(100);Ktedonobacterales(100);JG30-KF-AS9(100);JG30-KF-AS9_ge(100);
Otu00059	0	0	0	0	0	0	0	792	1	1	0	0	0	0	237	3	103	0	0	562	0	0	0	0	14	11	0	551	712	1475	0	0	0	0	0	0	0	0	0	0	0	0	0	0	0	Bacteria(100);Chloroflexi(100);Anaerolineae(100);Anaerolineales(100);Anaerolineaceae(100);Longilinea(100);
Otu00060	0	0	0	0	0	0	0	0	0	3	0	145	697	608	155	240	570	19	244	143	0	102	326	207	241	361	195	25	71	76	0	0	0	0	0	0	0	0	0	1	0	3	0	2	2	Bacteria(100);Firmicutes(100);Clostridia(100);Clostridiales(100);Gracilibacteraceae(100);Lutispora(99);
Otu00061	0	0	0	0	0	0	0	0	0	0	0	677	675	1529	122	48	82	15	1	0	0	121	38	64	138	44	539	3	260	18	0	0	0	0	0	0	1	2	0	0	0	0	0	34	13	Bacteria(100);Cyanobacteria(100);Sericytochromatia(100);Sericytochromatia_or(100);Sericytochromatia_fa(100);Sericytochromatia_ge(100);
Otu00062	0	0	3	0	0	0	0	0	0	0	2255	393	89	274	18	9	53	2	15	15	419	22	174	123	211	39	25	32	32	7	0	0	0	0	0	0	0	0	2	0	0	29	0	0	1	Bacteria(100);Firmicutes(100);Clostridia(100);Clostridiales(100);Peptococcaceae(99);Thermincola(98);
Otu00063	0	0	577	13	29	2	22	1	7	0	2497	18	592	70	0	97	3	0	17	0	185	0	21	10	23	3	1	0	0	0	0	0	0	1	1	36	0	1	0	0	0	0	0	0	0	Bacteria(100);Proteobacteria(100);Gammaproteobacteria(100);Betaproteobacteriales(100);Betaproteobacteriales_unclassified(100);Betaproteobacteriales_unclassified(100);
Otu00064	0	0	0	0	0	0	0	1	0	0	1	0	2	0	8	1	0	5	2	0	0	0	0	0	2	0	3	0	0	17	0	0	0	0	0	0	174	13	0	120	1	1	99	3436	336	Bacteria(100);Firmicutes(100);Clostridia(100);Clostridiales(100);Clostridiaceae_1(100);Clostridium_sensu_stricto_6(100);
Otu00065	0	0	701	2428	609	35	81	21	291	5	1	3	4	3	2	0	0	0	0	0	8	0	2	5	2	0	5	0	0	0	0	0	3	0	2	7	0	0	0	0	0	0	0	0	0	Bacteria(100);Patescibacteria(100);Saccharimonadia(100);Saccharimonadales(100);Saccharimonadales_fa(100);Saccharimonadales_ge(100);
Otu00066	0	0	2	2	0	0	0	1	0	0	0	392	1172	1380	7	112	187	4	117	124	2	91	278	120	56	66	14	5	7	2	0	0	0	0	0	0	0	1	0	0	0	1	0	11	49	Bacteria(100);Firmicutes(100);Clostridia(100);Clostridiales(100);Peptococcaceae(100);Desulfurispora(100);
Otu00067	0	0	0	58	655	108	33	162	1243	1	0	89	12	31	37	93	18	0	14	19	0	0	63	59	274	373	400	116	166	99	0	0	0	0	2	3	2	0	1	5	0	0	3	5	12	Bacteria(100);Patescibacteria(100);Microgenomatia(100);Candidatus_Woesebacteria(100);Candidatus_Woesebacteria_fa(100);Candidatus_Woesebacteria_ge(100);
Otu00068	0	0	42	0	1	0	0	1	0	0	14	1	0	0	16	29	2	0	5	1	7	0	144	120	108	227	684	395	540	307	1	0	4	0	1	0	31	184	85	134	196	334	8	85	438	Archaea(100);Euryarchaeota(100);Thermoplasmata(100);Thermoplasmata_unclassified(100);Thermoplasmata_unclassified(100);Thermoplasmata_unclassified(100);
Otu00069	0	0	502	2259	896	55	70	35	278	4	0	1	0	2	0	0	0	0	0	0	2	0	0	1	0	0	0	0	0	1	0	0	1	0	0	0	0	0	0	0	0	0	0	0	0	Bacteria(100);Patescibacteria(100);Parcubacteria(100);Candidatus_Kaiserbacteria(100);Candidatus_Kaiserbacteria_fa(100);Candidatus_Kaiserbacteria_ge(100);
Otu00070	0	0	0	0	0	0	1	0	0	0	0	0	0	0	557	674	1106	14	45	582	0	21	0	0	35	40	12	219	510	239	0	0	0	0	0	0	0	1	0	0	0	2	0	20	7	Bacteria(100);Patescibacteria(100);Parcubacteria(100);Candidatus_Jorgensenbacteria(100);Candidatus_Jorgensenbacteria_fa(100);Candidatus_Jorgensenbacteria_ge(100);
Otu00071	0	0	2461	776	253	44	67	53	150	3	12	7	4	15	0	0	0	0	0	0	136	0	10	15	0	1	0	0	2	0	0	0	35	0	1	31	0	0	0	0	0	0	0	0	0	Bacteria(100);Bacteroidetes(100);Bacteroidia(100);Chitinophagales(100);Chitinophagaceae(100);Chitinophagaceae_unclassified(99);
Otu00072	0	0	1	0	0	0	0	0	0	0	0	29	3	6	39	200	211	3	3	7	1	856	962	497	528	631	83	1	1	7	0	0	0	0	0	0	1	0	0	0	2	3	0	0	0	Bacteria(100);Nitrospirae(100);Thermodesulfovibrionia(100);uncultured(100);uncultured_fa(100);uncultured_ge(100);
Otu00073	0	0	1	0	0	0	0	1	8	1	0	23	57	817	247	514	2043	0	25	109	0	30	0	2	8	2	15	6	94	52	0	0	0	0	0	0	1	2	10	0	0	0	0	3	3	Bacteria(100);Patescibacteria(100);Parcubacteria(100);Parcubacteria_or(100);Parcubacteria_fa(100);Parcubacteria_ge(100);
Otu00074	0	0	1	0	0	0	0	0	0	0	0	300	441	496	110	105	160	3	187	274	1	457	351	823	79	63	44	33	56	19	0	0	0	0	0	0	0	0	0	0	0	0	0	0	0	Bacteria(100);Firmicutes(100);Clostridia(100);Clostridiales(100);Peptococcaceae(100);Pelotomaculum(100);
Otu00075	0	0	3	0	0	0	0	0	0	0	0	18	1	414	415	101	309	6	3	7	0	259	0	0	87	173	353	354	1284	160	0	0	0	0	0	0	0	0	0	0	0	0	0	0	0	Bacteria(100);Patescibacteria(100);Patescibacteria_unclassified(100);Patescibacteria_unclassified(100);Patescibacteria_unclassified(100);Patescibacteria_unclassified(100);
Otu00076	0	0	0	0	0	0	0	0	3	0	0	349	257	673	71	97	131	2	40	20	0	293	471	214	188	212	127	173	238	146	0	0	0	0	0	0	0	3	41	5	7	11	0	30	144	Bacteria(100);Bacteroidetes(100);Bacteroidia(100);Chitinophagales(100);Chitinophagaceae(100);Chitinophagaceae_unclassified(80);
Otu00077	0	0	0	0	0	0	0	0	0	0	0	0	0	0	0	0	0	0	0	0	0	0	0	6	15	17	30	629	1179	269	0	0	0	0	0	0	0	139	170	1	102	277	14	99	939	Bacteria(100);Proteobacteria(100);Gammaproteobacteria(100);Betaproteobacteriales(100);Gallionellaceae(100);Gallionellaceae_unclassified(100);
Otu00078	3657	0	1	0	1	0	0	0	0	0	14	0	0	0	0	0	0	0	0	0	0	0	0	0	1	0	0	0	0	0	0	0	0	0	0	0	0	0	0	0	0	0	0	0	0	Bacteria(100);Firmicutes(100);Clostridia(100);Clostridiales(100);Lachnospiraceae(100);Lachnoclostridium_5(97);
Otu00079	0	0	0	0	0	0	0	675	1	0	0	12	10	33	88	2	80	0	2	286	0	0	0	0	57	13	7	448	578	1234	0	0	0	0	0	0	0	0	0	0	0	0	0	0	1	Bacteria(100);Firmicutes(100);Negativicutes(100);Selenomonadales(100);Acidaminococcaceae(100);uncultured(100);
Otu00080	0	0	0	0	0	0	0	0	0	0	0	0	0	0	507	1835	990	3	25	90	0	0	0	0	5	2	6	0	1	2	0	0	0	0	0	0	3	1	0	0	0	0	3	0	0	Bacteria(100);Dependentiae(100);Babeliae(100);Babeliales(100);Babeliales_unclassified(100);Babeliales_unclassified(100);
Otu00081	0	0	1	0	0	0	0	0	0	0	1037	2	7	1	5	15	8	1	9	0	1918	0	1	0	6	12	2	0	1	1	0	0	1	0	0	0	2	16	4	0	5	21	2	183	158	Bacteria(100);Firmicutes(100);Clostridia(100);Clostridiales(100);Clostridiaceae_1(100);Clostridium_sensu_stricto_12(96);
Otu00082	0	0	0	0	0	0	0	0	0	0	0	0	0	0	295	726	1090	28	205	232	0	19	5	1	313	223	197	11	3	9	0	0	0	0	0	0	0	1	6	0	1	0	0	13	13	Bacteria(100);Proteobacteria(100);Deltaproteobacteria(100);Desulfobacterales(100);Desulfobacteraceae(100);Desulfobacteraceae_unclassified(100);
Otu00083	2	0	98	418	563	48	62	109	383	19	2	8	0	15	0	0	4	0	0	56	1538	18	4	0	0	2	1	0	0	1	0	0	0	0	0	0	0	1	2	0	0	0	0	9	2	Bacteria(100);Proteobacteria(100);Gammaproteobacteria(100);Betaproteobacteriales(100);Rhodocyclaceae(100);Rhodocyclaceae_unclassified(73);
Otu00084	0	0	1	0	0	0	0	0	0	0	0	30	43	77	6	12	36	9	4	8	4	81	30	29	393	118	40	44	13	19	0	0	0	0	6	0	2	33	14	1	29	43	0	709	1498	Bacteria(100);Proteobacteria(100);Deltaproteobacteria(100);Desulfuromonadales(100);Geobacteraceae(100);Geobacter(100);
Otu00085	0	0	0	0	0	0	0	31	0	0	0	217	141	223	118	221	77	1	68	66	0	530	125	67	162	89	96	74	99	137	0	0	0	0	0	0	7	59	46	0	15	17	2	252	328	Bacteria(100);Chloroflexi(100);Anaerolineae(100);RBG-13-54-9(100);RBG-13-54-9_fa(100);RBG-13-54-9_ge(100);
Otu00086	0	0	2	1	0	0	0	0	0	0	0	913	291	72	223	77	86	0	51	28	0	348	0	1	16	4	4	1	0	2	0	0	0	0	0	0	0	27	79	0	5	0	0	64	928	Bacteria(100);Acidobacteria(100);Holophagae(100);Holophagales(100);Holophagaceae(100);Holophagaceae_unclassified(99);
Otu00087	0	0	0	0	0	0	0	0	0	0	0	6	0	1	22	2	4	1	0	0	0	0	2	5	4	2	10	7	8	2	0	0	0	0	0	0	8	95	8	0	4	55	2	1012	1710	Bacteria(100);Proteobacteria(100);Gammaproteobacteria(100);Betaproteobacteriales(100);Hydrogenophilaceae(100);Thiobacillus(100);
Otu00088	0	0	246	52	88	0	12	28	98	0	111	1	22	14	5	22	37	0	0	5	64	1	42	24	2	4	1	10	6	7	4	2	1	32	35	2	97	99	290	76	1	1	27	636	747	Archaea(100);Euryarchaeota(100);Thermoplasmata(100);Marine_Group_II(100);Marine_Group_II_fa(100);Marine_Group_II_ge(100);
Otu00089	0	0	819	1508	336	3	106	39	98	0	4	2	0	0	0	0	0	0	0	0	0	0	0	0	0	0	0	0	0	0	0	0	1	0	0	0	0	0	0	0	0	0	0	0	1	Bacteria(100);Proteobacteria(100);Gammaproteobacteria(100);Betaproteobacteriales(100);Chitinimonadaceae(98);Chitinimonas(98);
Otu00090	0	0	0	3	97	10	181	42	181	25	0	2	0	2	122	65	86	22	165	249	0	7	51	22	322	400	191	116	84	126	0	0	0	0	7	0	2	34	33	6	12	11	0	62	162	Bacteria(100);Acidobacteria(100);Holophagae(100);Holophagales(100);Holophagaceae(100);Holophagaceae_unclassified(100);
Otu00091	0	0	1	0	0	0	0	0	0	0	0	230	559	315	11	122	103	0	50	11	0	322	412	246	288	107	43	3	5	1	0	0	0	0	0	0	0	0	0	0	1	3	0	0	0	Bacteria(100);Bacteria_unclassified(100);Bacteria_unclassified(100);Bacteria_unclassified(100);Bacteria_unclassified(100);Bacteria_unclassified(100);
Otu00092	0	0	75	2	52	0	5	301	4	1	313	5	79	11	44	18	51	0	1	339	362	3	36	13	17	4	0	214	293	513	0	1	3	4	0	0	5	2	0	17	0	0	10	7	0	Bacteria(100);Proteobacteria(100);Gammaproteobacteria(100);Betaproteobacteriales(100);Burkholderiaceae(100);Burkholderia-Caballeronia-Paraburkholderia(100);
Otu00093	0	0	1034	427	213	4	29	40	48	6	267	39	41	64	6	10	10	0	0	0	293	8	86	34	15	14	8	0	3	0	0	12	49	0	1	1	0	0	0	0	0	0	0	0	0	Archaea(100);Thaumarchaeota(100);Nitrososphaeria(100);Nitrosotaleales(100);Nitrosotaleaceae(100);Nitrosotaleaceae_ge(100);
Otu00094	0	0	0	0	0	0	0	475	0	0	0	0	0	0	40	0	47	0	0	243	0	0	0	0	3	2	0	385	510	1017	0	0	0	0	0	0	0	0	0	0	0	0	0	1	2	Bacteria(100);Chloroflexi(100);Anaerolineae(100);Anaerolineales(100);Anaerolineaceae(100);Anaerolineaceae_unclassified(99);
Otu00095	0	0	0	1	0	0	0	0	0	0	0	454	229	458	12	72	55	0	3	1	0	193	562	287	228	124	32	0	4	0	0	0	0	0	0	0	0	0	0	0	3	1	0	0	1	Bacteria(100);Bacteria_unclassified(100);Bacteria_unclassified(100);Bacteria_unclassified(100);Bacteria_unclassified(100);Bacteria_unclassified(100);
Otu00096	0	0	0	0	0	0	0	0	0	0	0	1	2	174	352	230	468	14	20	59	0	28	20	5	71	89	250	63	320	122	0	0	0	0	0	0	8	10	0	6	0	37	8	168	125	Bacteria(100);Proteobacteria(100);Deltaproteobacteria(100);Syntrophobacterales(100);Syntrophobacteraceae(100);Syntrophobacteraceae_unclassified(100);
Otu00097	0	0	54	6	24	0	15	0	3	0	1	0	1	0	0	0	0	0	0	0	0	0	0	0	0	0	0	0	0	0	49	76	245	16	67	124	29	50	16	129	42	29	76	484	1054	Bacteria(100);Chloroflexi(100);Chloroflexi_unclassified(100);Chloroflexi_unclassified(100);Chloroflexi_unclassified(100);Chloroflexi_unclassified(100);
Otu00098	0	0	1	0	0	0	0	5	0	0	0	10	3	5	44	91	123	5	15	32	0	152	29	3	45	63	76	20	58	52	0	0	0	0	0	0	14	68	11	0	5	23	0	787	837	Bacteria(100);Chloroflexi(100);Anaerolineae(100);Anaerolineales(100);Anaerolineaceae(100);Anaerolineaceae_unclassified(100);
Otu00099	0	0	0	0	1	0	0	0	0	0	0	73	8	10	41	262	248	0	161	163	0	27	92	8	228	1017	97	24	11	68	0	0	0	0	0	0	0	0	0	0	0	1	0	0	0	Bacteria(100);Bacteria_unclassified(100);Bacteria_unclassified(100);Bacteria_unclassified(100);Bacteria_unclassified(100);Bacteria_unclassified(100);
Otu00100	0	0	0	0	0	0	0	0	0	0	0	0	0	0	0	0	0	0	0	0	0	0	1	3	6	24	86	373	1763	276	0	0	0	0	0	0	0	0	0	0	0	0	0	0	0	Bacteria(100);Patescibacteria(100);ABY1(100);Candidatus_Falkowbacteria(100);Candidatus_Falkowbacteria_fa(100);Candidatus_Falkowbacteria_ge(100);
Otu00101	0	0	0	0	0	0	0	0	0	0	0	0	0	0	0	0	0	0	0	5	0	0	0	0	231	768	1179	54	70	121	0	0	0	0	0	0	0	0	0	0	0	0	0	0	0	Bacteria(100);Patescibacteria(100);Parcubacteria(100);Candidatus_Jorgensenbacteria(100);Candidatus_Jorgensenbacteria_fa(100);Candidatus_Jorgensenbacteria_ge(100);
Otu00102	0	0	19	0	0	0	0	2	0	0	829	24	159	52	0	7	4	0	2	2	1164	1	29	11	14	4	1	2	1	15	0	0	0	0	0	0	0	0	0	1	0	0	0	0	0	Bacteria(100);Proteobacteria(100);Gammaproteobacteria(100);Enterobacteriales(100);Enterobacteriaceae(100);Enterobacteriaceae_unclassified(89);
Otu00103	0	0	0	0	0	0	0	1	1	0	0	1	0	0	148	4	42	0	0	8	0	2007	0	0	18	1	7	1	9	92	0	0	0	0	0	0	0	0	0	0	0	0	0	0	0	Bacteria(100);Lentisphaerae(100);Lentisphaerae_unclassified(100);Lentisphaerae_unclassified(100);Lentisphaerae_unclassified(100);Lentisphaerae_unclassified(100);
Otu00104	0	0	210	24	48	1	23	3	7	0	189	33	77	39	7	32	16	0	17	8	120	3	27	15	14	6	8	0	1	0	161	87	285	202	48	22	10	1	0	480	1	1	71	7	3	Bacteria(100);Actinobacteria(100);Actinobacteria(100);Micrococcales(100);Micrococcaceae(100);Sinomonas(100);
Otu00105	0	0	0	0	0	0	0	0	0	1	0	41	84	228	29	380	254	5	258	87	0	162	137	118	294	101	32	28	10	17	0	0	0	0	0	0	0	1	2	0	8	1	0	0	12	Bacteria(100);Firmicutes(100);Clostridia(100);Clostridiales(100);Peptococcaceae(100);Desulfurispora(100);
Otu00106	0	0	139	445	330	80	177	168	802	14	8	6	2	4	1	4	6	0	2	0	1	1	5	4	3	3	3	0	0	1	0	5	8	1	0	13	0	0	0	8	0	0	0	0	0	Bacteria(100);Bacteria_unclassified(100);Bacteria_unclassified(100);Bacteria_unclassified(100);Bacteria_unclassified(100);Bacteria_unclassified(100);
Otu00107	0	0	0	0	0	0	0	0	0	0	0	0	0	0	257	2	12	3	1	16	0	108	73	89	49	99	1164	107	169	36	0	0	0	0	0	0	0	0	0	1	0	0	0	2	44	Bacteria(100);Cyanobacteria(100);Melainabacteria(100);Gastranaerophilales(100);Gastranaerophilales_fa(100);Gastranaerophilales_ge(100);
Otu00108	2226	0	0	0	0	0	0	0	0	0	0	0	0	0	0	0	0	0	0	0	0	0	0	0	0	0	0	0	0	0	0	0	1	0	0	0	0	0	0	0	0	0	0	0	0	Bacteria(100);Firmicutes(100);Clostridia(100);Clostridiales(100);Lachnospiraceae(100);Lachnoclostridium_5(100);
Otu00109	0	0	1	103	612	164	197	58	132	10	0	3	5	19	42	21	21	0	7	9	0	9	6	27	46	120	211	89	142	78	0	0	0	0	0	7	0	9	3	10	4	4	0	17	23	Bacteria(100);Verrucomicrobia(100);Verrucomicrobiae(100);Opitutales(100);Opitutaceae(100);Lacunisphaera(100);
Otu00110	0	0	15	0	0	0	0	0	0	0	8	48	219	25	7	79	4	0	15	3	1000	358	62	114	8	21	21	5	6	2	0	0	0	0	0	0	2	18	6	1	7	4	2	40	99	Bacteria(100);Proteobacteria(100);Deltaproteobacteria(100);Desulfuromonadales(100);Geobacteraceae(99);Geobacter(99);
Otu00111	0	0	0	0	0	0	0	0	0	0	0	0	0	0	1	0	0	0	0	0	0	0	0	0	0	0	1	0	1	0	0	0	1	4	0	0	769	39	0	475	1	1	324	512	24	Bacteria(100);Firmicutes(100);Clostridia(100);Clostridiales(100);Clostridiaceae_1(100);Clostridium_sensu_stricto_6(86);
Otu00112	0	0	56	10	38	0	29	3	16	0	0	95	114	126	59	164	200	4	48	44	5	91	165	143	71	75	54	16	30	41	0	0	0	0	1	0	15	41	30	3	19	5	25	168	138	Bacteria(100);Acidobacteria(100);Holophagae(100);Holophagales(100);Holophagaceae(100);Geothrix(100);
Otu00113	0	0	0	0	1	0	0	80	1	0	2	350	181	340	28	62	133	10	11	52	0	150	167	83	65	48	77	56	79	149	0	0	0	0	0	0	0	1	1	0	1	1	0	7	5	Bacteria(100);Firmicutes(100);Clostridia(100);Clostridiales(100);Family_XIII(100);Anaerovorax(100);
Otu00114	0	0	18	2	82	1	59	9	31	4	0	0	0	0	0	0	0	0	0	0	1	1	1	0	3	0	0	3	0	0	234	261	964	60	154	167	1	5	1	44	4	1	4	7	7	Bacteria(100);Actinobacteria(100);Thermoleophilia(100);Solirubrobacterales(100);Solirubrobacteraceae(100);Conexibacter(86);
Otu00115	0	0	0	0	0	0	0	440	1	0	0	1	0	0	14	0	36	0	0	251	0	0	0	0	2	4	1	258	446	643	0	0	0	0	0	0	0	0	0	0	0	0	0	0	0	Bacteria(100);Proteobacteria(100);Alphaproteobacteria(100);Rhizobiales(100);Pleomorphomonadaceae(100);Pleomorphomonas(100);
Otu00116	0	0	0	0	0	0	0	0	0	0	1	499	106	256	40	39	88	8	11	20	30	64	24	24	135	25	10	371	254	57	0	0	0	0	0	0	0	14	0	4	4	1	1	0	5	Bacteria(100);Proteobacteria(100);Deltaproteobacteria(100);Desulfuromonadales(100);Geobacteraceae(98);Geobacter(98);
Otu00117	0	0	55	95	333	21	148	116	241	10	0	1	9	5	8	50	42	1	6	8	1	0	32	22	6	16	19	9	9	2	0	0	0	0	7	5	0	39	76	29	25	51	11	193	380	Bacteria(100);Actinobacteria(100);Actinobacteria(100);Frankiales(100);Sporichthyaceae(100);Sporichthyaceae_ge(100);
Otu00118	0	0	0	0	0	0	0	0	0	0	0	566	115	264	23	24	73	0	15	10	0	152	303	234	47	86	49	5	16	5	0	0	0	0	0	0	1	0	0	0	2	0	0	5	1	Bacteria(100);Firmicutes(100);Clostridia(100);Clostridiales(100);Peptococcaceae(100);Desulfurispora(100);
Otu00119	0	0	0	0	0	0	0	0	0	0	0	0	0	0	951	287	203	17	310	134	0	57	0	0	0	0	1	12	9	13	0	0	0	0	0	0	0	0	0	0	0	0	0	0	1	Bacteria(100);Patescibacteria(100);Microgenomatia(100);Candidatus_Woesebacteria(100);Candidatus_Woesebacteria_fa(100);Candidatus_Woesebacteria_ge(100);
Otu00120	0	0	0	0	1	0	0	1	0	0	470	0	63	7	1	7	11	0	3	2	1351	2	1	2	0	0	0	0	1	1	0	0	0	0	0	0	0	8	3	0	9	1	0	24	18	Bacteria(100);Firmicutes(100);Clostridia(100);Clostridiales(100);Peptococcaceae(100);Desulfosporosinus(56);
Otu00121	0	0	280	70	24	4	30	14	11	2	5	17	4	16	66	87	115	5	28	70	2	27	24	15	59	59	35	38	80	31	21	16	68	18	12	22	12	43	16	65	33	12	20	194	214	Bacteria(100);Proteobacteria(100);Alphaproteobacteria(100);Reyranellales(100);Reyranellaceae(100);Reyranella(100);
Otu00122	0	0	975	298	104	13	55	29	66	8	14	20	21	38	8	13	11	0	5	5	21	12	14	28	15	16	10	4	1	1	0	18	125	0	17	4	0	0	0	1	0	0	0	7	1	Bacteria(100);Proteobacteria(100);Alphaproteobacteria(100);Elsterales(100);uncultured(100);uncultured_ge(100);
Otu00123	0	0	1862	15	11	5	6	6	4	0	0	0	0	2	0	3	0	0	6	0	8	1	1	0	9	2	3	3	3	2	0	0	0	3	0	0	0	0	2	4	1	2	0	0	14	Bacteria(100);Proteobacteria(100);Alphaproteobacteria(100);Sphingomonadales(100);Sphingomonadaceae(100);Sphingomonadaceae_unclassified(100);
Otu00124	0	0	374	26	31	3	22	8	64	0	0	1	0	4	2	0	7	0	0	0	1	0	2	2	0	0	0	0	0	0	1	23	127	10	42	108	13	4	0	46	1	7	81	488	474	Bacteria(100);Proteobacteria(100);Gammaproteobacteria(100);Xanthomonadales(100);Rhodanobacteraceae(99);Rhodanobacteraceae_unclassified(99);
Otu00125	0	0	180	517	576	10	46	77	296	11	34	34	26	30	1	1	5	0	0	4	33	7	33	19	0	5	5	1	2	1	0	1	10	0	2	2	0	0	0	0	0	0	0	0	0	Archaea(100);Diapherotrites(100);Micrarchaeia(100);Micrarchaeia_or(100);Micrarchaeia_fa(100);Micrarchaeia_ge(100);
Otu00126	0	0	0	1	0	0	0	0	0	0	0	470	166	341	14	7	50	0	4	2	0	99	407	328	36	15	15	2	3	2	0	0	0	0	0	0	0	0	0	0	0	2	0	0	0	Bacteria(100);Firmicutes(100);Clostridia(100);Clostridiales(100);Clostridiales_unclassified(100);Clostridiales_unclassified(100);
Otu00127	0	0	91	464	283	152	70	3	7	0	464	26	184	59	1	25	0	0	4	0	55	8	6	2	1	1	24	1	0	0	1	0	0	18	0	1	0	0	0	0	0	1	0	0	0	Bacteria(100);Proteobacteria(100);Gammaproteobacteria(100);Betaproteobacteriales(100);Betaproteobacteriales_unclassified(51);Betaproteobacteriales_unclassified(51);
Otu00128	0	0	80	44	76	5	64	16	84	0	0	0	0	1	16	6	11	0	9	13	1	1	1	0	5	4	6	1	5	1	102	132	373	60	165	146	16	11	16	204	25	7	40	78	92	Bacteria(100);Proteobacteria(100);Alphaproteobacteria(100);Rhizobiales(100);Xanthobacteraceae(97);uncultured(95);
Otu00129	0	0	0	0	1	0	0	0	0	0	0	1	1	0	81	272	184	7	79	103	0	21	7	3	391	393	202	59	73	36	0	0	0	0	0	0	0	0	0	1	0	0	0	0	0	Bacteria(100);Dependentiae(100);Babeliae(100);Babeliales(100);Babeliales_unclassified(100);Babeliales_unclassified(100);
Otu00130	0	0	2	0	0	0	0	0	0	0	0	41	29	30	5	1	5	0	1	3	0	6	12	6	21	6	0	2	0	0	0	0	0	0	0	0	63	157	17	9	0	52	106	991	305	Bacteria(100);Proteobacteria(100);Deltaproteobacteria(100);Desulfuromonadales(100);Geobacteraceae(100);Geobacter(100);
Otu00131	0	0	0	0	0	0	0	0	0	0	423	3	17	2	0	3	0	0	1	0	1392	1	0	2	3	0	0	0	0	0	0	0	0	0	0	0	0	0	0	0	0	1	0	0	3	Bacteria(100);Firmicutes(100);Firmicutes_unclassified(100);Firmicutes_unclassified(100);Firmicutes_unclassified(100);Firmicutes_unclassified(100);
Otu00132	0	0	269	503	223	42	135	65	232	50	13	3	5	10	3	10	10	0	12	1	14	6	4	11	19	4	6	3	2	2	10	12	65	16	18	44	0	0	0	13	1	0	0	0	1	Bacteria(100);Actinobacteria(100);Thermoleophilia(100);Gaiellales(100);Gaiellales_unclassified(100);Gaiellales_unclassified(100);
Otu00133	0	0	0	0	0	0	0	0	0	0	0	734	199	563	127	18	64	0	0	6	0	0	18	14	5	0	16	10	12	22	0	0	0	0	0	0	0	0	0	0	0	0	0	0	2	Bacteria(100);Patescibacteria(100);Saccharimonadia(100);Saccharimonadales(100);Saccharimonadales_fa(100);Saccharimonadales_ge(100);
Otu00134	0	0	0	0	0	0	0	0	0	0	0	0	0	0	3	424	198	5	340	528	0	0	0	3	20	133	69	13	12	42	0	0	0	0	0	0	0	0	4	0	5	0	0	0	2	Bacteria(100);Proteobacteria(100);Deltaproteobacteria(100);Deltaproteobacteria_unclassified(100);Deltaproteobacteria_unclassified(100);Deltaproteobacteria_unclassified(100);
Otu00135	0	0	0	864	463	278	129	6	39	10	0	0	0	0	1	0	0	0	0	0	0	1	0	0	0	0	0	0	0	0	0	0	0	0	0	0	0	0	0	0	0	0	0	0	0	Bacteria(100);Proteobacteria(100);Alphaproteobacteria(100);Rhizobiales(100);Rhizobiales_unclassified(100);Rhizobiales_unclassified(100);
Otu00136	0	0	0	5	435	38	86	194	990	25	0	0	0	0	0	0	1	0	0	0	0	0	0	0	0	1	0	0	0	0	0	0	0	0	0	0	0	0	0	0	0	0	0	0	0	Bacteria(100);Patescibacteria(100);Patescibacteria_unclassified(100);Patescibacteria_unclassified(100);Patescibacteria_unclassified(100);Patescibacteria_unclassified(100);
Otu00137	0	0	0	0	0	0	0	0	0	0	0	0	0	0	37	665	663	0	30	5	0	57	0	0	97	116	56	1	2	1	0	0	0	0	0	0	0	2	6	0	2	4	0	1	5	Bacteria(100);Bacteria_unclassified(100);Bacteria_unclassified(100);Bacteria_unclassified(100);Bacteria_unclassified(100);Bacteria_unclassified(100);
Otu00138	0	0	0	0	0	0	0	0	0	0	614	4	51	7	0	0	2	0	0	0	234	3	1	0	2	0	0	0	1	0	0	0	0	0	0	0	0	110	220	0	317	12	0	36	131	Bacteria(100);Firmicutes(100);Firmicutes_unclassified(100);Firmicutes_unclassified(100);Firmicutes_unclassified(100);Firmicutes_unclassified(100);
Otu00139	0	0	1	0	0	0	0	0	0	0	290	0	17	0	0	1	0	0	0	0	1344	0	1	0	0	0	0	0	0	0	0	0	0	0	0	0	0	8	0	0	3	2	0	9	24	Bacteria(100);Firmicutes(100);Clostridia(100);Clostridiales(100);Peptococcaceae(100);Peptococcaceae_unclassified(100);
Otu00140	0	0	128	309	159	27	47	48	161	9	0	10	6	1	15	44	33	2	38	92	1	15	58	28	42	34	67	16	17	34	0	0	7	0	0	38	0	6	8	1	2	4	0	119	56	Bacteria(100);Proteobacteria(100);Alphaproteobacteria(100);Micropepsales(100);Micropepsaceae(100);Rhizomicrobium(100);
Otu00141	0	0	5	705	671	26	51	12	193	4	0	0	0	0	0	0	0	0	0	0	0	0	0	0	0	0	0	0	0	0	0	0	1	0	0	0	0	0	0	0	0	0	0	0	0	Bacteria(100);Patescibacteria(100);Parcubacteria(100);Candidatus_Kaiserbacteria(100);Candidatus_Kaiserbacteria_fa(100);Candidatus_Kaiserbacteria_ge(100);
Otu00142	0	0	0	0	0	0	0	0	0	0	78	26	51	21	72	143	228	33	110	152	153	34	13	12	111	107	80	9	51	14	0	0	0	0	0	0	1	3	19	2	11	17	0	3	78	Bacteria(100);Firmicutes(100);Clostridia(100);Clostridiales(100);Peptococcaceae(100);Desulfosporosinus(100);
Otu00143	0	0	187	13	13	0	22	2	19	2	0	36	4	9	47	28	9	10	78	8	0	24	28	28	90	54	26	32	52	20	0	0	0	0	0	2	1	89	91	3	37	20	2	98	446	Bacteria(100);Proteobacteria(100);Gammaproteobacteria(100);Betaproteobacteriales(100);Burkholderiaceae(100);Curvibacter(80);
Otu00144	0	0	0	0	0	0	0	0	0	0	0	0	0	0	0	0	0	21	0	36	0	0	0	0	6	17	24	32	67	1420	0	0	0	0	0	0	0	0	0	0	0	0	0	0	0	Bacteria(100);Patescibacteria(100);ABY1(100);Candidatus_Falkowbacteria(100);Candidatus_Falkowbacteria_fa(100);Candidatus_Falkowbacteria_ge(100);
Otu00145	0	0	0	0	0	0	0	0	0	0	0	140	177	151	34	167	107	0	2	0	0	194	232	264	23	13	45	0	16	20	0	0	0	0	0	0	0	1	0	0	0	1	0	10	1	Bacteria(100);Proteobacteria(100);Deltaproteobacteria(100);Myxococcales(100);Phaselicystidaceae(100);Phaselicystis(100);
Otu00146	0	0	0	0	28	4	29	41	51	3	0	0	0	0	58	31	176	21	14	193	0	6	0	0	3	18	68	8	12	28	0	0	0	0	0	0	17	86	67	0	1	3	2	345	283	Bacteria(100);Acidobacteria(100);Holophagae(100);Subgroup_7(100);Subgroup_7_fa(100);Subgroup_7_ge(100);
Otu00147	0	0	678	201	103	11	44	28	78	3	326	1	43	3	0	8	0	0	5	0	29	0	4	2	5	0	0	1	0	0	0	0	5	2	0	0	0	0	0	2	0	0	0	0	0	Bacteria(100);Proteobacteria(100);Gammaproteobacteria(100);Betaproteobacteriales(100);Betaproteobacteriales_unclassified(100);Betaproteobacteriales_unclassified(100);
Otu00148	0	0	253	85	15	0	12	2	10	0	2	0	0	0	0	0	0	0	0	0	0	0	2	2	0	0	0	0	0	0	21	196	390	47	234	168	4	0	0	91	0	2	20	14	5	Bacteria(100);Acidobacteria(100);Acidobacteriia(100);Subgroup_2(100);Subgroup_2_fa(100);Subgroup_2_ge(100);
Otu00149	0	0	54	92	449	37	20	66	824	11	0	0	0	1	1	0	0	0	0	0	0	0	0	0	0	0	0	0	0	0	0	0	0	0	1	7	0	1	0	0	0	0	0	1	1	Bacteria(100);Patescibacteria(100);Parcubacteria(100);Candidatus_Kaiserbacteria(100);Candidatus_Kaiserbacteria_fa(100);Candidatus_Kaiserbacteria_ge(100);
Otu00150	0	0	0	0	0	0	0	0	0	1	0	72	222	118	7	93	26	0	10	5	0	45	194	31	297	297	63	10	18	10	0	0	0	0	0	0	0	0	0	0	0	0	0	0	0	Bacteria(100);Bacteria_unclassified(100);Bacteria_unclassified(100);Bacteria_unclassified(100);Bacteria_unclassified(100);Bacteria_unclassified(100);
Otu00151	2	0	831	24	23	1	13	2	8	2	23	42	8	32	13	31	48	2	237	8	33	3	16	15	9	8	2	0	0	1	1	0	0	2	0	0	2	8	21	0	0	0	0	1	23	Bacteria(100);Proteobacteria(100);Gammaproteobacteria(100);Betaproteobacteriales(100);Burkholderiaceae(100);Burkholderiaceae_unclassified(100);
Otu00152	0	0	2	0	10	0	1	2	54	0	0	12	2	0	0	2	0	0	0	2	1262	0	0	1	0	0	0	3	1	1	3	2	60	8	4	6	5	0	3	4	4	0	3	4	4	Bacteria(100);Firmicutes(100);Bacilli(100);Bacillales(100);Bacillaceae(98);Bacillaceae_unclassified(86);
Otu00153	0	0	15	2	49	0	26	2	9	0	2	0	0	0	0	0	0	0	0	0	0	0	0	0	3	0	0	0	0	0	160	207	611	36	130	124	0	2	3	31	3	0	2	22	19	Bacteria(100);Actinobacteria(100);Actinobacteria(100);Frankiales(100);Acidothermaceae(100);Acidothermus(100);
Otu00154	0	0	2	475	581	39	56	47	243	1	0	0	0	0	0	0	0	0	0	0	0	0	0	0	0	0	0	0	0	0	0	0	0	0	1	0	0	0	0	0	0	0	0	0	0	Bacteria(100);Patescibacteria(100);ABY1(100);Candidatus_Kerfeldbacteria(100);Candidatus_Kerfeldbacteria_fa(100);Candidatus_Kerfeldbacteria_ge(100);
Otu00155	0	0	0	0	0	0	0	0	0	0	0	65	42	174	8	139	74	0	16	8	0	295	107	41	262	143	35	17	7	1	0	0	0	0	0	0	0	0	2	0	0	0	0	0	5	Bacteria(100);Firmicutes(100);Clostridia(100);DTU014(100);DTU014_fa(100);DTU014_ge(100);
Otu00156	0	0	87	13	17	1	15	4	10	0	3	4	3	8	28	58	45	0	19	23	1	8	6	3	24	15	31	35	64	31	7	17	36	10	17	25	26	38	14	129	31	15	30	217	268	Bacteria(100);Proteobacteria(100);Alphaproteobacteria(100);Reyranellales(100);Reyranellaceae(100);Reyranella(100);
Otu00157	0	0	0	0	0	0	0	0	0	0	0	5	4	9	253	208	239	23	105	83	0	26	46	13	79	45	23	80	145	31	0	0	0	0	0	0	0	5	0	0	0	1	0	0	5	Bacteria(100);Proteobacteria(100);Deltaproteobacteria(100);Desulfovibrionales(100);Desulfovibrionaceae(100);Desulfovibrio(100);
Otu00158	0	0	0	0	0	0	0	0	0	0	0	98	24	62	545	23	58	167	29	288	2	2	0	0	0	0	3	17	4	88	0	0	0	0	0	0	0	0	0	0	0	0	0	2	10	Bacteria(100);Proteobacteria(100);Deltaproteobacteria(100);Desulfovibrionales(100);Desulfovibrionaceae(100);Desulfovibrio(100);
Otu00159	0	0	0	0	0	0	0	0	0	0	17	4	0	5	0	0	0	0	0	0	1367	1	0	0	0	0	0	0	0	0	0	0	0	0	0	0	0	0	0	0	0	0	0	0	0	Bacteria(100);Proteobacteria(100);Gammaproteobacteria(100);Betaproteobacteriales(100);Chromobacteriaceae(99);Paludibacterium(99);
Otu00160	0	0	69	230	296	36	104	185	378	1	3	0	1	5	0	3	0	0	2	0	10	3	6	1	2	1	1	1	0	1	2	2	4	3	8	8	0	0	0	15	0	0	0	0	7	Bacteria(100);Chloroflexi(100);P2-11E(100);P2-11E_or(100);P2-11E_fa(100);P2-11E_ge(100);
Otu00161	0	0	0	0	0	0	0	0	0	0	0	11	4	8	30	116	159	28	354	311	0	3	14	2	120	73	59	50	14	15	0	0	0	0	0	0	0	0	3	0	0	0	0	0	2	Bacteria(100);Firmicutes(100);Clostridia(100);D8A-2(100);D8A-2_fa(100);D8A-2_ge(100);
Otu00162	0	0	0	0	0	0	0	0	0	0	524	2	13	0	0	0	0	0	2	0	48	0	0	0	73	3	0	0	0	1	0	0	0	0	0	0	27	23	21	0	8	40	85	327	133	Bacteria(100);Firmicutes(100);Clostridia(100);Clostridiales(100);Clostridiaceae_1(100);Clostridium_sensu_stricto_12(100);
Otu00163	0	0	0	1155	118	22	11	3	10	0	0	1	0	0	0	0	0	0	0	0	0	0	0	0	0	0	0	0	0	0	0	0	1	0	0	0	0	0	0	0	0	0	0	0	0	Bacteria(100);Bacteria_unclassified(100);Bacteria_unclassified(100);Bacteria_unclassified(100);Bacteria_unclassified(100);Bacteria_unclassified(100);
Otu00164	0	0	551	177	137	15	107	35	90	13	0	0	1	0	0	0	0	0	0	0	1	0	0	0	0	0	0	0	0	0	1	21	110	0	5	47	0	0	0	0	0	0	0	0	0	Bacteria(100);Proteobacteria(100);Gammaproteobacteria(100);KF-JG30-C25(100);KF-JG30-C25_fa(100);KF-JG30-C25_ge(100);
Otu00165	0	0	62	1	27	0	21	6	16	0	4	3	23	0	0	8	2	0	6	0	12	0	1	0	9	2	4	0	1	1	24	15	79	23	28	28	66	2	0	365	15	7	204	192	24	Bacteria(100);Actinobacteria(100);Actinobacteria(100);Micrococcales(100);Micrococcaceae(100);Sinomonas(100);
Otu00166	0	0	121	38	83	9	98	71	135	55	2	4	0	8	19	39	30	6	16	33	0	7	3	1	28	15	31	7	15	4	8	14	53	12	36	40	6	24	55	52	9	12	24	21	34	Bacteria(100);Proteobacteria(100);Alphaproteobacteria(100);Rhizobiales(100);Xanthobacteraceae(99);Xanthobacteraceae_unclassified(87);
Otu00167	0	0	13	45	201	65	124	89	643	28	0	0	0	0	0	0	0	0	0	0	1	0	0	1	0	0	1	0	0	0	0	1	0	2	1	37	1	0	0	1	0	0	3	0	4	Bacteria(100);Proteobacteria(100);Gammaproteobacteria(100);Betaproteobacteriales(100);Nitrosomonadaceae(100);MND1(100);
Otu00168	0	0	0	0	0	0	0	0	0	0	1	286	16	617	2	3	2	0	0	0	0	50	117	75	56	1	14	2	4	3	0	0	0	0	0	0	0	1	3	0	1	2	0	0	1	Bacteria(100);Firmicutes(100);Clostridia(100);Clostridiales(100);Peptococcaceae(100);Desulfurispora(100);
Otu00169	0	0	2	13	191	16	715	82	185	44	0	0	0	0	0	1	1	0	0	0	0	0	0	0	0	0	3	1	0	0	0	0	0	1	0	0	0	1	0	0	0	0	0	0	1	Bacteria(100);Proteobacteria(100);Gammaproteobacteria(100);Betaproteobacteriales(100);Burkholderiaceae(100);Burkholderiaceae_unclassified(100);
Otu00170	2	0	3	42	298	213	571	7	104	14	0	0	0	0	0	0	0	0	0	0	0	0	0	0	0	0	0	0	0	0	0	0	0	0	0	0	0	0	0	0	0	0	0	0	0	Bacteria(100);Proteobacteria(100);Alphaproteobacteria(100);Rhodospirillales(100);Magnetospirillaceae(100);Magnetospirillaceae_unclassified(100);
Otu00171	0	0	48	189	349	68	70	91	372	12	1	7	3	1	4	2	2	0	1	1	4	2	1	1	0	0	0	3	0	0	0	0	1	0	1	12	1	0	0	2	0	0	0	2	0	Bacteria(100);Patescibacteria(100);Microgenomatia(100);Candidatus_Levybacteria(100);Candidatus_Levybacteria_fa(100);Candidatus_Levybacteria_ge(100);
Otu00172	0	0	0	0	0	0	0	0	0	0	91	1	0	1	0	0	0	0	0	0	1128	0	0	1	1	0	0	0	0	2	0	0	0	0	0	0	0	0	0	0	0	0	0	0	0	Bacteria(100);Firmicutes(100);Firmicutes_unclassified(100);Firmicutes_unclassified(100);Firmicutes_unclassified(100);Firmicutes_unclassified(100);
Otu00173	0	0	1	0	0	0	0	0	0	0	0	7	344	33	1	127	16	0	74	8	0	17	175	223	83	58	26	7	3	14	0	0	0	0	0	0	0	0	0	0	5	1	0	0	1	Bacteria(100);Firmicutes(100);Clostridia(100);Clostridiales(100);Peptococcaceae(100);Pelotomaculum(100);
Otu00174	0	0	160	168	242	56	58	130	337	12	0	3	1	0	0	0	0	0	0	0	1	0	0	0	0	0	0	0	0	0	1	12	16	0	0	22	0	0	1	0	0	0	0	1	0	Bacteria(100);Bacteria_unclassified(100);Bacteria_unclassified(100);Bacteria_unclassified(100);Bacteria_unclassified(100);Bacteria_unclassified(100);
Otu00175	0	0	0	0	0	0	0	1	6	0	477	6	59	5	0	7	0	0	1	1	162	1	0	1	44	0	3	26	16	5	0	0	0	0	0	0	14	18	11	4	10	22	27	83	208	Bacteria(100);Firmicutes(100);Clostridia(100);Clostridiales(100);Clostridiaceae_1(100);Clostridiaceae_1_unclassified(99);
Otu00176	5	0	149	16	5	2	25	3	14	11	4	26	1	9	0	226	147	0	117	22	1	0	1	5	215	23	138	11	9	3	0	1	0	5	1	0	0	1	2	6	0	0	0	5	0	Bacteria(100);Proteobacteria(100);Gammaproteobacteria(100);Betaproteobacteriales(100);Burkholderiaceae(100);Burkholderiaceae_unclassified(100);
Otu00177	0	0	50	0	0	0	0	0	0	0	601	38	95	165	1	13	65	0	5	1	95	0	27	7	28	12	2	0	0	0	0	0	0	0	0	0	0	0	0	0	0	0	0	0	0	Bacteria(100);Proteobacteria(100);Gammaproteobacteria(100);Enterobacteriales(100);Enterobacteriaceae(100);Kluyvera(64);
Otu00178	0	0	141	237	182	26	50	46	175	20	1	16	14	11	7	24	8	0	1	0	1	0	12	7	9	22	9	16	22	3	0	9	57	1	2	18	0	0	0	0	1	1	0	22	23	Bacteria(100);Patescibacteria(100);Microgenomatia(100);Candidatus_Levybacteria(100);Candidatus_Levybacteria_fa(100);Candidatus_Levybacteria_ge(100);
Otu00179	0	0	5	0	0	0	0	0	0	0	137	12	108	20	42	75	144	1	108	80	126	25	7	3	64	50	25	9	29	9	0	0	0	0	0	0	3	15	2	9	5	4	3	21	36	Bacteria(100);Firmicutes(100);Clostridia(100);Clostridiales(100);Peptococcaceae(100);Desulfosporosinus(100);
Otu00180	0	0	0	0	0	0	0	0	0	0	0	0	0	0	0	0	0	0	0	0	0	0	1	0	134	348	235	76	178	199	0	0	0	0	0	0	0	0	0	0	1	4	0	0	0	Bacteria(100);Proteobacteria(100);Deltaproteobacteria(100);Desulfobacterales(100);Desulfobacteraceae(100);Desulfobacteraceae_unclassified(100);
Otu00181	0	0	232	335	154	26	6	28	108	0	0	12	1	3	4	6	4	0	0	0	0	0	16	5	3	2	8	16	24	4	0	1	2	0	0	4	1	14	2	12	16	3	3	95	24	Bacteria(100);Patescibacteria(100);Microgenomatia(100);Candidatus_Levybacteria(100);Candidatus_Levybacteria_fa(100);Candidatus_Levybacteria_ge(100);
Otu00182	0	0	76	221	220	23	44	49	200	0	0	18	5	14	17	19	24	0	2	0	0	0	10	12	1	6	13	13	32	4	0	4	28	1	6	9	6	4	1	5	0	1	4	46	27	Bacteria(100);Patescibacteria(100);Microgenomatia(100);Candidatus_Levybacteria(100);Candidatus_Levybacteria_fa(100);Candidatus_Levybacteria_ge(100);
Otu00183	0	1147	0	0	0	0	0	0	0	0	0	0	0	0	0	0	0	0	0	0	0	0	0	0	0	0	0	0	0	0	0	0	0	0	0	0	0	0	0	0	0	0	0	0	0	Bacteria(100);Firmicutes(100);Bacilli(100);Bacillales(100);Paenibacillaceae(100);Paenibacillus(97);
Otu00184	0	0	0	0	0	0	0	0	0	0	0	0	0	0	0	1	0	0	1089	45	0	0	0	0	0	0	0	0	0	0	0	0	0	0	0	0	0	0	2	0	0	0	0	10	0	Bacteria(100);Proteobacteria(100);Deltaproteobacteria(100);Myxococcales(100);Myxococcales_unclassified(100);Myxococcales_unclassified(100);
Otu00185	0	0	5	306	520	63	50	16	118	0	0	5	0	0	0	1	2	0	0	0	0	0	16	5	3	7	8	2	2	1	0	0	0	0	0	1	0	0	0	0	0	0	0	0	0	Bacteria(100);Patescibacteria(100);Parcubacteria(100);Candidatus_Kaiserbacteria(100);Candidatus_Kaiserbacteria_fa(100);Candidatus_Kaiserbacteria_ge(100);
Otu00186	0	0	181	62	61	16	63	13	103	6	1	0	1	5	6	5	24	7	7	8	0	2	2	2	10	3	4	4	13	2	33	36	89	22	38	74	13	5	9	60	9	2	22	66	40	Bacteria(100);Proteobacteria(100);Alphaproteobacteria(100);Rhizobiales(100);Xanthobacteraceae(100);Rhodoplanes(60);
Otu00187	0	0	0	0	0	0	0	6	0	0	316	1	71	1	1	2	8	0	6	2	1	0	1	0	65	2	3	1	2	4	0	0	0	1	0	0	28	9	0	51	8	20	80	350	77	Bacteria(100);Firmicutes(100);Clostridia(100);Clostridiales(100);Clostridiaceae_1(100);Clostridium_sensu_stricto_3(59);
Otu00188	0	0	0	0	0	0	0	0	0	0	0	0	0	0	18	125	29	0	171	44	0	571	3	0	59	42	14	11	1	3	0	0	0	0	0	0	0	2	6	0	2	0	0	1	12	Bacteria(100);Verrucomicrobia(100);Verrucomicrobiae(100);Opitutales(100);Opitutaceae(100);Opitutus(51);
Otu00189	0	0	0	0	0	0	0	0	0	0	0	7	66	7	10	456	97	0	60	9	0	176	54	2	69	50	7	20	12	2	0	0	0	0	0	0	0	0	0	0	0	0	0	0	0	Bacteria(100);Firmicutes(100);Clostridia(100);Clostridiales(100);Peptococcaceae(100);Desulfurispora(100);
Otu00190	0	0	0	1	0	0	0	5	0	0	1	428	205	359	0	59	0	3	5	0	0	0	0	0	0	1	0	8	11	13	0	0	0	0	0	0	0	0	0	0	0	0	0	0	0	Bacteria(100);Bacteroidetes(100);Bacteroidia(100);Bacteroidales(100);Paludibacteraceae(100);Paludibacter(100);
Otu00191	0	0	0	0	0	0	0	0	0	0	0	24	3	302	28	14	288	0	1	24	0	10	59	86	103	85	58	4	9	1	0	0	0	0	0	0	0	0	0	0	0	0	0	0	0	Bacteria(100);Firmicutes(100);Clostridia(100);Clostridiales(100);Clostridiaceae_1(100);Oxobacter(100);
Otu00192	0	0	2	0	1	0	5	0	0	0	0	0	0	2	1	0	0	0	0	0	0	0	0	0	0	0	0	0	0	3	0	0	0	1	0	0	9	42	52	20	17	21	8	615	285	Bacteria(100);Planctomycetes(100);Planctomycetacia(100);Planctomycetales(100);uncultured(100);uncultured_ge(100);
Otu00193	0	0	0	1	0	0	0	0	0	0	0	10	0	0	133	0	2	8	0	38	0	223	0	0	0	0	3	0	0	12	0	0	0	0	1	0	0	33	39	0	0	0	0	187	350	Bacteria(100);Armatimonadetes(100);Chthonomonadetes(100);Chthonomonadales(100);Chthonomonadales_unclassified(100);Chthonomonadales_unclassified(100);
Otu00194	0	0	0	0	0	0	0	0	0	0	0	2	0	16	58	271	177	17	85	55	0	0	1	0	88	113	93	19	26	10	0	0	0	0	0	0	0	0	0	2	0	0	0	0	0	Bacteria(100);Proteobacteria(100);Gammaproteobacteria(100);Diplorickettsiales(100);Diplorickettsiaceae(100);Diplorickettsiaceae_unclassified(100);
Otu00195	0	0	0	56	307	53	27	6	174	3	0	124	18	29	6	5	2	0	0	1	0	0	108	57	14	12	18	0	2	1	0	0	0	0	0	0	0	0	0	0	0	0	0	0	0	Bacteria(100);Patescibacteria(100);Parcubacteria(100);Parcubacteria_unclassified(100);Parcubacteria_unclassified(100);Parcubacteria_unclassified(100);
Otu00196	0	0	0	0	0	0	0	0	0	0	0	277	22	126	26	4	61	0	2	9	0	17	3	4	59	8	9	204	121	40	0	0	0	0	0	0	0	7	0	0	2	0	0	1	4	Bacteria(100);Proteobacteria(100);Deltaproteobacteria(100);Desulfuromonadales(100);Desulfuromonadales_unclassified(100);Desulfuromonadales_unclassified(100);
Otu00197	0	0	20	18	111	45	63	35	140	10	1	1	1	5	6	2	67	3	3	49	2	0	1	4	8	13	27	1	4	6	29	25	65	30	13	22	15	3	1	75	5	2	25	23	19	Bacteria(100);Proteobacteria(100);Alphaproteobacteria(100);Rhizobiales(100);Xanthobacteraceae(100);Bradyrhizobium(97);
Otu00198	0	0	0	0	0	0	0	0	0	0	0	0	0	0	0	0	0	0	0	0	0	0	0	0	161	124	55	130	298	227	0	0	0	0	0	0	0	0	0	0	0	0	0	0	0	Bacteria(100);Patescibacteria(100);Patescibacteria_unclassified(100);Patescibacteria_unclassified(100);Patescibacteria_unclassified(100);Patescibacteria_unclassified(100);
Otu00199	0	0	149	11	34	0	9	0	13	0	1	1	0	0	4	0	0	0	0	0	1	0	3	0	0	0	1	0	0	0	58	89	425	12	76	59	0	3	1	13	2	1	0	2	10	Bacteria(100);Actinobacteria(100);Acidimicrobiia(100);IMCC26256(100);IMCC26256_fa(100);IMCC26256_ge(100);
Otu00200	0	0	0	0	0	0	0	0	0	0	0	186	184	291	0	21	8	0	2	2	0	29	128	57	26	11	2	1	1	4	0	0	0	0	0	0	0	0	0	0	12	1	0	4	7	Bacteria(100);Firmicutes(100);Clostridia(100);Clostridiales(100);Gracilibacteraceae(99);Gracilibacteraceae_unclassified(99);
Otu00201	0	0	0	123	8	4	9	4	26	4	0	30	11	215	37	150	134	3	6	48	0	46	5	29	11	15	47	1	0	3	0	0	0	0	0	0	0	1	3	0	0	0	0	0	0	Bacteria(100);Proteobacteria(100);Gammaproteobacteria(100);Diplorickettsiales(100);Diplorickettsiaceae(100);uncultured(100);
Otu00202	0	0	0	0	0	0	0	176	0	0	2	0	0	0	34	1	29	0	0	112	2	1	0	0	1	1	0	122	175	316	0	0	0	0	0	0	0	0	0	0	0	0	0	0	0	Bacteria(100);Firmicutes(100);Clostridia(100);Clostridiales(100);Clostridiaceae_1(100);Clostridiaceae_1_unclassified(100);
Otu00203	0	0	0	0	1	0	0	0	0	0	0	28	38	46	29	147	93	3	69	46	0	80	60	34	72	90	106	11	9	6	0	0	0	0	0	0	0	0	0	0	0	0	0	0	0	Bacteria(100);Firmicutes(100);Clostridia(100);Clostridiales(100);Clostridiales_unclassified(100);Clostridiales_unclassified(100);
Otu00204	0	0	0	0	0	0	0	9	0	0	174	3	71	4	6	4	7	0	7	12	13	1	9	1	80	16	7	8	8	17	0	0	0	0	0	0	14	8	0	54	0	24	63	302	41	Bacteria(100);Firmicutes(100);Clostridia(100);Clostridiales(100);Clostridiaceae_1(100);Clostridiaceae_1_unclassified(82);
Otu00205	0	0	0	0	0	0	0	0	0	0	0	0	0	0	0	0	0	0	0	0	0	0	0	0	0	0	1	0	0	0	0	0	0	0	0	0	32	2	0	863	0	0	56	1	1	Bacteria(100);Firmicutes(100);Bacilli(100);Bacillales(100);Paenibacillaceae(99);Paenibacillus(97);
Otu00206	6	0	420	18	69	3	55	13	24	3	72	7	14	9	2	7	1	0	3	1	108	4	16	5	9	3	4	0	3	1	0	6	23	8	1	16	0	0	0	2	0	0	3	6	1	Bacteria(100);Proteobacteria(100);Gammaproteobacteria(100);Xanthomonadales(100);Rhodanobacteraceae(100);Rhodanobacteraceae_unclassified(98);
Otu00207	0	0	24	54	74	14	46	21	137	5	2	0	1	2	4	2	5	0	2	1	0	1	0	2	6	1	1	0	0	0	23	11	80	13	18	33	2	44	71	6	22	31	7	59	108	Bacteria(100);Actinobacteria(100);Thermoleophilia(100);Solirubrobacterales(100);Solirubrobacteraceae(99);Solirubrobacteraceae_unclassified(97);
Otu00208	0	0	0	0	0	0	0	0	0	0	0	149	91	274	4	36	68	0	13	2	0	136	16	21	16	8	2	0	1	0	0	0	0	0	0	0	0	3	1	0	0	1	0	15	76	Bacteria(100);Firmicutes(100);Clostridia(100);Clostridiales(100);Peptococcaceae(100);Cryptanaerobacter(99);
Otu00209	0	0	0	0	0	0	0	0	0	0	0	0	0	0	0	0	0	0	0	0	0	0	0	0	0	0	0	0	0	0	0	0	0	52	4	5	12	49	4	497	75	24	2	148	46	Bacteria(100);Actinobacteria(100);Actinobacteria(100);Pseudonocardiales(100);Pseudonocardiaceae(100);Actinokineospora(51);
Otu00210	0	0	213	11	5	0	2	0	4	0	483	10	108	6	0	4	0	0	1	0	9	1	0	0	0	0	0	0	0	0	0	0	0	58	0	0	0	0	0	0	0	0	0	1	0	Bacteria(100);Proteobacteria(100);Gammaproteobacteria(100);Betaproteobacteriales(100);Burkholderiaceae(99);Massilia(98);
Otu00211	0	0	48	409	212	18	31	66	104	6	0	0	0	0	0	0	0	0	0	0	0	0	2	0	0	0	0	0	0	0	0	0	0	0	0	0	0	0	0	0	0	0	0	0	0	Bacteria(100);Bacteria_unclassified(100);Bacteria_unclassified(100);Bacteria_unclassified(100);Bacteria_unclassified(100);Bacteria_unclassified(100);
Otu00212	0	0	281	282	43	17	34	5	24	0	48	3	7	10	0	1	0	0	0	1	41	3	10	3	1	3	2	0	0	0	0	8	44	0	1	17	0	0	0	0	0	0	0	0	1	Bacteria(100);Bacteroidetes(100);Bacteroidia(100);Chitinophagales(100);Chitinophagaceae(100);Chitinophagaceae_unclassified(100);
Otu00213	0	0	1	0	0	0	0	0	0	0	0	6	0	7	58	63	18	0	0	1	0	191	254	57	29	31	48	27	77	18	0	0	0	0	0	0	0	0	0	0	0	0	0	0	2	Bacteria(100);Bacteria_unclassified(100);Bacteria_unclassified(100);Bacteria_unclassified(100);Bacteria_unclassified(100);Bacteria_unclassified(100);
Otu00214	0	0	0	0	0	0	0	0	0	0	0	141	56	123	73	85	115	0	20	23	2	29	31	20	37	17	36	3	26	8	0	0	0	0	0	0	0	6	3	0	0	0	0	1	23	Bacteria(100);Proteobacteria(100);Gammaproteobacteria(100);Betaproteobacteriales(100);Burkholderiaceae(100);Burkholderiaceae_unclassified(100);
Otu00215	0	0	0	0	426	94	5	73	258	0	0	0	0	0	0	0	0	0	0	0	0	0	1	0	1	0	4	0	2	1	0	0	0	3	0	0	0	0	0	0	0	0	0	2	4	Bacteria(100);Bacteroidetes(100);Bacteroidia(100);Chitinophagales(100);Chitinophagaceae(100);Chitinophagaceae_unclassified(100);
Otu00216	0	0	0	0	0	0	0	0	0	0	0	12	162	3	0	42	0	0	1	0	0	519	21	51	22	7	7	0	0	0	0	0	0	0	0	0	0	4	1	0	1	1	0	12	7	Bacteria(100);Bacteria_unclassified(100);Bacteria_unclassified(100);Bacteria_unclassified(100);Bacteria_unclassified(100);Bacteria_unclassified(100);
Otu00217	0	0	0	0	0	0	0	0	0	0	0	3	0	20	32	67	134	24	95	186	0	0	30	44	58	74	53	16	20	12	0	0	0	0	0	0	1	0	0	0	0	0	0	0	0	Bacteria(100);Firmicutes(100);Clostridia(100);Clostridiales(100);Peptococcaceae(100);Peptococcaceae_unclassified(100);
Otu00218	0	0	54	64	130	12	62	15	105	0	1	2	1	3	0	1	0	0	0	1	0	0	2	0	0	1	1	0	0	0	0	2	17	0	0	23	15	0	1	3	0	0	26	310	12	Bacteria(100);Proteobacteria(100);Gammaproteobacteria(100);Xanthomonadales(100);Xanthomonadales_unclassified(71);Xanthomonadales_unclassified(71);
Otu00219	0	0	1	0	0	0	0	0	0	0	0	65	13	120	82	83	55	0	14	17	0	0	38	41	60	35	77	45	85	18	0	0	0	0	0	0	0	0	0	0	0	1	0	0	0	Bacteria(100);Bacteroidetes(100);Bacteroidia(100);Chitinophagales(100);Chitinophagaceae(100);Chitinophagaceae_unclassified(100);
Otu00220	0	0	35	2	14	0	14	1	4	0	0	0	1	0	0	0	0	0	0	0	0	0	0	0	0	0	0	0	0	0	41	52	150	25	48	63	12	5	2	78	11	4	21	110	155	Bacteria(100);Chloroflexi(100);Chloroflexi_unclassified(100);Chloroflexi_unclassified(100);Chloroflexi_unclassified(100);Chloroflexi_unclassified(100);
Otu00221	0	0	0	0	0	0	0	0	0	0	48	0	1	1	0	0	0	0	0	0	783	0	1	2	1	2	0	0	0	0	0	0	0	0	0	0	0	0	0	0	0	0	0	0	0	Bacteria(100);Firmicutes(100);Firmicutes_unclassified(100);Firmicutes_unclassified(100);Firmicutes_unclassified(100);Firmicutes_unclassified(100);
Otu00222	0	0	9	3	4	0	4	0	2	0	0	0	0	0	0	0	0	0	0	0	0	0	0	0	2	0	0	0	0	0	22	9	36	6	27	27	10	38	14	45	16	16	25	214	303	Bacteria(100);Chloroflexi(100);Ktedonobacteria(100);Ktedonobacterales(100);JG30-KF-AS9(100);JG30-KF-AS9_ge(100);
Otu00223	0	0	0	0	0	0	0	0	0	0	0	215	28	140	56	26	60	0	8	2	1	106	47	29	23	12	50	0	4	6	0	0	0	0	0	0	0	0	0	0	0	0	0	5	5	Bacteria(100);Firmicutes(100);Negativicutes(100);Selenomonadales(100);Veillonellaceae(100);uncultured(93);
Otu00224	0	0	87	29	28	1	56	23	128	6	2	3	0	1	0	5	0	0	0	0	3	0	0	0	1	2	5	4	4	3	21	22	90	20	57	88	0	0	0	128	0	0	2	0	0	Bacteria(100);Proteobacteria(100);Gammaproteobacteria(100);Betaproteobacteriales(100);Nitrosomonadaceae(100);MND1(100);
Otu00225	0	0	0	0	0	0	0	0	0	0	0	0	0	0	6	0	38	26	101	477	0	0	0	0	80	15	12	14	12	23	0	0	0	0	0	0	0	0	3	0	1	0	0	7	2	Bacteria(100);Proteobacteria(100);Deltaproteobacteria(100);Myxococcales(100);Myxococcales_unclassified(84);Myxococcales_unclassified(84);
Otu00226	0	0	0	0	0	0	0	0	0	0	0	17	0	9	41	11	64	0	14	35	0	0	18	41	120	213	190	6	13	23	0	0	0	0	0	0	0	1	0	0	0	0	0	0	0	Bacteria(100);Proteobacteria(100);Alphaproteobacteria(100);Micropepsales(100);Micropepsaceae(100);Rhizomicrobium(100);
Otu00227	0	0	0	0	0	0	0	0	0	0	0	39	26	107	8	49	62	0	17	8	0	305	37	25	55	14	6	11	42	0	0	0	0	0	0	0	0	0	0	0	0	0	0	0	0	Bacteria(100);Firmicutes(100);Clostridia(100);Clostridiales(100);Peptococcaceae(99);Thermincola(99);
Otu00228	0	0	0	0	0	0	0	0	0	1	0	0	0	0	0	0	0	3	2	578	0	206	0	0	0	0	0	1	4	6	0	0	0	0	0	0	0	0	0	0	0	0	0	0	0	Bacteria(100);Patescibacteria(100);ABY1(100);Candidatus_Falkowbacteria(100);Candidatus_Falkowbacteria_fa(100);Candidatus_Falkowbacteria_ge(100);
Otu00229	0	0	0	0	0	0	0	0	0	2	0	0	0	0	96	45	4	17	82	127	0	0	4	3	72	115	175	3	16	20	0	0	0	0	0	0	0	5	9	0	2	3	0	0	0	Bacteria(100);Proteobacteria(100);Deltaproteobacteria(100);Syntrophobacterales(100);Syntrophaceae(100);Syntrophus(100);
Otu00230	0	0	429	16	120	6	196	13	13	1	0	0	0	0	0	0	0	0	0	0	0	0	0	1	0	0	0	0	0	0	0	0	0	0	0	2	0	0	0	0	0	0	0	0	0	Bacteria(100);Proteobacteria(100);Alphaproteobacteria(100);Alphaproteobacteria_unclassified(100);Alphaproteobacteria_unclassified(100);Alphaproteobacteria_unclassified(100);
Otu00231	0	0	86	26	40	3	44	14	26	0	2	0	1	0	0	0	0	0	0	0	1	0	1	2	0	0	0	0	0	1	4	48	111	22	46	15	13	1	0	237	1	4	17	28	2	Bacteria(100);Acidobacteria(100);Acidobacteriia(100);Subgroup_2(100);Subgroup_2_fa(100);Subgroup_2_ge(100);
Otu00232	0	0	0	0	0	0	0	0	0	0	0	29	9	50	19	62	185	1	29	54	0	62	51	73	47	57	31	7	9	7	0	0	0	0	0	0	0	1	1	0	1	0	0	1	6	Bacteria(100);Firmicutes(100);Clostridia(100);Clostridiales(100);Peptococcaceae(100);Desulfurispora(100);
Otu00233	0	0	0	0	28	4	14	12	136	0	0	0	0	0	28	53	10	4	17	45	0	0	0	0	2	5	2	156	151	65	0	0	0	0	0	0	3	0	0	13	0	1	4	31	5	Bacteria(100);Patescibacteria(100);Microgenomatia(100);Candidatus_Woesebacteria(100);Candidatus_Woesebacteria_fa(100);Candidatus_Woesebacteria_ge(100);
Otu00234	0	0	3	1	0	0	0	19	1	0	3	0	0	0	206	3	85	0	0	9	190	3	2	0	42	10	0	21	42	53	0	0	0	0	0	0	2	0	0	75	0	0	15	1	0	Bacteria(100);Proteobacteria(100);Gammaproteobacteria(100);Betaproteobacteriales(100);Burkholderiaceae(100);Burkholderia-Caballeronia-Paraburkholderia(100);
Otu00235	0	0	7	1	5	0	0	0	0	0	0	0	0	0	0	0	0	0	0	0	0	0	0	0	0	0	0	0	0	0	9	11	25	5	17	13	15	25	1	28	11	7	28	227	349	Bacteria(100);Chloroflexi(100);Ktedonobacteria(100);Ktedonobacterales(100);JG30-KF-AS9(100);JG30-KF-AS9_ge(100);
Otu00236	0	0	0	0	0	0	0	0	0	0	0	36	82	41	11	213	53	0	47	13	0	8	88	32	82	55	13	9	0	1	0	0	0	0	0	0	0	0	0	0	0	0	0	0	0	Bacteria(100);Firmicutes(100);Clostridia(100);Clostridiales(100);Family_XVIII(100);Family_XVIII_unclassified(100);
Otu00237	0	1	0	0	0	0	0	118	0	0	0	11	42	9	24	0	11	0	0	29	0	4	1	0	0	0	0	96	114	291	0	0	1	0	0	0	0	0	0	0	0	0	0	0	29	Archaea(100);Euryarchaeota(100);Methanomicrobia(100);Methanosarcinales(100);Methanosarcinaceae(100);Methanosarcina(100);
Otu00238	0	0	0	0	0	0	0	0	0	0	0	5	9	14	32	172	177	10	29	41	0	63	11	7	46	93	39	4	8	6	0	0	0	0	0	0	0	0	0	0	0	0	0	3	5	Bacteria(100);Firmicutes(100);Clostridia(100);Clostridiales(100);Clostridiaceae_1(99);Clostridiaceae_1_unclassified(99);
Otu00239	0	0	97	86	59	7	38	17	46	12	2	1	3	6	0	0	4	0	1	0	7	1	2	0	2	0	0	0	0	0	26	14	76	12	54	80	2	0	0	112	0	0	7	0	0	Bacteria(100);Acidobacteria(100);Subgroup_6(100);Subgroup_6_or(100);Subgroup_6_fa(100);Subgroup_6_ge(100);
Otu00240	0	0	0	0	0	0	0	0	0	0	0	16	33	10	60	84	69	17	60	78	0	21	35	31	58	63	39	17	28	23	0	0	0	0	0	0	0	5	3	0	5	1	0	2	14	Bacteria(100);Firmicutes(100);Clostridia(100);Clostridiales(100);Ruminococcaceae(100);Ruminiclostridium_1(100);
Otu00241	0	0	9	1	2	0	0	1	2	0	0	141	15	87	15	6	8	0	0	1	0	7	48	43	12	8	25	87	101	43	0	0	0	0	0	0	0	4	18	0	1	5	0	15	65	Bacteria(100);Patescibacteria(100);Parcubacteria(100);Candidatus_Adlerbacteria(100);Candidatus_Adlerbacteria_fa(100);Candidatus_Adlerbacteria_ge(100);
Otu00242	0	0	0	0	0	0	0	0	0	0	0	80	214	94	5	41	3	0	0	1	0	27	95	113	22	17	21	2	3	7	0	0	0	0	0	0	2	2	0	0	6	1	0	1	1	Bacteria(100);Verrucomicrobia(100);Verrucomicrobiae(100);Pedosphaerales(100);Pedosphaeraceae(100);Pedosphaeraceae_ge(100);
Otu00243	0	0	1	0	42	4	7	65	399	12	0	0	0	0	4	4	0	0	20	22	0	0	0	0	0	4	0	38	39	27	0	0	0	1	13	17	1	0	0	3	0	0	0	6	25	Bacteria(100);Patescibacteria(100);Microgenomatia(100);Candidatus_Woesebacteria(100);Candidatus_Woesebacteria_fa(100);Candidatus_Woesebacteria_ge(100);
Otu00244	0	0	333	119	56	9	26	16	40	1	6	8	4	13	1	4	4	0	0	1	9	3	6	5	13	4	1	0	2	0	1	6	33	0	13	6	0	0	1	1	1	0	1	4	2	Bacteria(100);Proteobacteria(100);Alphaproteobacteria(100);Elsterales(100);uncultured(100);uncultured_ge(100);
Otu00245	0	0	0	0	12	0	0	26	711	0	0	0	0	0	0	0	0	0	0	0	0	0	0	0	0	0	0	0	0	0	0	0	0	0	0	0	0	0	0	0	0	0	0	0	0	Bacteria(100);Planctomycetes(100);Brocadiae(100);Brocadiales(100);Brocadiaceae(100);Candidatus_Brocadia(97);
Otu00246	0	0	199	264	126	7	33	7	65	4	0	0	0	0	0	1	0	0	0	0	1	2	0	0	1	2	10	5	1	2	0	1	5	1	1	0	0	0	0	9	0	0	0	0	0	Bacteria(100);Patescibacteria(100);Parcubacteria(100);Candidatus_Staskawiczbacteria(100);Candidatus_Staskawiczbacteria_fa(100);Candidatus_Staskawiczbacteria_ge(100);
Otu00247	0	0	1	517	157	10	14	11	32	0	0	0	0	0	0	0	0	0	0	0	0	0	0	0	0	0	0	0	0	0	0	0	0	0	0	2	0	0	0	0	0	0	0	0	0	Bacteria(100);Patescibacteria(100);Parcubacteria(100);Parcubacteria_unclassified(100);Parcubacteria_unclassified(100);Parcubacteria_unclassified(100);
Otu00248	0	0	1	0	0	0	0	38	0	0	0	92	56	128	10	31	5	0	4	17	0	154	37	34	6	6	2	21	22	52	0	0	0	0	0	0	0	1	2	0	1	0	0	9	15	Bacteria(100);Firmicutes(100);Negativicutes(100);Selenomonadales(100);Veillonellaceae(100);Veillonellaceae_unclassified(100);
Otu00249	0	0	12	232	130	23	19	32	83	0	0	1	0	3	24	8	22	0	3	0	0	13	0	3	15	20	15	7	22	13	0	0	0	0	0	19	0	3	10	1	2	3	0	0	5	Bacteria(100);Verrucomicrobia(100);Verrucomicrobiae(100);Opitutales(100);Opitutaceae(100);Opitutus(97);
Otu00250	0	0	0	0	0	0	0	0	0	0	0	6	36	54	0	6	3	0	12	1	0	93	384	44	4	75	1	0	12	2	0	0	0	0	0	0	0	0	0	0	6	1	0	0	0	Bacteria(100);Firmicutes(100);Clostridia(100);Clostridiales(100);Peptococcaceae(66);Peptococcaceae_unclassified(66);
Otu00251	0	0	0	0	0	0	0	0	0	0	0	0	0	0	15	3	1	9	7	15	0	0	42	10	31	302	161	12	52	42	0	0	0	0	0	0	0	2	2	0	23	9	0	0	1	Bacteria(100);Bacteroidetes(100);Ignavibacteria(100);Ignavibacteriales(100);BSV40(99);BSV40_ge(99);
Otu00252	0	0	314	6	7	1	0	0	2	0	317	2	17	6	0	1	2	0	0	0	48	0	3	0	4	0	1	0	0	0	0	0	0	0	0	4	0	0	0	0	0	0	0	0	1	Bacteria(100);Proteobacteria(100);Gammaproteobacteria(100);Betaproteobacteriales(100);Betaproteobacteriales_unclassified(100);Betaproteobacteriales_unclassified(100);
Otu00253	0	0	0	0	0	0	0	0	0	0	0	1	24	3	72	204	176	0	11	10	0	7	93	26	38	27	32	0	0	2	0	0	0	0	0	0	0	0	0	0	1	1	0	3	1	Bacteria(100);Planctomycetes(100);Planctomycetacia(100);Pirellulales(100);Pirellulaceae(100);uncultured(99);
Otu00254	0	0	1	0	0	0	0	5	0	0	0	57	8	29	27	7	10	1	3	10	0	121	55	21	103	52	91	34	61	27	0	0	0	0	0	0	1	1	0	0	4	0	0	3	0	Bacteria(100);Firmicutes(100);Negativicutes(100);Selenomonadales(100);Veillonellaceae(100);uncultured(97);
Otu00255	0	0	0	0	0	0	0	0	0	0	0	0	0	0	0	0	0	0	0	0	0	0	0	0	18	36	46	145	260	221	0	0	0	0	0	0	0	0	0	0	1	0	0	0	0	Bacteria(100);Patescibacteria(100);Microgenomatia(100);Candidatus_Gottesmanbacteria(100);Candidatus_Gottesmanbacteria_fa(100);Candidatus_Gottesmanbacteria_ge(100);
Otu00256	0	0	0	0	0	0	0	151	0	0	0	0	0	0	63	1	31	0	0	57	0	4	0	0	13	2	0	87	112	200	0	0	0	0	0	0	0	0	0	0	0	0	0	0	0	Bacteria(100);Proteobacteria(100);Alphaproteobacteria(100);Acetobacterales(100);Acetobacteraceae(100);Acetobacter(100);
Otu00257	0	0	0	0	0	0	0	3	0	1	0	30	10	9	52	370	27	3	40	19	0	91	1	0	4	2	2	9	11	29	0	0	0	0	0	0	0	0	0	0	0	1	0	0	5	Bacteria(100);Chloroflexi(100);Anaerolineae(100);Anaerolineales(100);Anaerolineaceae(100);Leptolinea(100);
Otu00258	0	0	0	0	0	0	0	0	0	0	195	1	6	1	0	0	0	0	2	0	467	0	1	0	0	1	0	0	0	0	0	0	0	0	0	0	0	4	0	0	7	2	1	7	24	Bacteria(100);Firmicutes(100);Clostridia(100);Clostridiales(100);Peptococcaceae(99);Peptococcaceae_unclassified(99);
Otu00259	0	0	112	53	84	18	31	54	274	13	2	8	3	5	0	1	1	0	0	0	1	0	3	3	2	4	0	2	0	1	1	1	2	0	1	16	0	0	0	0	0	0	0	21	2	Bacteria(100);Patescibacteria(100);Microgenomatia(100);Candidatus_Levybacteria(100);Candidatus_Levybacteria_fa(100);Candidatus_Levybacteria_ge(100);
Otu00260	0	0	71	154	183	36	34	43	180	2	1	1	0	0	0	0	0	0	0	0	0	0	0	0	0	0	0	0	0	0	0	0	2	0	1	4	0	0	0	0	0	0	0	1	4	Bacteria(100);Bacteria_unclassified(100);Bacteria_unclassified(100);Bacteria_unclassified(100);Bacteria_unclassified(100);Bacteria_unclassified(100);
Otu00261	0	0	98	108	113	29	32	54	170	2	0	8	0	3	1	0	4	0	0	0	1	0	2	0	1	1	3	5	13	3	0	0	0	0	2	8	0	0	0	7	1	0	0	28	20	Bacteria(100);Patescibacteria(100);Microgenomatia(100);Candidatus_Levybacteria(100);Candidatus_Levybacteria_fa(100);Candidatus_Levybacteria_ge(100);
Otu00262	0	0	0	0	0	0	0	0	0	0	0	20	9	68	12	41	69	0	58	15	0	43	33	6	221	71	14	17	2	0	0	0	0	0	0	0	1	1	0	0	0	0	0	8	7	Bacteria(100);Firmicutes(100);Negativicutes(100);Selenomonadales(100);Veillonellaceae(100);Veillonellaceae_unclassified(100);
Otu00263	0	0	0	0	0	0	0	123	0	0	0	11	2	5	34	7	10	0	4	66	0	4	1	0	17	7	7	80	92	241	0	0	0	0	0	0	0	0	0	0	0	1	0	0	0	Bacteria(100);Firmicutes(100);Clostridia(100);Clostridiales(100);Christensenellaceae(100);Christensenellaceae_R-7_group(100);
Otu00264	0	0	677	7	11	0	3	2	4	0	0	0	0	0	0	0	0	0	0	0	0	0	0	0	0	0	0	0	0	0	5	0	2	0	0	0	0	0	0	0	0	0	0	0	0	Bacteria(100);Bacteria_unclassified(100);Bacteria_unclassified(100);Bacteria_unclassified(100);Bacteria_unclassified(100);Bacteria_unclassified(100);
Otu00265	0	0	0	0	0	0	0	0	0	0	0	0	0	0	0	0	0	4	1	1	0	0	0	0	0	0	5	239	227	229	0	0	0	0	0	0	0	0	0	0	0	0	0	0	0	Bacteria(100);Bacteria_unclassified(100);Bacteria_unclassified(100);Bacteria_unclassified(100);Bacteria_unclassified(100);Bacteria_unclassified(100);
Otu00266	0	0	70	12	20	2	33	3	19	5	1	0	0	0	0	0	0	0	1	0	0	0	0	0	0	0	0	0	0	0	24	66	186	51	28	53	11	4	2	7	3	5	1	84	12	Bacteria(100);Proteobacteria(100);Gammaproteobacteria(100);Gammaproteobacteria_Incertae_Sedis(100);Unknown_Family(100);Acidibacter(100);
Otu00267	0	0	0	0	6	0	0	98	0	0	2	0	0	1	28	0	9	0	0	57	167	0	0	0	3	2	0	59	93	177	0	0	0	0	0	0	0	0	0	0	0	0	0	0	0	Bacteria(100);Proteobacteria(100);Gammaproteobacteria(100);Betaproteobacteriales(100);Burkholderiaceae(100);Burkholderia-Caballeronia-Paraburkholderia(100);
Otu00268	290	0	1	0	3	0	0	0	0	0	176	0	1	0	0	0	0	0	0	0	117	0	0	0	1	0	0	0	0	0	0	1	0	0	0	0	1	1	4	0	6	6	2	67	19	Bacteria(100);Firmicutes(100);Clostridia(100);Clostridiales(100);Clostridiaceae_1(100);Clostridium_sensu_stricto_12(97);
Otu00269	0	0	7	0	9	0	7	1	6	0	0	0	0	0	0	0	0	0	0	0	0	0	0	0	0	0	0	0	0	0	15	14	23	11	14	31	0	1	0	5	0	0	0	483	67	Bacteria(100);Actinobacteria(100);Actinobacteria(100);Catenulisporales(100);Catenulisporaceae(100);Catenulispora(100);
Otu00270	0	0	0	0	0	0	0	0	0	0	0	89	47	0	0	10	3	0	5	0	0	19	165	82	13	23	45	24	141	18	0	0	0	0	0	0	0	0	0	1	0	8	0	0	0	Bacteria(100);Proteobacteria(100);Deltaproteobacteria(100);Desulfuromonadales(100);Geobacteraceae(99);Geobacter(99);
Otu00271	0	0	1	3	0	0	3	1	0	0	0	0	0	0	0	0	0	0	0	0	0	0	0	0	0	0	0	0	0	0	4	0	5	0	2	0	0	21	1	2	14	17	0	226	383	Bacteria(100);Proteobacteria(100);Deltaproteobacteria(100);Myxococcales(100);Haliangiaceae(100);Haliangium(100);
Otu00272	0	0	26	126	68	9	28	44	82	11	0	0	0	0	0	0	0	0	0	0	0	0	0	0	0	0	0	0	0	0	9	5	39	1	23	78	6	0	1	10	0	3	2	40	67	Bacteria(100);Chloroflexi(100);Chloroflexi_unclassified(100);Chloroflexi_unclassified(100);Chloroflexi_unclassified(100);Chloroflexi_unclassified(100);
Otu00273	0	0	0	0	0	0	0	0	0	0	0	70	23	217	27	7	35	3	0	0	0	14	45	18	8	2	6	6	122	4	0	0	0	0	0	0	11	6	0	0	1	0	0	39	11	Bacteria(100);Cyanobacteria(100);Sericytochromatia(100);Sericytochromatia_or(100);Sericytochromatia_fa(100);Sericytochromatia_ge(100);
Otu00274	0	0	8	9	65	22	17	44	335	30	1	0	0	0	1	4	4	0	3	2	0	0	1	2	3	1	4	0	4	1	1	1	2	0	1	4	0	1	0	57	6	5	1	9	22	Bacteria(100);Actinobacteria(100);Thermoleophilia(100);Gaiellales(100);Gaiellaceae(84);Gaiella(84);
Otu00275	0	0	0	1	0	0	0	0	0	0	0	0	0	0	0	1	0	0	668	0	0	0	0	0	1	0	0	0	0	0	0	0	0	0	0	0	0	0	0	0	0	0	0	0	0	Bacteria(100);Proteobacteria(100);Alphaproteobacteria(100);Reyranellales(100);Reyranellaceae(100);Reyranella(100);
Otu00276	0	0	118	96	91	10	30	43	126	21	5	0	0	1	1	1	3	0	0	0	3	2	3	1	0	1	0	0	0	0	2	8	37	1	2	17	0	0	0	11	0	2	0	26	6	Bacteria(100);Actinobacteria(100);Thermoleophilia(100);Gaiellales(100);uncultured(65);uncultured_ge(65);
Otu00277	0	0	0	0	0	0	0	0	0	0	2	13	21	11	16	16	65	0	9	39	2	110	3	3	48	11	9	3	6	2	0	0	0	0	0	0	3	35	32	0	25	9	0	86	88	Bacteria(100);Firmicutes(100);Clostridia(100);Clostridiales(100);Clostridiaceae_1(100);Oxobacter(100);
Otu00278	0	0	0	0	4	0	0	0	0	0	0	1	0	0	138	109	43	1	1	9	0	14	1	0	2	7	39	47	157	82	0	0	0	0	0	0	0	0	0	0	0	0	0	0	0	Bacteria(100);Patescibacteria(100);Parcubacteria(100);Parcubacteria_unclassified(100);Parcubacteria_unclassified(100);Parcubacteria_unclassified(100);
Otu00279	0	0	0	0	0	0	0	0	0	0	0	272	25	144	23	5	17	0	5	11	0	54	34	6	21	10	18	1	3	4	0	0	0	0	0	0	0	0	0	0	0	0	0	0	0	Bacteria(100);Firmicutes(100);Clostridia(100);Clostridiales(100);Gracilibacteraceae(100);Gracilibacteraceae_unclassified(99);
Otu00280	0	0	0	0	0	0	0	0	0	0	8	37	126	176	4	56	24	0	6	9	2	19	63	19	40	33	4	1	0	0	0	0	0	0	0	0	0	0	1	2	13	1	0	0	2	Bacteria(100);Firmicutes(100);Clostridia(100);Clostridiales(100);Ruminococcaceae(99);Ruminococcaceae_unclassified(99);
Otu00281	0	0	11	0	0	0	0	0	0	0	0	0	0	0	0	4	0	8	88	56	0	116	9	1	79	22	35	24	23	5	0	0	0	0	0	0	0	1	6	0	1	6	0	28	123	Bacteria(100);Proteobacteria(100);Gammaproteobacteria(100);Betaproteobacteriales(100);Gallionellaceae(97);Sideroxydans(96);
Otu00282	0	0	0	0	0	0	0	0	0	0	0	48	2	50	7	49	27	1	16	13	0	188	81	3	6	131	7	0	12	0	0	0	0	0	0	0	0	0	0	0	0	0	0	0	1	Bacteria(100);Firmicutes(100);Clostridia(100);Clostridiales(100);Clostridiales_unclassified(83);Clostridiales_unclassified(83);
Otu00283	0	0	0	0	0	0	0	0	0	0	334	9	29	2	3	4	12	0	2	5	179	0	2	4	14	2	0	0	0	0	0	0	0	0	0	0	0	1	2	1	0	4	1	16	15	Bacteria(100);Firmicutes(100);Negativicutes(100);Selenomonadales(100);Veillonellaceae(100);Veillonellaceae_unclassified(100);
Otu00284	0	0	0	0	0	0	0	0	0	0	0	4	0	7	18	37	144	5	69	129	0	5	11	4	51	59	18	42	20	15	0	0	0	0	0	0	0	0	0	0	0	1	0	0	0	Bacteria(100);Firmicutes(100);Clostridia(100);D8A-2(100);D8A-2_fa(100);D8A-2_ge(100);
Otu00285	0	1	68	11	36	0	29	11	25	1	3	3	1	0	0	0	0	0	0	0	0	3	1	0	2	0	0	0	0	0	8	15	51	17	77	14	6	6	1	77	3	1	11	134	20	Bacteria(100);Planctomycetes(100);Planctomycetacia(100);Planctomycetales(100);uncultured(100);uncultured_ge(100);
Otu00286	0	0	0	0	0	0	0	0	0	0	0	15	0	3	103	0	34	4	0	32	0	292	5	6	56	31	36	5	9	2	0	0	0	0	0	0	0	2	0	0	0	0	0	0	0	Bacteria(100);Firmicutes(100);Clostridia(100);Clostridiales(100);Peptococcaceae(100);Pelotomaculum(100);
Otu00287	0	0	0	0	0	0	0	0	0	0	0	0	0	0	28	27	100	16	21	22	0	1	0	0	19	19	69	52	190	64	0	0	0	0	0	0	0	0	1	2	0	0	0	2	1	Bacteria(100);Proteobacteria(100);Deltaproteobacteria(100);Syntrophobacterales(100);Syntrophaceae(99);Desulfomonile(99);
Otu00288	0	0	4	10	13	6	27	3	22	0	0	0	0	0	0	0	0	0	0	1	0	1	2	0	0	0	0	0	0	0	0	0	2	0	0	1	0	7	2	10	4	8	1	344	161	Bacteria(100);Acidobacteria(100);Holophagae(100);Holophagales(100);Holophagaceae(100);Holophaga(99);
Otu00289	0	0	1	1	4	0	4	4	19	0	0	9	5	12	9	35	32	0	4	10	0	0	1	0	6	21	12	42	40	20	0	0	0	0	0	0	2	11	22	1	8	20	2	67	201	Bacteria(100);Gemmatimonadetes(100);Gemmatimonadetes(100);Gemmatimonadales(100);Gemmatimonadaceae(100);uncultured(100);
Otu00290	0	0	0	0	0	0	0	1	36	0	0	103	11	46	168	0	3	12	3	1	0	26	107	53	5	9	24	0	2	3	0	0	0	0	0	0	0	1	0	0	0	0	0	1	1	Bacteria(100);Firmicutes(100);Clostridia(100);Clostridiales(100);Ruminococcaceae(100);Ruminococcaceae_unclassified(76);
Otu00291	0	0	0	1	13	0	23	9	11	0	0	10	2	8	16	4	11	0	7	16	0	56	4	10	1	3	6	2	1	0	0	0	4	2	1	0	2	31	43	162	43	7	5	36	63	Bacteria(100);Acidobacteria(100);Acidobacteriia(100);Solibacterales(100);Solibacteraceae_(Subgroup_3)(100);Candidatus_Solibacter(100);
Otu00292	0	0	0	1	0	0	4	1	0	5	0	1	0	1	8	14	33	2	1	2	0	0	0	0	45	26	96	83	173	38	0	0	0	0	1	0	3	3	3	28	0	1	1	29	7	Bacteria(100);Proteobacteria(100);Gammaproteobacteria(100);Legionellales(100);Legionellaceae(100);Legionella(100);
Otu00293	0	0	0	0	0	0	0	0	0	0	602	0	0	0	0	0	1	0	0	0	1	0	0	0	0	0	0	0	0	0	0	0	0	0	0	0	0	0	0	0	0	0	0	0	0	Bacteria(100);Firmicutes(100);Firmicutes_unclassified(100);Firmicutes_unclassified(100);Firmicutes_unclassified(100);Firmicutes_unclassified(100);
Otu00294	0	0	3	0	20	0	14	1	4	0	0	0	0	0	0	0	0	0	0	0	0	0	0	0	2	0	0	0	0	0	46	86	277	11	44	30	2	2	3	27	4	0	3	8	13	Bacteria(100);Actinobacteria(100);Thermoleophilia(100);Solirubrobacterales(100);Solirubrobacteraceae(99);Conexibacter(91);
Otu00295	0	0	0	0	0	0	0	0	0	0	0	18	447	45	0	0	0	0	0	0	0	81	5	0	0	0	1	0	0	1	0	0	0	0	0	0	0	0	0	0	0	0	0	0	0	Bacteria(100);Firmicutes(100);Clostridia(100);Clostridiales(100);Clostridiaceae_1(100);Fonticella(100);
Otu00296	0	0	0	0	0	0	0	0	0	0	219	0	16	1	0	2	0	0	0	0	108	1	2	1	2	0	0	0	0	0	0	0	0	0	0	0	0	28	57	0	109	4	0	9	35	Bacteria(100);Firmicutes(100);Clostridia(100);Clostridiales(100);Clostridiales_unclassified(100);Clostridiales_unclassified(100);
Otu00297	0	0	0	0	0	0	0	0	0	0	196	3	39	4	0	0	1	0	0	0	72	2	0	0	4	0	2	0	0	0	0	0	0	0	0	0	0	24	78	0	104	8	0	12	43	Bacteria(100);Firmicutes(100);Firmicutes_unclassified(100);Firmicutes_unclassified(100);Firmicutes_unclassified(100);Firmicutes_unclassified(100);
Otu00298	0	0	221	179	42	16	6	10	36	6	2	0	0	3	1	3	2	0	1	0	6	0	4	0	0	4	2	0	0	1	0	3	22	0	2	16	0	0	0	0	0	0	0	1	0	Bacteria(100);Bacteroidetes(100);Bacteroidia(100);Chitinophagales(100);Chitinophagaceae(100);Chitinophagaceae_unclassified(100);
Otu00299	0	0	153	83	30	0	4	6	15	0	0	3	2	3	3	1	4	0	1	0	3	0	5	0	3	1	6	2	8	1	9	8	25	4	10	13	6	7	5	60	11	7	21	24	40	Bacteria(100);Proteobacteria(100);Alphaproteobacteria(100);Alphaproteobacteria_unclassified(100);Alphaproteobacteria_unclassified(100);Alphaproteobacteria_unclassified(100);
Otu00300	0	0	2	0	2	0	11	0	10	0	138	0	68	1	1	1	0	0	0	0	41	6	3	3	4	0	0	0	0	0	4	7	248	2	2	5	1	0	1	7	2	8	0	4	2	Bacteria(100);Firmicutes(100);Bacilli(100);Bacillales(100);Bacillales_unclassified(55);Bacillales_unclassified(55);
Otu00301	0	0	0	0	0	0	0	0	0	0	0	0	0	0	19	104	382	8	31	34	0	0	0	0	0	0	0	0	0	0	0	0	0	0	0	0	2	0	0	0	0	0	0	0	0	Bacteria(100);Proteobacteria(100);Gammaproteobacteria(100);Diplorickettsiales(100);Diplorickettsiaceae(100);uncultured(100);
Otu00302	0	0	0	1	4	0	0	0	2	0	0	107	102	91	17	5	31	0	0	5	0	1	36	17	23	14	28	31	26	7	0	0	0	0	0	0	0	1	6	0	0	0	0	1	20	Bacteria(100);Patescibacteria(100);Parcubacteria(100);Candidatus_Adlerbacteria(100);Candidatus_Adlerbacteria_fa(100);Candidatus_Adlerbacteria_ge(100);
Otu00303	0	0	117	247	53	13	39	9	24	3	56	1	4	0	0	0	0	0	0	0	5	0	0	0	0	0	0	0	0	0	0	0	1	1	0	0	0	0	0	0	0	0	0	0	0	Bacteria(100);Proteobacteria(100);Gammaproteobacteria(100);Betaproteobacteriales(100);Betaproteobacteriales_unclassified(100);Betaproteobacteriales_unclassified(100);
Otu00304	0	0	79	7	3	0	5	1	0	5	1	0	1	1	0	0	0	0	0	0	3	1	0	0	0	1	0	0	0	0	0	0	10	12	49	1	19	8	0	34	18	11	11	150	140	Bacteria(100);Actinobacteria(100);Acidimicrobiia(100);Microtrichales(100);uncultured(98);uncultured_ge(98);
Otu00305	0	0	227	217	14	0	24	4	4	10	2	2	1	1	1	0	0	0	1	0	0	0	0	1	1	1	1	1	0	0	1	4	33	1	3	3	0	0	0	7	0	0	0	0	0	Bacteria(100);Acidobacteria(100);Subgroup_6(100);Subgroup_6_or(100);Subgroup_6_fa(100);Subgroup_6_ge(100);
Otu00306	0	0	0	0	0	0	0	0	0	0	0	38	53	20	2	21	26	0	18	12	0	215	59	42	27	13	9	3	1	0	0	0	0	0	0	0	0	0	1	0	1	0	0	0	2	Bacteria(100);Firmicutes(100);Clostridia(100);Clostridiales(100);Peptococcaceae(100);Desulfurispora(100);
Otu00307	0	0	0	0	0	0	0	0	0	0	0	1	3	0	3	0	2	0	0	0	0	140	193	153	12	7	9	1	0	2	0	0	0	0	0	0	0	0	0	0	8	7	0	15	7	Bacteria(100);Proteobacteria(100);Deltaproteobacteria(100);Desulfobacterales(100);Desulfobacteraceae(100);Desulfobacteraceae_unclassified(100);
Otu00308	0	0	14	1	10	0	4	0	0	0	0	0	0	0	0	0	0	0	0	0	0	0	0	0	0	0	0	0	0	0	30	25	71	2	20	40	15	1	1	79	3	1	26	86	132	Bacteria(100);Chloroflexi(100);Chloroflexi_unclassified(100);Chloroflexi_unclassified(100);Chloroflexi_unclassified(100);Chloroflexi_unclassified(100);
Otu00309	0	0	183	132	34	0	0	2	9	0	88	2	5	3	0	0	0	0	0	0	77	0	14	1	0	1	0	0	0	0	0	0	0	0	0	4	0	0	0	1	0	0	0	1	0	Archaea(100);Thaumarchaeota(100);Nitrososphaeria(100);Nitrosotaleales(100);Nitrosotaleaceae(100);Candidatus_Nitrosotalea(100);
Otu00310	0	0	0	0	0	0	0	0	0	0	0	0	0	0	517	19	4	0	2	6	0	0	0	0	2	1	0	0	1	0	0	0	0	0	0	0	0	0	0	0	0	0	0	0	0	Bacteria(100);Firmicutes(100);Clostridia(100);Clostridiales(100);Syntrophomonadaceae(100);Syntrophomonas(100);
Otu00311	0	0	201	45	52	1	21	3	44	2	5	1	1	10	5	6	0	0	0	1	5	3	4	6	0	3	1	0	1	0	19	8	22	0	4	6	0	1	0	38	1	0	2	16	11	Bacteria(100);Chloroflexi(100);P2-11E(100);P2-11E_or(100);P2-11E_fa(100);P2-11E_ge(100);
Otu00312	0	0	0	0	0	0	0	0	0	0	5	40	87	119	64	28	158	4	4	29	8	0	0	0	0	0	0	0	0	0	0	0	0	0	0	0	0	0	0	0	0	0	0	0	0	Bacteria(100);Bacteroidetes(100);Bacteroidia(100);Bacteroidales(100);Bacteroidales_unclassified(100);Bacteroidales_unclassified(100);
Otu00313	0	0	0	0	0	0	0	0	0	1	264	5	9	15	0	1	8	0	3	0	30	10	45	36	71	16	5	11	4	1	0	0	0	0	0	0	0	0	1	0	0	2	0	0	5	Bacteria(100);Firmicutes(100);Clostridia(100);Clostridiales(100);Peptococcaceae(100);Thermincola(86);
Otu00314	0	0	0	1	120	19	21	22	330	8	0	0	0	0	0	0	0	0	0	0	0	0	0	0	0	0	0	0	0	0	0	0	14	0	0	7	0	0	0	0	0	0	0	0	0	Bacteria(100);Patescibacteria(100);Parcubacteria(100);Parcubacteria_unclassified(100);Parcubacteria_unclassified(100);Parcubacteria_unclassified(100);
Otu00315	0	0	0	0	0	0	0	0	0	0	0	15	38	38	4	105	40	2	26	14	0	92	21	38	67	28	2	1	0	1	0	0	0	0	0	0	0	0	1	0	3	1	0	1	3	Bacteria(100);Firmicutes(100);Clostridia(100);Clostridiales(100);Peptococcaceae(100);Thermincola(100);
Otu00316	0	0	0	0	0	0	0	0	0	0	0	0	0	0	0	0	0	0	0	0	0	0	0	0	0	0	0	112	360	55	0	0	0	0	0	0	0	0	0	9	0	0	0	0	0	Bacteria(100);Patescibacteria(100);Microgenomatia(100);Candidatus_Woesebacteria(100);Candidatus_Woesebacteria_fa(100);Candidatus_Woesebacteria_ge(100);
Otu00317	0	0	31	13	17	4	18	17	58	0	1	4	2	1	20	35	35	2	49	13	0	0	2	1	0	14	8	15	33	12	9	4	12	20	0	1	4	3	0	19	3	5	2	37	10	Bacteria(100);Proteobacteria(100);Alphaproteobacteria(100);Micropepsales(100);Micropepsaceae(100);uncultured(100);
Otu00318	0	0	0	0	0	0	0	1	0	0	0	137	6	241	11	4	17	0	1	7	0	25	0	4	4	2	35	4	9	20	0	0	0	0	0	0	0	0	1	0	1	2	0	0	1	Bacteria(100);Armatimonadetes(100);uncultured(100);uncultured_or(100);uncultured_fa(100);uncultured_ge(100);
Otu00319	0	0	0	0	0	0	0	0	0	0	0	14	166	127	46	168	5	0	1	2	0	0	0	0	2	0	0	1	0	0	0	0	0	0	0	0	0	0	0	0	0	0	0	0	0	Archaea(100);Euryarchaeota(100);Methanomicrobia(100);Methanomicrobiales(100);Methanoregulaceae(100);Methanoregula(100);
Otu00320	0	0	3	0	16	0	1	1	6	0	0	0	0	0	0	0	0	0	0	0	0	0	0	0	0	0	0	0	0	0	22	17	58	2	9	20	0	15	5	10	1	1	1	259	85	Bacteria(100);Chloroflexi(100);Ktedonobacteria(100);Ktedonobacterales(100);Ktedonobacteraceae(100);Ktedonobacteraceae_unclassified(100);
Otu00321	0	0	127	2	68	1	7	1	0	4	39	3	5	3	1	1	0	0	0	0	182	0	2	2	0	0	0	0	0	0	0	3	1	9	0	7	3	1	0	51	0	0	6	0	1	Bacteria(100);Proteobacteria(100);Gammaproteobacteria(100);Betaproteobacteriales(100);Burkholderiaceae(100);Burkholderia-Caballeronia-Paraburkholderia(84);
Otu00322	0	0	0	0	0	0	0	21	0	0	0	0	0	0	8	0	0	0	0	11	0	0	1	8	67	70	87	79	86	83	0	0	0	0	1	0	0	0	0	1	0	0	0	0	1	Archaea(100);Euryarchaeota(100);Methanobacteria(100);Methanobacteriales(100);Methanobacteriaceae(100);Methanobacterium(100);
Otu00323	0	0	0	0	0	0	0	0	0	0	0	0	0	0	0	0	0	0	5	1	0	256	0	0	0	17	75	40	94	33	0	0	0	0	0	0	0	0	0	0	0	0	0	0	0	Bacteria(100);Patescibacteria(100);CPR2(100);CPR2_or(100);CPR2_fa(100);CPR2_ge(100);
Otu00324	0	0	0	0	1	0	0	8	0	0	0	0	0	0	0	0	0	0	0	0	0	0	0	0	0	0	0	0	0	0	0	0	0	1	0	0	0	5	0	0	3	8	1	345	149	Bacteria(100);Planctomycetes(100);BD7-11(100);BD7-11_or(100);BD7-11_fa(100);BD7-11_ge(100);
Otu00325	0	0	0	0	0	0	0	0	1	0	0	1	0	1	37	8	41	0	0	1	0	0	4	3	2	1	15	130	134	42	0	0	0	0	0	0	13	1	0	3	0	0	7	72	1	Bacteria(100);Patescibacteria(100);Parcubacteria(100);Candidatus_Kaiserbacteria(100);Candidatus_Kaiserbacteria_fa(100);Candidatus_Kaiserbacteria_ge(100);
Otu00326	0	0	0	0	0	0	0	0	0	0	0	0	0	0	0	0	0	0	0	0	0	0	20	0	63	252	160	1	8	12	0	0	0	0	0	0	0	0	0	0	1	0	0	0	0	Bacteria(100);Proteobacteria(100);Deltaproteobacteria(100);Syntrophobacterales(100);Syntrophobacteraceae(100);Syntrophobacteraceae_unclassified(100);
Otu00327	0	0	38	10	19	1	7	4	17	0	4	6	1	12	0	3	0	0	0	1	5	0	3	6	0	2	4	1	3	1	0	12	58	11	36	57	11	0	1	84	2	0	19	37	41	Bacteria(100);Bacteroidetes(100);Bacteroidia(100);Chitinophagales(100);Chitinophagaceae(100);Terrimonas(95);
Otu00328	0	0	89	193	84	12	10	24	65	14	1	1	0	3	1	0	2	0	0	0	2	0	1	0	4	0	0	1	2	0	0	0	1	0	4	0	0	0	0	0	0	0	0	0	0	Bacteria(100);Patescibacteria(100);Microgenomatia(100);Candidatus_Levybacteria(100);Candidatus_Levybacteria_fa(100);Candidatus_Levybacteria_ge(100);
Otu00329	0	0	0	0	0	0	0	0	0	0	0	0	0	0	183	0	5	34	3	3	0	119	0	0	0	4	8	8	45	37	0	0	0	0	0	0	10	8	0	5	0	0	21	13	2	Bacteria(100);Proteobacteria(100);Deltaproteobacteria(100);Desulfovibrionales(100);Desulfovibrionaceae(99);Desulfovibrio(98);
Otu00330	0	0	0	0	0	0	0	0	0	0	0	7	19	30	0	3	0	0	0	0	0	18	267	123	25	10	5	0	0	0	0	0	0	0	0	0	0	0	0	0	0	0	0	0	0	Bacteria(100);Firmicutes(100);Clostridia(100);Clostridiales(100);Gracilibacteraceae(100);Gracilibacteraceae_unclassified(100);
Otu00331	0	0	57	20	10	0	43	13	31	2	0	9	4	9	1	9	6	0	0	2	1	18	10	4	6	5	4	14	16	8	0	0	5	9	1	1	3	9	17	17	13	14	1	48	66	Bacteria(100);Proteobacteria(100);Alphaproteobacteria(100);Caulobacterales(100);Caulobacteraceae(100);Phenylobacterium(96);
Otu00332	0	0	199	16	31	0	33	6	13	7	3	0	0	0	0	0	0	0	0	0	0	0	0	0	0	0	0	0	0	0	0	48	115	2	0	0	0	3	0	6	1	1	0	10	9	Bacteria(100);Planctomycetes(100);Planctomycetacia(100);Planctomycetales(100);uncultured(100);uncultured_ge(100);
Otu00333	0	0	0	236	120	30	4	23	76	11	0	0	0	2	0	0	0	0	0	0	0	0	0	0	0	0	0	0	0	0	0	0	0	0	0	0	0	0	0	0	0	0	0	0	0	Bacteria(100);Proteobacteria(100);Gammaproteobacteria(100);Gammaproteobacteria_unclassified(100);Gammaproteobacteria_unclassified(100);Gammaproteobacteria_unclassified(100);
Otu00334	0	0	71	30	54	6	36	21	87	13	1	1	1	0	1	18	3	0	10	0	1	8	0	4	17	4	3	3	2	0	5	5	14	0	15	13	0	2	2	10	5	1	3	23	8	Bacteria(100);Acidobacteria(100);Subgroup_6(100);Subgroup_6_or(100);Subgroup_6_fa(100);Subgroup_6_ge(100);
Otu00335	0	0	174	13	8	7	8	13	37	0	78	1	5	2	0	0	4	0	0	0	81	0	2	1	0	0	0	0	0	0	5	18	37	0	0	3	0	0	0	0	0	0	0	0	0	Archaea(100);Euryarchaeota(100);Thermoplasmata(100);Thermoplasmata_unclassified(100);Thermoplasmata_unclassified(100);Thermoplasmata_unclassified(100);
Otu00336	0	0	166	131	56	4	42	24	27	5	5	1	3	1	0	0	0	0	0	0	8	0	1	5	0	2	1	0	0	2	6	1	4	0	0	1	0	0	0	0	0	0	0	0	0	Bacteria(100);Chloroflexi(100);P2-11E(100);P2-11E_or(100);P2-11E_fa(100);P2-11E_ge(100);
Otu00337	0	0	0	0	0	0	0	0	0	1	0	0	1	0	26	26	9	2	49	12	0	325	4	3	1	17	6	3	6	3	0	0	0	0	0	0	0	0	0	0	0	0	0	0	0	Bacteria(100);Spirochaetes(100);Spirochaetia(100);Spirochaetales(100);Spirochaetaceae(100);Treponema(100);
Otu00338	0	0	7	1	0	0	0	7	3	0	222	28	72	43	1	4	2	0	0	2	69	0	13	3	12	1	3	0	0	1	0	0	0	0	0	0	0	0	0	0	0	0	0	0	0	Bacteria(100);Proteobacteria(100);Gammaproteobacteria(100);Enterobacteriales(100);Enterobacteriaceae(100);Enterobacteriaceae_unclassified(92);
Otu00339	0	0	0	0	0	0	0	0	0	0	0	0	0	0	4	58	5	0	62	4	0	4	7	0	155	132	8	1	1	0	0	0	0	0	0	0	0	1	1	0	43	5	0	0	0	Bacteria(100);Chloroflexi(100);Chloroflexi_unclassified(100);Chloroflexi_unclassified(100);Chloroflexi_unclassified(100);Chloroflexi_unclassified(100);
Otu00340	0	0	0	0	0	0	0	0	0	0	0	25	31	197	14	2	20	0	0	0	0	18	97	31	4	2	31	0	2	0	0	0	0	0	0	0	0	1	0	0	1	1	0	5	6	Bacteria(100);Cyanobacteria(100);Cyanobacteria_unclassified(100);Cyanobacteria_unclassified(100);Cyanobacteria_unclassified(100);Cyanobacteria_unclassified(100);
Otu00341	0	0	334	2	1	0	0	0	0	0	112	0	1	4	0	0	0	0	0	0	30	0	1	1	0	1	0	0	0	0	1	0	0	0	0	0	0	0	0	0	0	0	0	0	0	Bacteria(100);Proteobacteria(100);Gammaproteobacteria(100);Betaproteobacteriales(100);Burkholderiaceae(100);Burkholderiaceae_unclassified(100);
Otu00342	0	0	0	0	0	0	0	0	0	0	140	21	29	264	0	2	8	0	0	0	14	1	0	0	0	0	0	0	0	0	0	0	0	0	0	0	0	1	7	0	0	0	0	0	0	Bacteria(100);Proteobacteria(100);Alphaproteobacteria(100);Sphingomonadales(100);Sphingomonadaceae(100);Sphingomonadaceae_unclassified(95);
Otu00343	0	0	117	88	97	27	31	19	60	4	0	0	0	0	0	0	0	0	0	0	1	0	0	2	0	0	0	0	0	0	1	4	26	0	4	6	0	0	0	0	0	0	0	0	0	Bacteria(100);Bacteria_unclassified(100);Bacteria_unclassified(100);Bacteria_unclassified(100);Bacteria_unclassified(100);Bacteria_unclassified(100);
Otu00344	0	0	284	182	4	6	1	2	0	3	0	0	0	0	0	0	0	0	0	0	2	0	0	0	0	0	0	0	0	0	0	0	0	0	0	0	0	0	0	0	0	0	0	0	0	Bacteria(100);Proteobacteria(100);Alphaproteobacteria(100);Alphaproteobacteria_unclassified(100);Alphaproteobacteria_unclassified(100);Alphaproteobacteria_unclassified(100);
Otu00345	0	0	0	0	0	0	0	0	0	0	0	19	12	10	6	120	44	0	19	15	0	50	32	31	49	43	20	1	0	1	0	0	0	0	0	0	0	0	0	0	0	1	0	0	1	Bacteria(100);Acidobacteria(100);Acidobacteriia(100);Solibacterales(100);Solibacteraceae_(Subgroup_3)(100);Solibacteraceae_(Subgroup_3)_unclassified(100);
Otu00346	0	0	7	44	113	22	22	13	238	0	0	0	0	1	1	0	0	0	0	0	0	0	3	0	0	1	0	0	1	0	0	0	0	0	0	6	0	0	0	1	0	0	0	0	0	Bacteria(100);Patescibacteria(100);Saccharimonadia(100);Saccharimonadales(100);Saccharimonadales_fa(100);Saccharimonadales_ge(100);
Otu00347	0	0	0	0	0	0	0	0	0	0	0	0	0	1	1	0	8	0	8	5	0	365	2	11	25	12	27	0	2	3	0	0	0	0	0	0	0	0	0	0	0	0	0	1	0	Bacteria(100);Bacteria_unclassified(100);Bacteria_unclassified(100);Bacteria_unclassified(100);Bacteria_unclassified(100);Bacteria_unclassified(100);
Otu00348	0	0	0	13	75	22	75	78	201	6	0	0	0	0	0	0	0	0	0	0	0	0	0	0	0	1	0	0	0	0	0	0	0	0	0	0	0	0	0	0	0	0	0	0	0	Bacteria(100);Proteobacteria(100);Alphaproteobacteria(100);Azospirillales(100);Azospirillaceae(100);Azospirillum(100);
Otu00349	0	0	0	16	190	56	34	32	132	8	0	0	0	0	0	0	0	0	0	0	0	0	0	0	0	0	0	0	0	0	0	0	0	0	0	0	0	0	0	0	0	0	0	0	0	Bacteria(100);Proteobacteria(100);Alphaproteobacteria(100);Rhodospirillales(100);Magnetospirillaceae(100);Magnetospirillaceae_unclassified(100);
Otu00350	0	0	0	2	6	0	30	31	45	18	0	0	1	0	11	5	3	0	3	3	0	0	1	5	16	12	42	16	31	10	0	0	0	0	4	1	0	1	6	4	2	3	0	78	78	Bacteria(100);Nitrospirae(100);Nitrospira(100);Nitrospirales(100);Nitrospiraceae(100);Nitrospira(100);
Otu00351	0	0	0	0	0	0	1	0	0	0	5	7	43	15	12	26	71	6	37	149	4	6	3	2	20	24	4	4	5	1	0	0	0	0	0	0	0	5	6	0	0	4	0	3	2	Bacteria(100);Firmicutes(100);Clostridia(100);Clostridiales(100);Peptococcaceae(100);Desulfosporosinus(100);
Otu00352	0	0	0	0	0	0	0	0	0	0	0	0	0	15	37	3	21	0	0	5	0	14	3	0	7	2	13	1	3	9	0	0	0	0	0	0	39	11	16	0	0	0	7	194	62	Bacteria(100);Patescibacteria(100);Parcubacteria(100);Parcubacteria_or(100);Parcubacteria_fa(100);Parcubacteria_ge(100);
Otu00353	0	0	273	56	21	0	16	0	11	0	0	0	0	1	0	1	0	0	0	0	0	0	0	1	1	0	0	0	0	1	2	2	15	0	0	0	2	0	0	5	0	0	1	41	11	Bacteria(100);Proteobacteria(100);Deltaproteobacteria(100);Oligoflexales(100);0319-6G20(100);0319-6G20_ge(100);
Otu00354	0	0	0	0	0	0	0	0	0	0	0	0	0	0	9	28	29	22	148	116	0	6	0	0	19	27	5	7	10	31	0	0	0	0	0	0	0	0	0	0	0	0	0	0	1	Bacteria(100);Firmicutes(100);Clostridia(100);Clostridiales(100);Peptococcaceae(100);Desulfurispora(100);
Otu00355	0	0	0	1	163	62	85	32	53	30	0	2	3	3	0	0	0	0	0	2	0	0	11	5	2	0	1	0	0	0	0	0	0	0	0	0	0	0	0	0	0	0	0	0	0	Bacteria(100);Patescibacteria(100);Saccharimonadia(100);Saccharimonadales(100);Saccharimonadales_fa(100);Saccharimonadales_ge(100);
Otu00356	0	0	0	0	0	0	0	0	0	0	0	174	8	105	27	6	58	0	3	0	0	9	6	1	8	1	46	0	0	3	0	0	0	0	0	0	0	0	0	0	0	0	0	0	0	Bacteria(100);Firmicutes(100);Negativicutes(100);Selenomonadales(100);Veillonellaceae(100);uncultured(97);
Otu00357	0	0	349	7	4	0	14	0	2	0	7	0	0	0	0	0	0	0	0	0	1	0	1	0	0	0	0	0	0	0	0	2	56	1	2	3	0	0	0	0	0	0	0	0	0	Bacteria(100);Acidobacteria(100);Holophagae(100);Holophagales(100);Holophagaceae(100);Holophagaceae_unclassified(100);
Otu00358	0	0	1	8	7	2	1	0	1	0	0	174	55	50	11	7	2	0	1	0	0	10	3	5	8	2	15	22	33	3	0	0	0	0	0	0	0	0	0	0	0	1	0	7	18	Bacteria(100);Patescibacteria(100);Parcubacteria(100);Candidatus_Kaiserbacteria(100);Candidatus_Kaiserbacteria_fa(100);Candidatus_Kaiserbacteria_ge(100);
Otu00359	0	0	0	0	0	0	0	8	0	0	108	0	0	0	0	0	1	0	0	0	271	0	0	0	1	0	0	6	2	10	0	0	0	0	0	0	0	8	9	0	5	8	0	4	1	Bacteria(100);Firmicutes(100);Clostridia(100);Clostridiales(100);Clostridiaceae_1(100);Clostridium_sensu_stricto_8(98);
Otu00360	0	0	0	0	0	0	0	0	0	0	0	366	24	27	6	7	3	0	0	0	0	0	0	0	0	0	0	0	0	6	0	0	0	0	0	0	0	0	0	0	0	0	0	0	0	Bacteria(100);Bacteroidetes(100);Bacteroidia(100);Bacteroidales(100);Bacteroidaceae(99);Bacteroides(99);
Otu00361	0	0	51	6	5	4	2	1	8	0	7	0	17	4	1	22	23	0	10	80	1	2	3	2	27	11	0	2	6	1	5	4	38	3	5	15	4	0	0	28	1	1	12	3	21	Bacteria(100);Actinobacteria(100);Actinobacteria(100);Micrococcales(100);Intrasporangiaceae(99);Tetrasphaera(78);
Otu00362	0	0	25	118	49	7	38	9	64	4	0	0	0	0	0	0	0	0	2	0	1	0	0	0	0	0	0	1	0	0	2	1	4	4	1	25	1	5	3	39	3	1	5	14	10	Bacteria(100);Proteobacteria(100);Alphaproteobacteria(100);Rhizobiales(100);Devosiaceae(100);Devosia(99);
Otu00363	0	0	0	0	0	0	0	0	0	0	0	0	0	0	0	0	0	0	0	0	0	0	0	0	0	0	1	1	0	0	0	0	0	0	0	0	16	0	0	3	0	0	13	374	26	Bacteria(100);Firmicutes(100);Clostridia(100);Clostridiales(100);Clostridiaceae_1(100);Clostridiaceae_1_unclassified(99);
Otu00364	0	0	0	0	0	0	0	0	0	0	0	13	259	11	3	57	0	0	55	0	0	22	5	1	3	2	0	0	1	0	0	0	0	0	0	0	0	1	0	0	1	0	0	0	0	Bacteria(100);Firmicutes(100);Clostridia(100);Clostridiales(100);Clostridiales_unclassified(100);Clostridiales_unclassified(100);
Otu00365	0	0	0	0	0	0	0	0	0	0	0	75	0	6	73	35	17	11	25	43	0	1	12	1	11	16	17	5	21	13	0	0	0	0	0	0	2	40	0	4	0	4	0	0	0	Bacteria(100);Bacteria_unclassified(100);Bacteria_unclassified(100);Bacteria_unclassified(100);Bacteria_unclassified(100);Bacteria_unclassified(100);
Otu00366	0	0	180	20	53	42	21	6	25	0	0	1	10	5	2	15	6	0	4	0	0	28	4	2	1	0	0	1	0	2	0	0	0	0	0	2	0	0	0	0	0	0	0	0	2	Bacteria(100);Bacteria_unclassified(100);Bacteria_unclassified(100);Bacteria_unclassified(100);Bacteria_unclassified(100);Bacteria_unclassified(100);
Otu00367	0	0	0	1	3	1	1	1	4	0	0	11	14	22	19	31	41	0	15	14	0	0	14	17	37	32	27	27	35	13	0	0	0	0	2	0	2	9	1	2	7	0	0	12	15	Bacteria(100);Gemmatimonadetes(100);Gemmatimonadetes(100);Gemmatimonadales(100);Gemmatimonadaceae(100);uncultured(100);
Otu00368	0	0	0	0	0	0	0	10	1	0	30	0	2	1	112	0	36	0	1	2	175	3	0	1	23	2	0	6	10	13	0	0	0	0	0	0	1	0	0	0	0	0	0	0	0	Bacteria(100);Firmicutes(100);Negativicutes(100);Selenomonadales(100);Veillonellaceae(100);Veillonellaceae_unclassified(100);
Otu00369	0	0	229	8	5	0	5	1	4	4	1	0	0	0	0	0	0	0	0	0	0	0	0	0	0	0	0	0	0	0	21	28	112	7	0	1	0	0	0	0	0	0	0	0	0	Bacteria(100);Chloroflexi(100);Chloroflexi_unclassified(100);Chloroflexi_unclassified(100);Chloroflexi_unclassified(100);Chloroflexi_unclassified(100);
Otu00370	0	0	0	0	0	0	0	0	0	0	0	27	58	28	3	106	33	0	33	12	0	11	31	17	37	18	6	5	1	0	0	0	0	0	0	0	0	0	0	0	0	0	0	0	0	Bacteria(100);Firmicutes(100);Clostridia(100);Clostridiales(100);Clostridiales_unclassified(100);Clostridiales_unclassified(100);
Otu00371	0	0	0	0	0	0	0	0	0	0	336	14	14	6	0	9	1	0	1	0	35	0	1	1	6	1	0	0	0	0	0	0	0	0	0	0	0	0	0	0	0	0	0	0	0	Bacteria(100);Firmicutes(100);Negativicutes(100);Selenomonadales(100);Veillonellaceae(99);Veillonellaceae_unclassified(99);
Otu00372	0	0	0	0	0	0	0	0	0	0	0	0	0	0	1	4	0	16	384	17	0	0	0	0	0	0	0	0	0	0	0	0	0	0	0	0	0	0	0	0	0	0	0	0	0	Bacteria(100);Bacteria_unclassified(100);Bacteria_unclassified(100);Bacteria_unclassified(100);Bacteria_unclassified(100);Bacteria_unclassified(100);
Otu00373	0	0	17	90	105	8	28	20	132	5	0	0	1	0	0	0	0	0	0	0	3	0	0	0	1	0	3	1	6	0	0	0	1	1	0	0	0	0	0	0	0	0	0	0	0	Bacteria(100);Patescibacteria(100);Parcubacteria(100);Candidatus_Kaiserbacteria(100);Candidatus_Kaiserbacteria_fa(100);Candidatus_Kaiserbacteria_ge(100);
Otu00374	0	0	115	23	73	36	8	22	27	0	5	0	1	1	7	0	0	0	0	0	25	5	2	0	5	0	0	8	10	31	1	1	7	1	0	0	0	0	0	0	0	4	0	1	2	Bacteria(100);Proteobacteria(100);Gammaproteobacteria(100);Betaproteobacteriales(100);Burkholderiaceae(100);Burkholderiaceae_unclassified(77);
Otu00375	0	0	0	0	0	0	0	7	0	0	71	0	11	0	1	5	1	0	0	0	294	0	1	0	0	0	0	1	9	8	0	0	0	0	0	0	0	2	3	0	0	1	0	0	3	Bacteria(100);Firmicutes(100);Clostridia(100);Clostridiales(100);Peptococcaceae(100);Desulfosporosinus(91);
Otu00376	0	0	0	0	0	0	0	88	0	0	0	0	0	0	23	3	16	0	0	58	0	0	0	0	0	0	0	41	55	131	0	0	0	0	0	0	0	0	0	0	0	0	0	0	0	Bacteria(100);Armatimonadetes(100);Armatimonadetes_unclassified(100);Armatimonadetes_unclassified(100);Armatimonadetes_unclassified(100);Armatimonadetes_unclassified(100);
Otu00377	0	0	71	1	1	0	336	0	0	1	0	0	0	0	1	0	0	0	0	0	0	0	0	0	0	0	0	0	0	0	0	0	0	1	1	0	0	0	0	0	0	0	0	0	0	Bacteria(100);Proteobacteria(100);Gammaproteobacteria(100);Betaproteobacteriales(100);Rhodocyclaceae(100);Azoarcus(100);
Otu00378	0	0	0	0	0	0	0	0	0	0	0	9	2	1	23	58	71	6	64	23	0	40	4	10	23	23	32	5	4	12	0	0	0	0	0	0	0	0	0	0	0	0	0	1	0	Bacteria(100);Bacteria_unclassified(100);Bacteria_unclassified(100);Bacteria_unclassified(100);Bacteria_unclassified(100);Bacteria_unclassified(100);
Otu00379	0	0	0	0	1	0	0	18	0	0	7	58	52	19	8	50	5	0	8	7	0	14	34	23	6	16	20	8	16	38	0	0	0	0	0	0	0	0	0	0	0	0	0	0	0	Bacteria(100);Firmicutes(100);Clostridia(100);Clostridiales(100);Lachnospiraceae(100);Lachnospiraceae_unclassified(100);
Otu00380	0	0	0	0	0	0	0	0	0	0	0	37	21	35	5	24	8	0	3	1	0	64	73	35	42	43	7	2	3	0	0	0	0	0	0	0	0	0	0	0	0	0	0	1	3	Bacteria(100);Bacteria_unclassified(100);Bacteria_unclassified(100);Bacteria_unclassified(100);Bacteria_unclassified(100);Bacteria_unclassified(100);
Otu00381	0	0	132	30	51	0	56	4	11	0	17	1	1	5	1	1	3	1	0	2	28	4	9	4	4	18	0	1	0	3	0	0	7	0	1	3	1	0	0	4	0	0	1	3	0	Bacteria(100);Proteobacteria(100);Gammaproteobacteria(100);Xanthomonadales(100);Rhodanobacteraceae(100);Rhodanobacteraceae_unclassified(94);
Otu00382	0	0	0	0	0	0	0	0	0	0	0	5	0	11	8	27	14	0	6	3	0	224	35	14	10	34	8	1	2	0	0	0	0	0	0	0	0	0	0	0	0	0	0	0	0	Bacteria(100);Firmicutes(100);Clostridia(100);Clostridiales(100);Peptococcaceae(99);Peptococcaceae_unclassified(99);
Otu00383	0	0	0	0	0	0	0	0	0	0	0	107	105	98	1	30	7	0	24	0	0	7	8	7	0	2	5	0	1	0	0	0	0	0	0	0	0	0	0	0	0	0	0	0	0	Bacteria(100);Firmicutes(100);Clostridia(100);Clostridiales(100);Clostridiaceae_1(100);Oxobacter(100);
Otu00384	0	0	0	0	0	0	0	0	0	0	0	0	0	0	385	0	0	1	0	0	0	10	0	0	0	0	0	0	0	0	0	0	0	0	0	0	0	0	0	0	0	0	0	0	0	Bacteria(100);Firmicutes(100);Clostridia(100);Clostridiales(100);Ruminococcaceae(100);Ruminococcaceae_unclassified(100);
Otu00385	0	0	0	0	0	0	0	0	0	0	0	2	1	0	1	3	8	0	6	9	0	6	6	2	20	19	5	0	1	0	0	0	0	0	0	0	0	10	5	0	3	12	1	176	99	Bacteria(100);Acidobacteria(100);Acidobacteriia(100);Solibacterales(100);Solibacteraceae_(Subgroup_3)(100);Solibacteraceae_(Subgroup_3)_unclassified(100);
Otu00386	0	0	0	0	0	0	0	0	0	0	0	0	0	0	0	0	0	0	0	0	0	0	0	0	0	0	0	0	0	0	0	1	1	0	1	0	2	28	1	1	2	0	4	281	72	Bacteria(100);Chloroflexi(100);Ktedonobacteria(100);Ktedonobacterales(100);JG30-KF-AS9(100);JG30-KF-AS9_ge(100);
Otu00387	0	0	0	0	0	0	0	0	0	0	0	104	3	147	1	0	26	0	0	3	0	0	0	0	2	18	77	2	8	1	0	0	0	0	0	0	0	0	0	0	0	0	0	0	0	Bacteria(100);Firmicutes(100);Clostridia(100);Clostridiales(100);Ruminococcaceae(99);Ruminococcaceae_unclassified(99);
Otu00388	0	0	0	0	0	0	0	6	0	0	0	65	13	35	16	19	32	7	16	7	1	70	21	3	11	9	8	8	12	14	0	0	0	0	0	0	0	1	3	0	0	0	0	5	10	Bacteria(100);Firmicutes(100);Negativicutes(100);Selenomonadales(100);Veillonellaceae(100);uncultured(97);
Otu00389	0	0	0	4	86	2	53	47	186	7	0	0	0	0	0	0	0	0	0	0	0	0	0	0	0	2	0	0	0	0	0	0	0	0	3	0	0	0	0	1	0	0	0	0	0	Bacteria(100);Bacteria_unclassified(100);Bacteria_unclassified(100);Bacteria_unclassified(100);Bacteria_unclassified(100);Bacteria_unclassified(100);
Otu00390	0	0	3	41	55	12	39	45	171	4	0	0	0	0	0	0	0	0	0	0	0	0	0	0	0	0	0	0	0	0	0	0	0	0	0	4	0	0	0	1	0	0	2	14	0	Bacteria(100);Bacteria_unclassified(100);Bacteria_unclassified(100);Bacteria_unclassified(100);Bacteria_unclassified(100);Bacteria_unclassified(100);
Otu00391	0	0	4	11	94	27	74	27	143	5	0	0	0	0	0	0	0	0	0	0	0	0	0	0	0	0	0	0	0	0	0	0	4	0	1	0	0	0	0	0	0	0	0	0	0	Bacteria(100);Elusimicrobia(100);Elusimicrobia(100);Lineage_IV(100);Lineage_IV_fa(100);Lineage_IV_ge(100);
Otu00392	0	0	0	0	0	0	0	2	0	0	173	0	12	1	0	0	2	0	0	7	150	0	0	0	0	0	0	1	3	10	0	0	0	0	0	0	0	3	1	0	0	5	0	11	7	Bacteria(100);Firmicutes(100);Clostridia(100);Clostridiales(100);Clostridiaceae_1(100);Clostridium_sensu_stricto_10(99);
Otu00393	0	0	0	0	0	0	0	0	0	0	0	6	5	2	108	59	62	4	49	36	0	25	1	3	4	4	12	1	3	0	0	0	0	0	0	0	0	0	0	0	0	0	0	0	3	Bacteria(100);Firmicutes(100);Clostridia(100);Clostridiales(100);Ruminococcaceae(100);Ruminiclostridium_1(61);
Otu00394	0	0	1	0	0	0	0	0	0	0	54	1	2	1	0	1	0	0	0	0	277	0	0	0	0	0	0	0	0	0	0	0	0	0	0	0	0	0	0	0	0	14	0	0	35	Bacteria(100);Firmicutes(100);Firmicutes_unclassified(100);Firmicutes_unclassified(100);Firmicutes_unclassified(100);Firmicutes_unclassified(100);
Otu00395	0	0	0	287	17	5	9	0	2	0	0	0	1	0	1	5	14	0	0	1	0	0	0	0	0	0	3	19	20	1	0	0	0	0	0	0	0	0	0	0	0	0	0	0	1	Bacteria(100);Patescibacteria(100);Parcubacteria(100);Candidatus_Kaiserbacteria(100);Candidatus_Kaiserbacteria_fa(100);Candidatus_Kaiserbacteria_ge(100);
Otu00396	0	0	2	0	5	1	4	1	8	5	0	0	0	0	0	0	0	0	0	0	0	0	0	0	0	0	0	0	0	0	41	29	156	19	38	39	2	0	0	25	0	0	4	0	6	Bacteria(100);Chloroflexi(100);Ktedonobacteria(100);Ktedonobacterales(100);Ktedonobacteraceae(100);uncultured(100);
Otu00397	0	0	0	0	0	0	2	1	0	0	0	44	37	56	11	45	8	11	18	6	0	39	38	15	10	8	7	4	11	13	0	0	0	0	0	0	0	0	0	0	0	0	0	1	0	Bacteria(100);Firmicutes(100);Clostridia(100);Clostridiales(100);Family_XIII(91);Anaerovorax(89);
Otu00398	0	0	0	0	42	15	80	21	200	2	0	0	0	0	0	0	0	0	0	0	0	0	0	0	0	0	0	0	0	0	0	0	0	0	1	1	0	0	3	0	0	0	0	6	14	Bacteria(100);Acidobacteria(100);Holophagae(100);Holophagales(100);Holophagaceae(100);uncultured(100);
Otu00399	0	0	16	25	125	20	20	33	134	0	0	0	0	2	2	0	0	0	0	0	0	0	0	0	0	0	2	0	0	0	0	0	0	0	3	3	0	0	0	0	0	0	0	0	0	Bacteria(100);Patescibacteria(100);Parcubacteria(100);Parcubacteria_unclassified(100);Parcubacteria_unclassified(100);Parcubacteria_unclassified(100);
Otu00400	0	0	357	12	9	0	2	4	0	0	0	0	0	0	0	0	0	0	0	0	0	0	0	0	0	0	0	0	0	0	0	0	1	0	0	0	0	0	0	0	0	0	0	0	0	Bacteria(100);Proteobacteria(100);Deltaproteobacteria(100);Oligoflexales(100);0319-6G20(100);0319-6G20_ge(100);
Otu00401	0	0	36	11	41	0	26	10	28	4	0	0	0	0	0	0	0	0	0	0	0	0	0	0	1	0	0	0	0	0	12	13	67	17	17	33	1	1	1	29	2	1	1	31	2	Bacteria(100);Actinobacteria(100);Acidimicrobiia(100);Microtrichales(100);uncultured(99);uncultured_ge(99);
Otu00402	0	0	94	3	16	0	16	4	10	0	1	0	0	0	0	0	4	0	0	0	1	1	1	1	0	0	0	0	0	0	15	29	112	8	22	30	0	0	1	6	3	0	0	3	3	Bacteria(100);Actinobacteria(100);Acidimicrobiia(100);Acidimicrobiia_unclassified(100);Acidimicrobiia_unclassified(100);Acidimicrobiia_unclassified(100);
Otu00403	0	0	18	1	0	0	3	0	0	0	0	4	10	32	6	14	58	0	0	0	66	2	3	0	15	0	2	6	5	2	0	0	0	7	0	0	28	1	0	21	0	0	78	1	0	Bacteria(100);Proteobacteria(100);Deltaproteobacteria(100);Desulfuromonadales(100);Geobacteraceae(97);Geobacter(97);
Otu00404	0	0	16	0	1	0	0	0	3	0	168	13	84	17	0	7	1	0	0	0	40	0	2	2	0	0	0	0	0	0	0	0	0	15	0	0	0	0	0	0	0	0	0	0	14	Bacteria(100);Proteobacteria(100);Gammaproteobacteria(100);Betaproteobacteriales(100);Burkholderiaceae(99);Massilia(98);
Otu00405	0	0	0	0	0	0	3	0	0	0	370	2	2	1	0	0	0	0	0	0	0	0	0	0	0	0	0	0	0	0	3	0	0	0	0	0	0	0	0	0	0	0	0	0	1	Bacteria(100);Firmicutes(100);Bacilli(100);Bacillales(100);Paenibacillaceae(100);Paenibacillus(100);
Otu00406	0	0	37	119	34	11	27	12	37	2	0	1	1	3	2	10	4	0	1	1	2	1	2	0	4	1	2	0	1	0	2	1	6	0	5	7	0	1	1	16	0	1	2	12	10	Bacteria(100);Actinobacteria(100);Thermoleophilia(100);Gaiellales(100);Gaiellales_unclassified(94);Gaiellales_unclassified(94);
Otu00407	0	0	0	0	0	0	0	0	0	0	0	1	3	3	5	40	28	5	37	45	0	11	13	0	51	54	20	23	19	19	0	0	0	0	0	0	0	0	0	0	0	0	0	0	1	Bacteria(100);Firmicutes(100);Clostridia(100);D8A-2(100);D8A-2_fa(100);D8A-2_ge(100);
Otu00408	0	0	0	0	0	0	0	0	0	0	0	2	7	0	15	23	34	8	11	11	0	66	4	1	76	61	35	9	5	5	0	0	0	0	0	0	0	0	0	1	2	0	1	0	1	Bacteria(100);Firmicutes(100);Clostridia(100);Clostridiales(100);Peptococcaceae(100);Desulfitobacterium(100);
Otu00409	0	0	110	14	11	5	7	5	4	0	0	0	0	0	0	0	0	0	0	0	1	1	0	0	0	0	0	0	0	0	43	19	93	8	9	20	0	0	0	4	0	1	1	19	2	Bacteria(100);WPS-2(100);WPS-2_cl(100);WPS-2_or(100);WPS-2_fa(100);WPS-2_ge(100);
Otu00410	0	0	0	0	7	1	0	0	3	0	0	97	11	47	16	11	22	0	1	1	0	1	45	14	19	9	30	8	16	9	0	0	0	0	0	0	0	0	2	0	0	0	0	0	5	Bacteria(100);Patescibacteria(100);Parcubacteria(100);Parcubacteria_unclassified(100);Parcubacteria_unclassified(100);Parcubacteria_unclassified(100);
Otu00411	0	0	1	0	0	0	0	0	0	0	0	13	11	17	6	49	14	4	42	12	0	60	63	24	19	28	4	2	2	1	0	0	0	0	0	0	0	0	2	0	0	0	0	0	0	Bacteria(100);Firmicutes(100);Clostridia(100);Clostridiales(100);Peptococcaceae(100);Desulfurispora(100);
Otu00412	0	0	14	32	33	6	34	42	198	0	0	0	0	0	0	0	0	0	0	0	0	0	0	0	0	0	0	0	0	0	0	0	5	0	0	3	0	0	0	6	0	0	0	0	0	Bacteria(100);Bacteroidetes(100);Ignavibacteria(100);OPB56(100);OPB56_fa(100);OPB56_ge(100);
Otu00413	0	0	0	0	0	0	0	0	0	0	0	19	122	17	3	56	1	0	12	0	0	45	21	17	46	3	0	0	0	0	0	0	0	0	0	0	0	1	0	0	8	0	0	1	1	Bacteria(100);Firmicutes(100);Clostridia(100);Clostridiales(100);Peptococcaceae(100);Peptococcaceae_unclassified(99);
Otu00414	0	0	17	34	144	8	45	15	53	3	0	0	0	0	0	0	0	0	0	0	0	0	0	0	0	0	0	0	0	0	1	7	4	1	10	27	0	0	0	0	0	0	1	0	1	Bacteria(100);Proteobacteria(100);Deltaproteobacteria(100);Myxococcales(100);mle1-27(100);mle1-27_ge(100);
Otu00415	0	0	10	50	69	2	5	24	60	0	0	14	2	4	1	0	0	0	0	0	0	0	9	2	1	0	4	7	5	1	0	0	0	0	1	5	1	1	1	2	2	1	0	62	24	Bacteria(100);Patescibacteria(100);Microgenomatia(100);Candidatus_Levybacteria(100);Candidatus_Levybacteria_fa(100);Candidatus_Levybacteria_ge(100);
Otu00416	0	0	0	0	0	0	0	0	0	0	0	0	0	0	0	0	0	0	0	0	0	0	0	0	0	0	0	0	0	0	0	1	2	0	0	0	1	30	1	3	4	0	5	275	45	Bacteria(100);Chloroflexi(100);Ktedonobacteria(100);Ktedonobacterales(100);JG30-KF-AS9(100);JG30-KF-AS9_ge(100);
Otu00417	0	0	0	157	106	21	37	8	36	0	0	0	0	0	0	0	0	0	0	0	0	0	0	0	0	0	0	0	0	1	0	0	0	0	0	0	0	0	0	0	0	0	0	1	0	Bacteria(100);Proteobacteria(100);Gammaproteobacteria(100);Gammaproteobacteria_unclassified(100);Gammaproteobacteria_unclassified(100);Gammaproteobacteria_unclassified(100);
Otu00418	0	0	0	0	0	0	0	0	0	0	90	0	54	0	2	86	10	6	24	9	48	3	0	0	13	2	0	2	1	0	0	0	0	0	0	0	0	2	0	0	0	1	0	11	2	Bacteria(100);Firmicutes(100);Clostridia(100);Clostridiales(100);Clostridiaceae_1(100);Clostridium_sensu_stricto_12(100);
Otu00419	0	0	0	0	0	0	0	0	0	0	0	0	0	0	1	1	0	5	1	15	0	12	3	0	50	66	49	25	90	44	0	0	0	0	0	0	1	1	0	0	0	0	0	0	0	Bacteria(100);Patescibacteria(100);Patescibacteria_unclassified(100);Patescibacteria_unclassified(100);Patescibacteria_unclassified(100);Patescibacteria_unclassified(100);
Otu00420	0	0	77	15	9	1	14	2	0	0	2	3	0	5	8	10	26	4	23	22	1	24	12	6	11	4	8	8	10	5	4	6	13	5	2	2	0	3	3	6	0	1	4	1	4	Bacteria(100);Proteobacteria(100);Alphaproteobacteria(100);Reyranellales(100);Reyranellaceae(100);Reyranella(100);
Otu00421	0	0	1	0	0	1	0	0	0	0	0	41	27	104	2	13	8	0	4	2	0	64	42	12	3	6	23	1	4	5	0	0	0	0	0	0	0	0	0	0	0	0	0	0	0	Bacteria(100);Bacteria_unclassified(100);Bacteria_unclassified(100);Bacteria_unclassified(100);Bacteria_unclassified(100);Bacteria_unclassified(100);
Otu00422	0	0	7	1	6	0	5	0	3	0	1	0	0	0	0	0	0	0	0	0	0	0	1	0	0	0	0	0	0	0	2	6	19	2	4	24	2	18	0	38	5	4	6	121	88	Bacteria(100);Planctomycetes(100);Planctomycetacia(100);Pirellulales(100);Pirellulaceae(100);uncultured(100);
Otu00423	0	0	160	59	29	9	14	13	22	8	0	0	0	0	0	0	0	0	0	0	0	0	0	0	0	0	0	0	0	0	8	6	16	4	4	7	0	0	0	3	0	0	0	0	0	Bacteria(100);Chloroflexi(100);TK10(100);TK10_or(100);TK10_fa(100);TK10_ge(100);
Otu00424	0	0	53	4	17	0	28	3	2	0	0	0	0	0	0	0	0	0	0	0	0	0	1	0	0	0	0	0	0	0	6	16	48	14	28	94	1	0	0	35	0	0	10	1	0	Bacteria(100);Acidobacteria(100);Acidobacteriia(100);Acidobacteriales(100);Acidobacteriaceae_(Subgroup_1)(100);Edaphobacter(100);
Otu00425	0	0	0	0	0	0	0	0	0	0	0	7	54	43	2	19	18	0	20	31	0	11	29	13	26	65	3	6	4	0	0	0	0	0	0	0	0	2	0	0	4	2	0	1	0	Bacteria(100);Firmicutes(100);Clostridia(100);Clostridiales(100);Peptococcaceae(98);Desulfurispora(59);
Otu00426	0	0	50	131	52	5	49	21	32	0	0	0	0	0	0	0	0	0	0	0	0	0	0	0	0	0	0	0	0	0	0	0	9	0	3	8	0	0	0	0	0	0	0	0	0	Bacteria(100);Acidobacteria(100);Acidobacteriia(100);Solibacterales(100);Solibacteraceae_(Subgroup_3)(100);Candidatus_Solibacter(100);
Otu00427	0	0	46	17	49	6	20	13	41	3	2	0	0	0	0	0	0	0	9	0	2	0	1	1	0	0	0	0	0	0	5	4	39	20	14	32	3	0	5	16	0	0	6	2	2	Bacteria(100);Bacteroidetes(100);Bacteroidia(100);Chitinophagales(100);Chitinophagaceae(100);Chitinophagaceae_unclassified(89);
Otu00428	0	0	0	81	172	17	7	3	75	0	0	0	0	0	0	0	0	0	0	0	0	0	0	0	0	1	0	0	0	0	0	0	1	0	0	0	0	0	0	0	0	0	0	0	0	Bacteria(100);Patescibacteria(100);Parcubacteria(100);Candidatus_Jorgensenbacteria(100);Candidatus_Jorgensenbacteria_fa(100);Candidatus_Jorgensenbacteria_ge(100);
Otu00429	0	0	4	66	129	30	20	1	101	5	0	0	0	0	0	0	0	0	0	0	0	0	0	0	0	0	0	0	0	0	0	0	0	0	0	0	0	0	0	0	0	0	0	0	0	Bacteria(100);Patescibacteria(100);Parcubacteria(100);Parcubacteria_unclassified(100);Parcubacteria_unclassified(100);Parcubacteria_unclassified(100);
Otu00430	0	0	0	0	0	0	0	54	2	0	0	17	23	53	7	15	18	0	0	10	0	24	5	4	7	2	19	15	41	39	0	0	0	0	0	0	0	0	0	0	0	0	0	0	0	Bacteria(100);Firmicutes(100);Clostridia(100);Clostridiales(100);Ruminococcaceae(100);Ruminococcaceae_unclassified(67);
Otu00431	0	0	0	0	0	0	0	0	0	0	147	1	9	2	0	2	0	0	0	0	46	4	3	3	18	0	1	0	0	0	0	0	0	0	0	0	0	34	29	0	1	28	0	3	24	Bacteria(100);Firmicutes(100);Negativicutes(100);Selenomonadales(100);Veillonellaceae(100);Veillonellaceae_unclassified(100);
Otu00432	0	0	71	54	35	4	7	4	12	2	45	4	9	9	0	0	4	0	0	0	37	0	12	3	3	1	1	0	0	0	1	2	13	2	3	16	0	0	0	0	0	0	0	0	0	Archaea(100);Thaumarchaeota(100);Group_1.1c(100);Group_1.1c_or(100);Group_1.1c_fa(100);Group_1.1c_ge(100);
Otu00433	0	0	0	0	0	0	0	0	0	0	0	31	44	35	2	42	2	0	8	0	0	154	15	5	5	1	1	0	0	0	0	0	0	0	0	0	0	0	0	0	3	1	0	0	5	Bacteria(100);Firmicutes(100);Clostridia(100);Clostridiales(100);Clostridiaceae_1(100);Oxobacter(100);
Otu00434	0	0	0	0	0	0	0	60	0	0	0	0	0	0	47	0	17	0	0	35	0	0	0	0	2	3	0	38	49	101	0	0	0	0	0	0	0	0	0	0	0	0	0	0	0	Bacteria(100);Armatimonadetes(100);uncultured(100);uncultured_or(100);uncultured_fa(100);uncultured_ge(100);
Otu00435	0	0	0	0	0	0	0	2	0	0	82	65	61	25	2	13	1	0	2	1	18	10	9	5	2	3	15	2	2	1	0	0	0	0	0	0	1	1	0	2	1	2	2	10	11	Bacteria(100);Firmicutes(100);Clostridia(100);Clostridiales(100);Ruminococcaceae(100);Ruminiclostridium_1(65);
Otu00436	0	0	112	8	28	0	19	4	32	3	1	0	1	1	0	2	0	0	0	0	0	14	2	1	4	1	1	0	0	0	22	3	30	3	4	27	0	0	0	17	0	1	0	6	3	Bacteria(100);Chloroflexi(100);AD3(100);AD3_or(100);AD3_fa(100);AD3_ge(100);
Otu00437	0	0	0	0	0	0	0	2	0	0	131	1	1	6	0	1	5	0	0	1	174	2	2	0	0	1	0	3	4	6	0	0	0	0	0	0	0	0	0	0	0	0	0	7	2	Bacteria(100);Firmicutes(100);Negativicutes(100);Selenomonadales(100);Veillonellaceae(100);Veillonellaceae_unclassified(100);
Otu00438	0	0	0	0	0	0	0	0	0	0	0	0	0	0	0	0	0	0	0	0	0	0	172	133	22	16	5	0	0	0	0	0	0	0	0	0	0	0	0	0	0	0	0	0	0	Bacteria(100);Acidobacteria(100);Holophagae(100);Holophagales(100);Holophagaceae(100);Holophaga(100);
Otu00439	0	0	176	31	4	1	0	0	0	2	92	0	29	3	0	0	0	0	3	2	0	0	2	2	0	0	0	0	0	0	0	0	0	0	0	0	0	0	0	0	0	0	0	0	0	Bacteria(100);Proteobacteria(100);Gammaproteobacteria(100);Betaproteobacteriales(100);Betaproteobacteriales_unclassified(100);Betaproteobacteriales_unclassified(100);
Otu00440	0	0	12	1	9	1	10	0	4	0	1	0	0	0	0	0	0	0	0	0	0	0	0	0	0	1	0	0	0	0	9	4	30	7	9	18	8	4	5	62	18	6	17	53	55	Bacteria(100);Bacteria_unclassified(100);Bacteria_unclassified(100);Bacteria_unclassified(100);Bacteria_unclassified(100);Bacteria_unclassified(100);
Otu00441	0	0	0	0	0	0	0	0	0	0	0	46	44	89	3	0	53	0	4	28	0	40	7	10	5	7	3	0	2	2	0	0	0	0	0	0	0	0	0	0	0	0	0	0	0	Bacteria(100);Bacteria_unclassified(100);Bacteria_unclassified(100);Bacteria_unclassified(100);Bacteria_unclassified(100);Bacteria_unclassified(100);
Otu00442	0	0	291	1	6	0	0	2	1	0	0	3	0	0	0	0	5	0	0	0	0	8	22	2	0	0	2	0	0	0	0	0	0	0	0	0	0	0	0	0	0	0	0	0	0	Bacteria(100);Proteobacteria(100);Deltaproteobacteria(100);Oligoflexales(100);0319-6G20(100);0319-6G20_ge(100);
Otu00443	0	0	268	31	3	0	1	0	5	0	3	0	0	0	8	1	0	0	0	10	0	0	0	0	0	0	0	2	2	7	0	0	0	0	0	0	0	0	0	0	0	0	0	1	0	Bacteria(100);Patescibacteria(100);Saccharimonadia(100);Saccharimonadales(100);Saccharimonadaceae(98);Saccharimonadaceae_ge(98);
Otu00444	0	0	0	0	0	0	0	1	2	0	0	0	0	0	0	8	0	0	324	1	1	0	0	0	0	0	0	1	0	0	0	0	0	4	0	0	0	0	0	0	0	0	0	0	0	Bacteria(100);Actinobacteria(100);Actinobacteria(100);Micrococcales(100);Microbacteriaceae(100);Microbacterium(100);
Otu00445	0	0	21	8	1	0	0	37	0	0	18	0	5	2	6	0	3	0	0	25	3	61	0	2	1	0	0	37	39	70	0	0	0	2	0	0	0	0	0	0	0	0	0	0	0	Bacteria(100);Proteobacteria(100);Gammaproteobacteria(100);Betaproteobacteriales(100);Burkholderiaceae(100);Achromobacter(61);
Otu00446	0	0	0	0	0	0	0	0	0	0	0	4	0	0	3	108	17	4	26	3	0	89	7	1	30	26	21	0	0	0	0	0	0	0	0	0	0	0	0	0	0	0	0	0	0	Bacteria(100);Bacteria_unclassified(100);Bacteria_unclassified(100);Bacteria_unclassified(100);Bacteria_unclassified(100);Bacteria_unclassified(100);
Otu00447	0	0	126	35	57	3	27	6	66	2	0	0	0	0	0	0	0	0	0	0	0	0	0	0	0	0	0	0	0	0	0	3	3	0	1	9	0	0	0	0	1	0	0	0	0	Bacteria(100);Actinobacteria(100);Acidimicrobiia(100);uncultured(100);uncultured_fa(100);uncultured_ge(100);
Otu00448	0	0	0	0	0	0	0	0	0	0	0	0	0	1	30	30	16	0	0	0	0	2	9	9	17	14	54	52	80	24	0	0	0	0	0	0	0	0	0	1	0	0	0	0	0	Bacteria(100);Patescibacteria(100);Parcubacteria(100);Parcubacteria_unclassified(100);Parcubacteria_unclassified(100);Parcubacteria_unclassified(100);
Otu00449	0	0	0	0	0	0	0	0	0	0	0	16	24	140	4	14	47	3	17	26	0	8	9	9	8	6	3	0	2	1	0	0	0	0	0	0	0	0	1	0	0	0	0	0	1	Bacteria(100);Firmicutes(100);Clostridia(100);Clostridiales(100);Peptococcaceae(70);Peptococcaceae_unclassified(70);
Otu00450	0	0	24	0	0	0	0	0	0	0	103	4	6	7	0	7	1	0	0	0	136	0	26	8	9	1	2	0	3	0	0	0	0	0	0	0	0	0	0	0	0	0	0	0	0	Bacteria(100);Patescibacteria(100);Saccharimonadia(100);Saccharimonadales(100);Saccharimonadales_unclassified(100);Saccharimonadales_unclassified(100);
Otu00451	0	0	33	14	18	7	26	11	50	0	0	0	0	0	1	0	5	0	0	4	0	0	0	0	1	1	0	0	1	1	1	3	2	0	2	12	12	6	3	18	5	3	5	57	35	Bacteria(100);Proteobacteria(100);Alphaproteobacteria(100);Elsterales(100);Elsteraceae(100);Elsteraceae_unclassified(100);
Otu00452	0	0	23	186	85	0	0	9	27	0	0	0	0	0	0	0	0	0	0	0	0	0	0	0	0	0	0	1	0	0	0	0	0	0	2	1	0	0	0	0	0	0	0	1	1	Bacteria(100);Patescibacteria(100);Microgenomatia(100);Candidatus_Levybacteria(100);Candidatus_Levybacteria_fa(100);Candidatus_Levybacteria_ge(100);
Otu00453	0	0	0	0	0	0	0	0	0	0	0	14	21	21	2	7	0	0	0	3	0	45	82	31	48	13	4	5	2	0	0	0	0	0	0	0	0	7	10	0	0	12	0	0	8	Bacteria(100);Bacteroidetes(100);Bacteroidia(100);Bacteroidales(100);Prolixibacteraceae(100);BSV13(100);
Otu00454	0	0	0	0	0	0	0	0	0	1	0	40	7	7	24	14	30	0	16	23	0	50	28	22	19	20	20	6	1	4	0	0	0	0	0	0	0	0	0	0	0	0	0	1	0	Bacteria(100);Firmicutes(100);Clostridia(100);Clostridiales(100);Ruminococcaceae(100);Ruminococcaceae_unclassified(100);
Otu00455	0	0	0	2	0	0	0	64	0	0	1	0	0	1	38	0	6	0	0	50	0	0	0	0	1	0	0	30	58	81	0	0	0	0	0	0	0	0	0	0	0	0	0	0	0	Bacteria(100);Firmicutes(100);Clostridia(100);Clostridiales(100);Ruminococcaceae(100);Oscillibacter(97);
Otu00456	0	0	53	15	7	0	18	0	8	0	0	0	0	0	0	0	0	0	0	0	0	0	0	0	0	0	0	0	0	0	9	8	66	2	19	39	2	9	1	6	15	2	0	20	32	Bacteria(100);Proteobacteria(100);Deltaproteobacteria(100);Myxococcales(100);Haliangiaceae(99);Haliangium(99);
Otu00457	0	0	0	0	0	0	0	0	0	0	0	0	0	0	0	0	0	0	2	0	0	0	0	0	15	0	10	4	2	2	0	0	0	0	1	0	9	12	0	4	1	10	5	96	158	Bacteria(100);Cyanobacteria(100);Cyanobacteria_unclassified(100);Cyanobacteria_unclassified(100);Cyanobacteria_unclassified(100);Cyanobacteria_unclassified(100);
Otu00458	0	0	127	118	37	7	9	4	27	0	0	0	0	0	0	0	0	0	0	0	1	0	0	0	0	0	0	0	0	0	0	0	0	0	0	0	0	0	0	0	0	0	0	0	0	Bacteria(100);Patescibacteria(100);Parcubacteria(100);Parcubacteria_unclassified(100);Parcubacteria_unclassified(100);Parcubacteria_unclassified(100);
Otu00459	0	0	188	1	76	23	7	6	7	0	0	0	0	0	0	0	0	0	0	0	0	0	0	0	0	0	0	0	0	0	2	0	10	0	1	6	0	0	0	1	0	0	0	0	0	Bacteria(100);Bacteria_unclassified(100);Bacteria_unclassified(100);Bacteria_unclassified(100);Bacteria_unclassified(100);Bacteria_unclassified(100);
Otu00460	0	0	0	3	0	0	0	0	0	0	0	1	0	0	17	25	51	4	9	3	0	1	1	0	33	71	94	6	4	5	0	0	0	0	0	0	0	0	0	0	0	0	0	0	0	Bacteria(100);Proteobacteria(100);Gammaproteobacteria(100);Legionellales(100);Legionellaceae(100);Legionella(100);
Otu00461	0	0	0	0	0	0	0	1	0	0	100	0	31	5	14	6	6	0	2	0	152	1	2	3	3	0	0	0	0	1	0	0	0	0	0	0	0	0	0	0	0	0	0	0	0	Bacteria(100);Firmicutes(100);Negativicutes(100);Selenomonadales(100);Veillonellaceae(100);Veillonellaceae_unclassified(100);
Otu00462	0	0	0	0	0	5	0	0	3	0	1	4	7	0	7	11	8	0	7	13	0	161	4	6	34	20	8	8	9	5	0	0	0	0	0	0	0	0	0	1	2	0	1	0	2	Bacteria(100);Firmicutes(100);Clostridia(100);Clostridiales(100);Peptococcaceae(100);Peptococcaceae_unclassified(98);
Otu00463	0	0	0	0	0	0	0	0	0	0	0	83	37	15	23	8	6	0	7	0	0	16	31	37	10	24	23	0	1	3	0	0	0	0	0	0	0	0	0	0	0	0	0	0	2	Bacteria(100);Bacteria_unclassified(100);Bacteria_unclassified(100);Bacteria_unclassified(100);Bacteria_unclassified(100);Bacteria_unclassified(100);
Otu00464	0	0	66	81	28	10	22	4	21	1	6	1	0	1	0	1	0	0	4	0	7	0	2	0	0	3	0	0	0	0	9	3	16	6	10	11	1	0	0	11	0	0	0	0	1	Bacteria(100);Proteobacteria(100);Alphaproteobacteria(100);Alphaproteobacteria_unclassified(100);Alphaproteobacteria_unclassified(100);Alphaproteobacteria_unclassified(100);
Otu00465	0	0	0	0	0	0	0	0	0	0	5	14	101	138	3	9	46	0	2	6	0	0	0	0	0	0	0	0	0	1	0	0	0	0	0	0	0	0	0	0	0	0	0	0	0	Bacteria(100);Bacteroidetes(100);Bacteroidia(100);Bacteroidales(100);Bacteroidales_unclassified(100);Bacteroidales_unclassified(100);
Otu00466	0	0	0	0	0	0	0	8	0	0	42	9	43	1	10	0	1	0	0	2	8	4	2	1	21	0	1	5	10	30	0	0	0	0	0	0	1	8	15	0	28	8	0	21	46	Bacteria(100);Firmicutes(100);Clostridia(100);Clostridiales(100);Clostridiaceae_1(100);Fonticella(100);
Otu00467	0	0	1	3	1	0	0	2	1	0	1	3	4	23	43	33	7	0	0	1	0	0	30	15	3	34	8	36	12	36	0	0	0	0	0	0	3	1	0	0	0	0	0	12	11	Bacteria(100);Bacteria_unclassified(100);Bacteria_unclassified(100);Bacteria_unclassified(100);Bacteria_unclassified(100);Bacteria_unclassified(100);
Otu00468	0	0	0	0	0	0	0	0	0	0	0	0	0	0	0	0	0	0	0	0	0	322	0	0	0	0	0	0	0	0	0	0	0	0	0	0	0	0	0	0	0	0	0	2	0	Bacteria(100);Bacteroidetes(100);Bacteroidia(100);Bacteroidales(100);Paludibacteraceae(100);uncultured(100);
Otu00469	0	0	0	0	0	0	0	0	0	0	0	4	1	1	3	1	7	0	0	0	0	38	157	39	17	3	13	4	11	6	0	0	0	0	0	0	0	3	0	0	5	10	0	1	0	Bacteria(100);Bacteroidetes(100);Ignavibacteria(100);Ignavibacteriales(100);BSV40(100);BSV40_ge(100);
Otu00470	0	0	0	0	0	0	0	0	0	0	0	43	62	22	8	51	9	0	2	0	0	22	15	11	4	0	19	0	0	1	0	0	0	0	0	0	1	1	5	0	2	0	0	43	2	Bacteria(100);Proteobacteria(100);Proteobacteria_unclassified(100);Proteobacteria_unclassified(100);Proteobacteria_unclassified(100);Proteobacteria_unclassified(100);
Otu00471	0	0	8	2	44	2	71	21	19	45	0	0	0	0	0	0	0	0	0	0	0	0	0	0	0	0	0	0	0	0	34	6	39	4	4	16	0	0	0	2	0	0	2	4	0	Bacteria(100);Proteobacteria(100);Alphaproteobacteria(100);Rhizobiales(100);Xanthobacteraceae(100);Bradyrhizobium(94);
Otu00472	0	0	0	0	0	0	0	0	0	0	56	0	18	0	33	1	9	0	3	0	172	3	3	1	15	2	0	1	2	3	0	0	0	0	0	0	0	0	0	0	0	0	0	0	0	Bacteria(100);Firmicutes(100);Firmicutes_unclassified(100);Firmicutes_unclassified(100);Firmicutes_unclassified(100);Firmicutes_unclassified(100);
Otu00473	0	0	0	0	2	6	0	16	295	3	0	0	0	0	0	0	0	0	0	0	0	0	0	0	0	0	0	0	0	0	0	0	0	0	0	0	0	0	0	0	0	0	0	0	0	Bacteria(100);Chloroflexi(100);Chloroflexi_unclassified(100);Chloroflexi_unclassified(100);Chloroflexi_unclassified(100);Chloroflexi_unclassified(100);
Otu00474	0	0	34	4	4	0	3	0	1	0	0	0	0	0	0	0	0	0	0	0	0	0	0	0	0	0	0	0	0	0	13	28	152	14	18	27	0	0	2	4	1	0	3	5	9	Bacteria(100);Acidobacteria(100);Acidobacteriia(100);Acidobacteriales(100);Acidobacteriales_unclassified(90);Acidobacteriales_unclassified(90);
Otu00475	0	0	0	0	2	0	0	117	174	26	0	0	0	0	0	0	0	0	0	0	0	0	0	0	0	0	0	0	0	0	0	0	0	0	0	0	0	0	0	0	0	0	0	0	0	Bacteria(100);Patescibacteria(100);Patescibacteria_unclassified(100);Patescibacteria_unclassified(100);Patescibacteria_unclassified(100);Patescibacteria_unclassified(100);
Otu00476	0	0	0	0	0	0	0	0	0	0	0	25	35	39	4	54	25	0	20	5	0	22	13	24	29	6	6	1	1	3	0	0	0	0	0	0	0	0	1	0	0	0	0	1	5	Bacteria(100);Firmicutes(100);Clostridia(100);Clostridiales(100);Peptococcaceae(100);Thermincola(100);
Otu00477	0	0	0	0	0	0	0	0	0	0	0	2	0	0	27	16	3	0	0	0	0	34	81	26	7	6	19	23	58	16	0	0	0	0	0	0	0	0	0	0	0	0	0	0	0	Bacteria(100);Bacteria_unclassified(100);Bacteria_unclassified(100);Bacteria_unclassified(100);Bacteria_unclassified(100);Bacteria_unclassified(100);
Otu00478	0	0	1	0	0	0	0	0	0	0	0	6	10	9	1	59	21	0	53	2	0	7	20	19	64	25	11	2	2	2	0	0	0	0	0	0	0	0	0	0	0	0	0	3	1	Bacteria(100);Firmicutes(100);Clostridia(100);Clostridiales(100);Ruminococcaceae(100);Ruminococcaceae_unclassified(99);
Otu00479	0	0	0	0	7	2	3	4	10	0	0	2	0	0	20	48	26	1	15	16	0	0	0	0	0	0	0	10	8	5	0	0	0	0	0	0	0	0	7	0	4	9	0	19	102	Bacteria(100);Proteobacteria(100);Gammaproteobacteria(100);Diplorickettsiales(100);Diplorickettsiaceae(100);Diplorickettsiaceae_unclassified(100);
Otu00480	0	0	0	0	1	0	0	0	4	0	0	0	0	0	1	0	0	0	0	0	0	0	0	0	0	0	4	0	1	0	0	0	0	0	0	0	4	13	0	15	2	19	0	58	195	Bacteria(100);Proteobacteria(100);Gammaproteobacteria(100);Legionellales(100);Legionellaceae(100);Legionella(100);
Otu00481	0	0	67	31	33	11	11	15	69	1	0	5	2	3	0	0	0	0	0	0	2	0	1	0	0	0	0	0	0	1	0	4	30	0	1	1	0	0	0	0	0	0	0	28	1	Bacteria(100);Patescibacteria(100);Microgenomatia(100);Candidatus_Levybacteria(100);Candidatus_Levybacteria_fa(100);Candidatus_Levybacteria_ge(100);
Otu00482	0	0	0	0	1	0	0	0	0	0	0	0	0	0	53	62	22	11	47	33	0	2	4	0	0	16	56	2	1	6	0	0	0	0	0	0	0	0	0	0	0	0	0	0	1	Bacteria(100);Proteobacteria(100);Deltaproteobacteria(100);Desulfobacterales(100);Desulfobacteraceae(100);Desulfobacteraceae_unclassified(100);
Otu00483	0	0	0	0	0	0	0	0	0	0	0	17	6	12	2	5	6	0	6	0	0	240	6	1	3	9	0	0	0	0	0	0	0	0	0	0	0	0	0	0	2	0	0	2	0	Bacteria(100);Firmicutes(100);Clostridia(100);Clostridiales(100);Clostridiaceae_1(99);Oxobacter(99);
Otu00484	0	0	0	0	0	0	0	0	0	0	0	0	0	0	1	3	2	2	7	9	0	0	0	0	59	111	29	28	30	31	0	0	0	0	0	0	0	0	0	0	0	1	0	0	3	Bacteria(100);Proteobacteria(100);Deltaproteobacteria(100);Syntrophobacterales(100);Syntrophaceae(99);Desulfomonile(99);
Otu00485	0	0	112	84	13	0	0	2	4	0	52	0	1	1	0	0	0	0	0	0	38	0	4	0	0	0	0	0	0	0	0	0	1	0	0	1	0	0	0	0	0	0	0	0	1	Archaea(100);Thaumarchaeota(100);Thaumarchaeota_unclassified(100);Thaumarchaeota_unclassified(100);Thaumarchaeota_unclassified(100);Thaumarchaeota_unclassified(100);
Otu00486	0	0	0	0	0	0	0	59	0	0	0	0	0	0	15	0	2	0	0	41	0	0	0	0	1	0	0	52	44	98	0	0	0	0	0	0	0	0	0	0	0	1	0	0	0	Bacteria(100);Firmicutes(100);Negativicutes(100);Selenomonadales(100);Veillonellaceae(100);Anaerosporomusa(100);
Otu00487	0	0	0	0	0	0	0	0	0	0	0	0	0	0	0	0	0	0	0	0	0	311	0	0	0	0	0	0	0	0	0	0	0	0	0	0	0	0	0	0	0	0	0	0	0	Bacteria(100);Patescibacteria(100);Microgenomatia(100);Candidatus_Shapirobacteria(100);Candidatus_Shapirobacteria_fa(100);Candidatus_Shapirobacteria_ge(100);
Otu00488	0	0	0	0	47	31	1	18	212	0	0	0	0	0	0	0	0	0	0	0	0	0	0	0	0	0	0	0	0	0	0	0	0	0	0	2	0	0	0	0	0	0	0	0	0	Bacteria(100);Proteobacteria(100);Deltaproteobacteria(100);Oligoflexales(100);0319-6G20(100);0319-6G20_ge(100);
Otu00489	0	0	0	0	35	1	29	27	15	1	0	1	1	0	0	7	3	0	14	3	0	3	0	0	3	4	4	1	2	0	0	0	0	0	1	0	7	8	7	11	4	3	5	58	53	Bacteria(100);Acidobacteria(100);Acidobacteriia(100);Solibacterales(100);Solibacteraceae_(Subgroup_3)(100);Candidatus_Solibacter(100);
Otu00490	0	0	0	0	0	0	0	0	0	0	0	0	0	0	0	0	0	0	0	0	0	0	0	0	146	26	9	57	41	32	0	0	0	0	0	0	0	0	0	0	0	0	0	0	0	Bacteria(100);Patescibacteria(100);Microgenomatia(100);Candidatus_Pacebacteria(100);Candidatus_Pacebacteria_fa(100);Candidatus_Pacebacteria_ge(100);
Otu00491	0	0	0	49	91	43	24	16	73	6	0	0	0	0	0	0	0	0	0	0	0	0	0	0	0	0	0	2	1	0	0	0	0	0	1	4	0	0	0	0	0	0	0	0	0	Bacteria(100);Proteobacteria(100);Gammaproteobacteria(100);Gammaproteobacteria_unclassified(100);Gammaproteobacteria_unclassified(100);Gammaproteobacteria_unclassified(100);
Otu00492	0	0	0	0	64	2	7	12	175	2	0	0	0	0	0	0	0	0	0	0	0	0	0	0	0	0	0	19	22	4	0	0	0	0	0	1	0	0	0	1	0	0	0	0	0	Bacteria(100);Patescibacteria(100);Parcubacteria(100);Candidatus_Jorgensenbacteria(100);Candidatus_Jorgensenbacteria_fa(100);Candidatus_Jorgensenbacteria_ge(100);
Otu00493	0	0	0	0	0	0	0	0	0	0	0	26	24	21	7	47	50	0	13	11	0	20	24	13	27	15	5	5	1	0	0	0	0	0	0	0	0	0	0	0	0	0	0	0	0	Bacteria(100);Firmicutes(100);Clostridia(100);Clostridiales(100);Family_XVIII(100);uncultured(100);
Otu00494	0	0	0	0	0	0	0	0	0	0	0	0	0	0	0	0	0	0	0	0	0	0	0	0	0	0	0	0	0	1	0	0	0	2	0	0	0	8	2	0	0	0	0	178	118	Bacteria(100);Planctomycetes(100);Planctomycetacia(100);Isosphaerales(100);Isosphaeraceae(100);Isosphaeraceae_unclassified(99);
Otu00495	0	0	0	0	0	0	2	0	0	0	0	32	1	0	51	68	32	1	11	9	0	38	0	0	0	0	0	0	2	1	0	0	0	0	0	0	1	6	31	0	0	3	0	4	14	Bacteria(100);Elusimicrobia(100);Elusimicrobia(100);Lineage_IV(100);Lineage_IV_fa(100);Lineage_IV_ge(100);
Otu00496	0	0	0	0	0	0	0	0	0	0	180	0	18	1	0	1	1	0	0	0	94	3	0	0	0	0	0	0	0	0	0	0	0	0	0	0	0	0	0	0	0	1	0	0	5	Bacteria(100);Firmicutes(100);Firmicutes_unclassified(100);Firmicutes_unclassified(100);Firmicutes_unclassified(100);Firmicutes_unclassified(100);
Otu00497	0	0	0	0	4	0	0	3	0	0	0	5	8	3	15	6	10	0	0	2	0	6	6	3	14	7	0	1	1	4	0	0	0	0	0	0	0	13	19	1	2	2	0	64	105	Bacteria(100);Acidobacteria(100);Acidobacteriia(100);Solibacterales(100);Solibacteraceae_(Subgroup_3)(100);Paludibaculum(100);
Otu00498	0	0	0	0	5	0	3	3	0	0	0	0	0	0	0	0	0	0	0	0	0	0	1	0	0	0	0	0	0	0	33	38	93	14	20	33	0	2	4	16	2	1	0	5	28	Archaea(100);Thaumarchaeota(100);Nitrososphaeria(100);Nitrososphaerales(100);Nitrososphaeraceae(100);Nitrososphaeraceae_ge(100);
Otu00499	0	0	0	0	0	0	0	40	0	0	0	24	2	8	21	7	7	0	0	36	0	8	10	9	10	1	5	15	25	71	0	0	0	0	0	0	0	0	0	0	0	0	0	1	0	Bacteria(100);Firmicutes(100);Clostridia(100);Clostridiales(100);Family_XIII(100);Anaerovorax(100);
Otu00500	0	0	0	0	5	6	20	13	186	0	0	0	0	0	0	0	0	0	0	0	0	0	0	0	0	0	0	0	0	0	0	0	0	0	0	4	0	9	7	1	6	4	0	8	30	Bacteria(100);Actinobacteria(100);Acidimicrobiia(100);Acidimicrobiia_unclassified(100);Acidimicrobiia_unclassified(100);Acidimicrobiia_unclassified(100);
Otu00501	0	0	0	0	0	0	0	0	0	0	0	67	3	55	39	5	36	0	6	0	0	31	9	5	4	3	24	3	7	1	0	0	0	0	0	0	0	0	0	0	0	0	0	0	0	Bacteria(100);Firmicutes(100);Clostridia(100);Clostridiales(100);Ruminococcaceae(100);Ruminococcaceae_unclassified(100);
Otu00502	0	0	17	20	6	0	10	2	13	0	1	0	1	0	0	0	2	0	0	0	0	0	0	0	0	0	0	0	1	0	7	0	0	4	1	4	9	29	20	57	10	16	0	34	34	Bacteria(100);Actinobacteria(100);Acidimicrobiia(100);Acidimicrobiia_unclassified(100);Acidimicrobiia_unclassified(100);Acidimicrobiia_unclassified(100);
Otu00503	0	0	243	15	21	2	13	0	1	0	1	0	0	0	0	0	0	0	0	0	0	0	0	0	0	0	0	0	0	0	0	0	0	0	0	0	0	0	0	0	0	0	0	0	0	Bacteria(100);Proteobacteria(100);Gammaproteobacteria(100);Betaproteobacteriales(100);Chromobacteriaceae(100);Chromobacterium(99);
Otu00504	0	0	0	0	98	48	10	11	125	3	0	0	0	0	0	0	0	0	0	0	0	0	0	0	0	0	0	0	0	0	0	0	0	0	0	0	0	0	0	0	0	0	0	0	0	Bacteria(100);Proteobacteria(100);Proteobacteria_unclassified(100);Proteobacteria_unclassified(100);Proteobacteria_unclassified(100);Proteobacteria_unclassified(100);
Otu00505	0	0	0	0	0	0	0	0	0	0	0	16	38	37	5	12	59	8	6	3	0	28	29	7	13	13	15	4	1	0	0	0	0	0	0	0	0	0	1	0	0	0	0	0	0	Bacteria(100);Firmicutes(100);Clostridia(100);Clostridiales(100);Peptococcaceae(100);Desulfurispora(100);
Otu00506	0	0	21	187	33	4	16	7	15	4	0	0	0	0	0	0	0	0	0	0	0	0	0	0	0	0	0	0	0	0	0	0	4	0	0	2	0	0	0	0	0	0	0	0	0	Bacteria(100);Proteobacteria(100);Alphaproteobacteria(100);Micropepsales(100);Micropepsaceae(100);Micropepsaceae_unclassified(100);
Otu00507	0	34	259	0	0	0	0	0	0	0	0	0	0	0	0	0	0	0	0	0	0	0	0	0	0	0	0	0	0	0	0	0	0	0	0	0	0	0	0	0	0	0	0	0	0	Bacteria(100);Proteobacteria(100);Gammaproteobacteria(100);Oceanospirillales(100);Halomonadaceae(100);Halomonas(99);
Otu00508	0	0	0	0	0	0	0	0	0	0	1	5	20	4	6	23	39	0	35	51	6	6	4	1	29	38	5	3	3	3	0	0	0	0	0	0	0	0	1	0	1	4	0	1	3	Bacteria(100);Firmicutes(100);Clostridia(100);Clostridiales(100);Peptococcaceae(100);Desulfosporosinus(100);
Otu00509	0	0	0	0	0	0	0	0	0	0	0	1	1	1	17	68	83	4	41	16	0	12	0	0	7	27	7	1	3	0	0	0	0	0	0	0	0	0	0	0	0	0	0	0	0	Bacteria(100);Firmicutes(100);Clostridia(100);Clostridiales(100);Peptococcaceae(83);Peptococcaceae_unclassified(83);
Otu00510	0	0	47	129	44	3	11	3	16	0	0	3	1	1	1	1	1	0	0	0	0	0	3	3	4	0	5	1	5	3	0	0	0	0	0	0	0	0	0	2	0	0	0	0	2	Bacteria(100);Patescibacteria(100);Parcubacteria(100);Candidatus_Adlerbacteria(100);Candidatus_Adlerbacteria_fa(100);Candidatus_Adlerbacteria_ge(100);
Otu00511	0	0	0	0	0	0	0	11	0	0	94	0	6	4	6	0	2	0	0	8	65	0	0	0	3	0	0	13	11	20	0	0	1	0	0	0	5	6	6	0	1	1	1	11	13	Bacteria(100);Firmicutes(100);Clostridia(100);Clostridiales(100);Clostridiaceae_1(100);Clostridium_sensu_stricto_10(55);
Otu00512	0	0	0	15	53	10	9	13	111	3	0	1	0	1	11	13	12	0	0	3	0	0	2	1	5	2	8	8	5	0	0	0	0	0	0	0	1	0	0	0	0	0	0	0	0	Bacteria(100);Patescibacteria(100);Microgenomatia(100);Candidatus_Pacebacteria(100);Candidatus_Pacebacteria_fa(100);Candidatus_Pacebacteria_ge(100);
Otu00513	0	0	0	0	0	0	0	0	0	0	0	0	0	0	83	72	4	0	5	4	0	0	57	24	16	13	4	1	2	1	0	0	0	0	0	0	0	0	0	0	0	0	0	0	0	Bacteria(100);Bacteria_unclassified(100);Bacteria_unclassified(100);Bacteria_unclassified(100);Bacteria_unclassified(100);Bacteria_unclassified(100);
Otu00514	0	0	27	9	24	1	23	5	12	0	0	0	0	0	1	0	2	4	1	3	0	0	0	0	10	1	2	1	1	2	3	2	10	9	5	21	3	8	5	46	2	3	5	21	13	Bacteria(100);Proteobacteria(100);Alphaproteobacteria(100);Rhizobiales(100);Rhizobiaceae(98);Rhizobiaceae_unclassified(93);
Otu00515	0	0	4	6	16	3	7	3	3	0	0	9	3	7	1	3	7	0	0	2	0	0	0	2	25	5	10	52	74	23	0	0	0	0	0	0	0	0	0	0	7	1	0	2	10	Bacteria(100);Elusimicrobia(100);Elusimicrobia(100);Lineage_IV(100);Lineage_IV_fa(100);Lineage_IV_ge(100);
Otu00516	0	0	37	11	22	0	7	4	13	0	3	0	0	2	0	1	0	0	0	0	1	5	0	3	0	1	2	0	0	0	43	4	40	12	12	36	0	0	0	8	0	1	1	7	8	Bacteria(100);Chloroflexi(100);AD3(100);AD3_or(100);AD3_fa(100);AD3_ge(100);
Otu00517	0	0	0	0	0	0	0	0	0	0	0	2	1	1	7	24	13	3	39	4	0	27	4	3	67	22	3	32	27	0	0	0	0	0	0	0	0	0	0	0	0	1	0	0	3	Bacteria(100);Actinobacteria(100);Coriobacteriia(100);OPB41(100);OPB41_fa(100);OPB41_ge(100);
Otu00518	0	0	9	2	2	1	12	0	0	0	0	0	0	0	0	0	0	0	0	0	0	0	0	0	0	0	0	0	0	0	16	24	67	8	35	30	5	1	2	40	0	0	5	9	14	Bacteria(100);Chloroflexi(100);TK10(100);TK10_or(100);TK10_fa(100);TK10_ge(100);
Otu00519	0	0	0	0	0	0	0	0	0	1	0	12	7	26	26	35	22	3	47	1	4	33	9	9	6	5	27	1	4	4	0	0	0	0	0	0	0	0	0	0	0	0	0	0	0	Bacteria(100);Bacteroidetes(100);Bacteroidia(100);Chitinophagales(100);Chitinophagaceae(100);Sediminibacterium(90);
Otu00520	0	0	0	0	0	0	0	5	0	0	0	1	0	0	104	0	50	0	0	2	43	26	0	1	13	3	0	6	11	13	0	0	0	0	0	0	0	0	0	0	0	0	0	0	0	Bacteria(100);Firmicutes(100);Clostridia(100);Clostridiales(100);Ruminococcaceae(100);Ruminococcaceae_UCG-014(100);
Otu00521	0	0	26	1	31	0	27	2	16	0	1	0	0	0	0	0	0	0	0	0	0	0	0	0	0	0	0	0	0	0	18	30	101	4	3	4	1	0	0	0	0	2	0	11	0	Bacteria(100);Actinobacteria(100);Actinobacteria(100);Streptomycetales(100);Streptomycetaceae(100);Streptomycetaceae_unclassified(80);
Otu00522	0	0	0	0	0	0	0	16	0	0	0	0	0	0	2	0	2	0	0	52	0	0	0	0	0	0	0	43	53	107	0	0	0	1	0	0	0	0	0	0	1	0	0	0	0	Bacteria(100);Actinobacteria(100);Actinobacteria(100);Micrococcales(100);Micrococcales_unclassified(100);Micrococcales_unclassified(100);
Otu00523	0	0	18	14	19	0	0	18	64	0	0	3	0	0	0	0	0	0	0	0	0	0	2	0	4	0	1	9	15	2	0	0	0	0	0	4	1	1	0	1	0	0	1	42	58	Bacteria(100);Patescibacteria(100);Microgenomatia(100);Candidatus_Levybacteria(100);Candidatus_Levybacteria_fa(100);Candidatus_Levybacteria_ge(100);
Otu00524	0	0	0	0	0	0	0	0	0	0	0	11	33	9	9	35	20	0	26	12	0	17	16	18	31	8	17	0	5	1	0	0	0	0	0	0	0	0	0	0	0	0	0	2	7	Bacteria(100);Firmicutes(100);Clostridia(100);Clostridiales(100);Peptococcaceae(100);Desulfurispora(100);
Otu00525	0	0	0	0	0	0	0	38	0	0	0	0	0	0	1	0	7	0	0	77	0	1	0	0	0	0	0	36	48	66	0	0	0	0	0	0	0	0	0	0	0	0	0	2	0	Bacteria(100);Actinobacteria(100);Actinobacteria(100);Propionibacteriales(100);Propionibacteriaceae(100);Raineyella(100);
Otu00526	0	0	0	0	0	0	0	0	0	0	0	60	1	57	0	3	0	0	11	0	0	81	23	27	1	1	0	1	1	0	0	0	0	0	0	0	0	2	0	0	3	0	0	3	1	Bacteria(100);Armatimonadetes(100);uncultured(100);uncultured_or(100);uncultured_fa(100);uncultured_ge(100);
Otu00527	0	0	0	0	0	0	0	20	193	0	0	0	0	0	0	0	0	0	0	0	0	0	1	0	3	5	16	7	15	11	0	1	1	0	1	0	0	0	0	1	0	0	0	0	0	Archaea(100);Euryarchaeota(100);Thermoplasmata(100);Thermoplasmata_unclassified(100);Thermoplasmata_unclassified(100);Thermoplasmata_unclassified(100);
Otu00528	0	0	0	0	0	0	0	0	0	0	0	61	9	8	5	42	2	0	3	3	0	39	9	15	19	0	1	0	0	3	0	0	0	0	0	0	0	8	7	0	9	2	0	12	16	Bacteria(100);Chloroflexi(100);Chloroflexi_unclassified(100);Chloroflexi_unclassified(100);Chloroflexi_unclassified(100);Chloroflexi_unclassified(100);
Otu00529	0	0	0	0	0	0	0	0	0	0	0	0	0	0	5	180	3	0	39	0	0	0	0	0	1	2	6	1	13	9	0	0	0	0	0	0	0	0	0	0	0	0	0	4	10	Bacteria(100);Planctomycetes(100);Planctomycetacia(100);Pirellulales(100);Pirellulaceae(100);Pirellulaceae_unclassified(100);
Otu00530	0	0	0	0	0	0	0	0	0	0	0	2	166	1	0	30	1	0	61	0	0	2	3	0	6	1	0	0	0	0	0	0	0	0	0	0	0	0	0	0	0	0	0	0	0	Bacteria(100);Firmicutes(100);Clostridia(100);Clostridiales(100);Family_XVIII(99);uncultured(98);
Otu00531	0	0	0	0	0	0	0	0	2	0	0	0	0	0	0	0	0	0	0	0	0	0	0	0	0	0	0	0	0	0	0	0	0	3	1	0	6	12	1	38	21	6	2	90	90	Bacteria(100);Proteobacteria(100);Gammaproteobacteria(100);Salinisphaerales(100);Solimonadaceae(100);Polycyclovorans(99);
Otu00532	0	0	0	89	105	24	10	2	37	5	0	0	0	0	0	0	0	0	0	0	0	0	0	0	0	0	0	0	0	0	0	0	0	0	0	0	0	0	0	0	0	0	0	0	0	Bacteria(100);Patescibacteria(100);Parcubacteria(100);Parcubacteria_unclassified(100);Parcubacteria_unclassified(100);Parcubacteria_unclassified(100);
Otu00533	0	0	0	0	0	0	0	0	0	0	0	0	0	0	21	13	56	16	109	46	0	4	0	0	0	0	1	0	2	2	0	0	0	0	0	0	0	0	0	0	0	0	0	0	0	Bacteria(100);Firmicutes(100);Clostridia(100);Clostridiales(100);Ruminococcaceae(100);Ruminococcaceae_unclassified(100);
Otu00534	0	0	0	0	0	0	0	0	0	0	0	12	13	10	16	11	17	0	11	6	0	119	8	18	2	12	5	2	3	1	0	0	0	0	0	0	0	0	0	0	3	0	0	0	1	Bacteria(100);Firmicutes(100);Clostridia(100);Clostridiales(100);Peptococcaceae(100);Desulfurispora(100);
Otu00535	0	0	0	0	0	0	0	0	0	0	0	0	0	0	3	0	0	0	0	0	0	0	0	0	0	0	0	36	41	18	0	0	0	0	0	0	0	2	22	0	1	41	1	21	82	Bacteria(100);Proteobacteria(100);Alphaproteobacteria(100);Alphaproteobacteria_unclassified(100);Alphaproteobacteria_unclassified(100);Alphaproteobacteria_unclassified(100);
Otu00536	0	0	14	3	12	0	18	1	7	0	1	0	0	0	0	0	0	0	0	0	0	0	0	0	0	0	0	0	0	0	3	39	34	2	40	62	5	0	0	18	0	0	5	2	2	Bacteria(100);Acidobacteria(100);Acidobacteriia(100);Subgroup_2(100);Subgroup_2_fa(100);Subgroup_2_ge(100);
Otu00537	0	0	0	0	0	0	0	4	0	0	0	61	34	73	4	5	8	0	0	0	0	18	14	22	8	3	0	3	3	7	0	0	0	0	0	0	0	0	1	0	0	0	0	0	0	Bacteria(100);Firmicutes(100);Clostridia(100);Clostridiales(100);Clostridiaceae_1(100);Oxobacter(100);
Otu00538	0	0	0	0	0	0	0	0	0	0	0	0	0	0	0	0	0	0	0	3	0	3	0	0	0	0	0	0	0	0	0	0	0	0	0	0	4	6	2	0	1	0	31	199	19	Bacteria(100);Acidobacteria(100);Acidobacteriia(100);Acidobacteriales(100);Koribacteraceae(100);Candidatus_Koribacter(100);
Otu00539	0	0	0	0	0	0	0	0	0	0	39	0	0	0	0	0	0	0	0	0	228	0	0	0	0	0	0	0	0	0	0	0	0	0	0	0	0	0	0	0	0	0	0	0	0	Bacteria(100);Bacteria_unclassified(100);Bacteria_unclassified(100);Bacteria_unclassified(100);Bacteria_unclassified(100);Bacteria_unclassified(100);
Otu00540	0	0	0	0	0	0	0	4	0	0	84	1	22	5	65	15	19	0	2	0	19	1	3	1	11	2	0	1	5	7	0	0	0	0	0	0	0	0	0	0	0	0	0	0	0	Bacteria(100);Firmicutes(100);Negativicutes(100);Selenomonadales(100);Veillonellaceae(100);Veillonellaceae_unclassified(100);
Otu00541	0	0	0	6	4	4	0	2	0	0	0	1	0	2	2	2	1	0	0	1	0	0	15	19	105	37	46	6	1	6	0	0	0	0	0	0	0	0	0	1	2	0	0	3	0	Bacteria(100);Proteobacteria(100);Gammaproteobacteria(100);Diplorickettsiales(100);Diplorickettsiaceae(100);Aquicella(100);
Otu00542	0	0	0	4	192	11	10	9	39	1	0	0	0	0	0	0	0	0	0	0	0	0	0	0	0	0	0	0	0	0	0	0	0	0	0	0	0	0	0	0	0	0	0	0	0	Bacteria(100);Patescibacteria(100);Gracilibacteria(100);Candidatus_Peribacteria(100);Candidatus_Peribacteria_fa(100);Candidatus_Peribacteria_ge(100);
Otu00543	0	0	0	0	0	0	0	0	0	0	7	0	0	0	0	0	0	0	0	0	249	0	0	0	0	0	0	0	0	0	0	0	0	0	0	0	0	0	0	0	0	0	0	0	8	Bacteria(100);Bacteria_unclassified(100);Bacteria_unclassified(100);Bacteria_unclassified(100);Bacteria_unclassified(100);Bacteria_unclassified(100);
Otu00544	0	0	1	0	0	0	0	7	0	0	95	2	5	8	8	1	6	0	0	0	94	1	3	0	5	2	4	3	2	14	0	0	0	0	0	0	0	0	1	0	0	0	0	0	0	Bacteria(100);Bacteroidetes(100);Bacteroidia(100);Bacteroidales(100);Bacteroidales_unclassified(100);Bacteroidales_unclassified(100);
Otu00545	0	0	103	42	3	0	13	4	6	0	0	0	0	2	0	0	0	0	0	0	2	0	0	0	0	1	0	0	0	0	2	14	28	3	5	9	0	1	3	2	5	0	1	9	4	Bacteria(100);Proteobacteria(100);Alphaproteobacteria(100);uncultured(100);uncultured_fa(100);uncultured_ge(100);
Otu00546	0	0	40	2	5	0	14	1	10	0	0	0	0	0	3	0	4	0	0	1	0	1	1	0	1	3	8	1	1	4	3	8	12	13	3	3	7	3	0	53	0	0	22	11	24	Bacteria(100);Proteobacteria(100);Alphaproteobacteria(100);Reyranellales(100);Reyranellaceae(100);Reyranella(100);
Otu00547	0	0	38	3	7	1	0	1	6	0	0	0	0	0	44	1	20	2	0	5	0	0	1	0	32	13	3	0	3	1	0	0	0	0	0	0	1	1	0	1	2	24	2	14	36	Bacteria(100);Proteobacteria(100);Gammaproteobacteria(100);Betaproteobacteriales(100);Gallionellaceae(79);Gallionellaceae_unclassified(79);
Otu00548	0	0	106	4	7	0	2	0	5	0	34	2	5	3	0	1	0	0	0	0	36	2	10	0	3	0	0	0	0	0	0	2	14	4	4	8	0	0	0	8	0	0	1	0	0	Bacteria(100);Proteobacteria(100);Gammaproteobacteria(100);Betaproteobacteriales(100);Burkholderiaceae(97);Burkholderiaceae_unclassified(85);
Otu00549	0	0	60	32	50	10	21	12	70	5	0	0	0	0	0	0	0	0	0	0	0	0	0	0	0	0	0	0	0	0	0	0	0	0	0	0	0	0	0	0	0	0	0	0	0	Bacteria(100);Proteobacteria(100);Gammaproteobacteria(100);Betaproteobacteriales(100);Betaproteobacteriales_unclassified(70);Betaproteobacteriales_unclassified(70);
Otu00550	0	0	0	0	0	0	0	0	0	0	0	47	5	58	7	9	32	0	3	1	0	23	44	23	2	1	3	0	0	0	0	0	0	0	0	0	0	0	0	0	0	0	0	0	0	Bacteria(100);Firmicutes(100);Clostridia(100);Clostridiales(100);Family_XVIII(100);uncultured(100);
Otu00551	0	0	3	1	11	0	4	0	5	1	0	0	0	0	0	0	0	0	0	0	0	0	0	0	0	0	0	0	0	0	24	47	114	14	15	15	0	0	0	2	0	0	1	0	0	Bacteria(100);Actinobacteria(100);Actinobacteria(100);Frankiales(100);Acidothermaceae(100);Acidothermus(100);
Otu00552	0	0	14	2	14	0	5	1	2	1	0	0	0	0	0	0	0	0	0	0	0	0	0	0	0	0	0	0	0	0	14	27	62	5	29	55	0	2	0	8	0	0	0	8	8	Bacteria(100);Actinobacteria(100);Actinobacteria(100);Frankiales(100);Acidothermaceae(100);Acidothermus(100);
Otu00553	0	0	1	0	0	0	0	0	0	0	0	0	0	0	36	22	11	2	0	0	0	93	1	4	2	4	29	0	0	0	0	0	0	0	0	0	0	0	0	0	0	0	0	15	36	Bacteria(100);Proteobacteria(100);Deltaproteobacteria(100);Deltaproteobacteria_unclassified(100);Deltaproteobacteria_unclassified(100);Deltaproteobacteria_unclassified(100);
Otu00554	0	0	0	0	0	0	0	0	0	0	0	43	17	34	0	16	14	0	5	6	0	47	29	26	4	10	4	1	0	0	0	0	0	0	0	0	0	0	0	0	0	0	0	0	0	Bacteria(100);Firmicutes(100);Clostridia(100);Clostridiales(100);Ruminococcaceae(100);Pseudobacteroides(99);
Otu00555	0	0	8	34	45	11	23	22	94	6	0	0	0	0	0	0	0	0	1	0	0	0	0	1	0	1	0	0	0	0	0	0	4	0	1	3	0	0	0	0	0	0	0	1	0	Bacteria(100);Patescibacteria(100);Microgenomatia(100);Candidatus_Levybacteria(100);Candidatus_Levybacteria_fa(100);Candidatus_Levybacteria_ge(100);
Otu00556	0	0	108	12	19	1	0	2	14	0	0	12	9	10	1	0	1	0	1	0	0	0	16	6	2	0	3	0	4	0	0	0	1	1	2	0	0	0	0	24	0	2	0	3	1	Bacteria(100);Patescibacteria(100);Microgenomatia(100);Microgenomatia_or(100);Microgenomatia_fa(100);Microgenomatia_ge(100);
Otu00557	0	0	0	0	0	0	0	0	0	0	0	0	0	1	25	28	27	0	0	1	0	22	78	2	0	12	41	4	10	4	0	0	0	0	0	0	0	0	0	0	0	0	0	0	0	Bacteria(100);Patescibacteria(100);Patescibacteria_unclassified(100);Patescibacteria_unclassified(100);Patescibacteria_unclassified(100);Patescibacteria_unclassified(100);
Otu00558	0	0	0	0	1	0	0	2	1	0	10	5	1	0	34	1	14	0	161	8	0	0	0	0	0	1	6	0	3	2	0	0	0	3	0	0	0	0	0	0	0	0	1	0	0	Bacteria(100);Actinobacteria(100);Actinobacteria(100);Micrococcales(100);Microbacteriaceae(100);Microbacterium(100);
Otu00559	0	0	0	0	214	5	7	5	21	0	0	0	0	0	0	0	0	0	0	0	0	0	0	0	0	0	0	0	0	0	0	0	0	1	0	0	0	0	0	0	0	0	0	0	0	Bacteria(100);Bacteria_unclassified(100);Bacteria_unclassified(100);Bacteria_unclassified(100);Bacteria_unclassified(100);Bacteria_unclassified(100);
Otu00560	0	0	1	0	0	0	1	0	0	4	0	0	0	0	0	0	0	0	0	0	0	0	0	0	0	0	0	0	0	0	0	0	0	0	1	0	0	1	3	8	0	2	1	152	78	Bacteria(100);Armatimonadetes(100);uncultured(100);uncultured_or(100);uncultured_fa(100);uncultured_ge(100);
Otu00561	0	0	30	3	15	1	21	1	14	0	0	0	0	0	0	0	0	0	0	0	0	0	0	0	0	0	0	0	0	0	19	16	55	12	22	29	0	0	0	10	0	0	2	0	2	Bacteria(100);Acidobacteria(100);Acidobacteriia(100);Acidobacteriales(100);uncultured(100);uncultured_ge(100);
Otu00562	0	0	247	0	0	0	0	0	0	0	2	0	0	0	0	0	0	0	0	0	0	0	0	0	0	0	1	0	0	0	0	0	0	1	0	0	0	0	0	0	0	0	0	0	0	Bacteria(100);Proteobacteria(100);Gammaproteobacteria(100);Betaproteobacteriales(100);Burkholderiaceae(100);Burkholderiaceae_unclassified(100);
Otu00563	0	0	0	17	125	23	6	7	70	0	0	0	0	0	0	0	0	0	0	0	0	0	0	0	0	0	1	0	0	0	0	0	0	0	0	0	0	0	0	0	0	0	0	0	0	Bacteria(100);Patescibacteria(100);ABY1(100);Candidatus_Magasanikbacteria(100);Candidatus_Magasanikbacteria_fa(100);Candidatus_Magasanikbacteria_ge(100);
Otu00564	0	0	88	19	11	0	0	2	3	0	9	0	0	4	1	1	0	0	0	0	8	0	1	0	0	1	0	0	0	0	2	5	13	2	2	2	2	0	0	31	0	0	5	17	18	Bacteria(100);Chloroflexi(100);P2-11E(100);P2-11E_or(100);P2-11E_fa(100);P2-11E_ge(100);
Otu00565	0	0	139	8	12	0	10	1	4	4	0	0	0	0	0	0	0	0	0	0	0	0	0	0	0	0	0	0	0	0	4	6	24	1	0	1	0	0	1	0	0	0	0	31	0	Bacteria(100);WPS-2(100);WPS-2_cl(100);WPS-2_or(100);WPS-2_fa(100);WPS-2_ge(100);
Otu00566	0	0	0	0	0	0	0	0	0	0	0	29	0	0	44	11	38	0	0	0	0	0	35	10	20	19	39	1	0	0	0	0	0	0	0	0	0	0	0	0	0	0	0	0	0	Bacteria(100);Margulisbacteria(100);Margulisbacteria_cl(100);Margulisbacteria_or(100);Margulisbacteria_fa(100);Margulisbacteria_ge(100);
Otu00567	0	0	28	4	38	1	21	16	105	0	0	0	0	0	0	0	0	0	0	0	0	0	0	0	0	0	0	0	0	0	0	0	6	0	2	8	0	0	0	5	0	0	0	4	8	Bacteria(100);Chloroflexi(100);OLB14(100);OLB14_or(100);OLB14_fa(100);OLB14_ge(100);
Otu00568	0	0	0	0	0	0	0	0	0	0	0	17	25	20	1	29	3	1	8	1	0	97	19	3	11	5	3	1	0	0	0	0	0	0	0	0	0	0	0	0	0	0	0	0	0	Bacteria(100);Firmicutes(100);Clostridia(100);Clostridiales(100);Ruminococcaceae(100);Ruminiclostridium_1(100);
Otu00569	0	0	0	0	0	0	0	0	0	0	0	0	16	1	1	3	0	0	0	0	0	7	56	60	18	22	23	21	7	7	0	0	0	0	0	0	0	0	0	0	0	0	0	0	0	Bacteria(100);Firmicutes(100);Clostridia(100);Clostridiales(100);Ruminococcaceae(100);Ruminiclostridium_1(99);
Otu00570	0	0	143	1	4	0	8	1	7	0	0	1	1	0	1	0	0	0	0	0	2	2	1	2	0	0	0	0	0	0	9	1	30	4	3	2	0	0	0	13	0	0	0	1	4	Bacteria(100);Proteobacteria(100);Gammaproteobacteria(100);Betaproteobacteriales(100);Betaproteobacteriales_unclassified(81);Betaproteobacteriales_unclassified(81);
Otu00571	0	0	0	0	0	0	0	0	0	0	0	0	0	0	60	12	17	0	5	2	0	0	0	0	0	0	14	55	16	60	0	0	0	0	0	0	0	0	0	0	0	0	0	0	0	Bacteria(100);Patescibacteria(100);Microgenomatia(100);Candidatus_Shapirobacteria(100);Candidatus_Shapirobacteria_fa(100);Candidatus_Shapirobacteria_ge(100);
Otu00572	0	0	0	0	0	0	0	0	0	0	0	0	0	0	0	0	0	0	0	0	0	0	0	0	0	0	0	0	0	0	0	0	0	0	0	0	0	7	1	6	9	9	0	76	133	Bacteria(100);Proteobacteria(100);Deltaproteobacteria(100);Myxococcales(100);mle1-27(100);mle1-27_ge(100);
Otu00573	0	0	0	0	0	0	0	0	0	0	0	0	0	0	0	4	2	0	8	37	0	0	0	0	36	42	75	12	10	9	0	0	0	0	0	0	0	0	0	0	3	2	0	0	0	Bacteria(100);Proteobacteria(100);Deltaproteobacteria(100);Syntrophobacterales(100);Syntrophaceae(100);Desulfomonile(100);
Otu00574	0	0	3	0	6	0	5	1	2	0	1	0	0	0	0	0	0	0	0	0	0	0	0	0	0	0	0	0	0	0	14	4	35	8	8	4	5	13	0	30	2	1	13	60	25	Bacteria(100);Planctomycetes(100);Planctomycetacia(100);Isosphaerales(100);Isosphaeraceae(100);Isosphaeraceae_unclassified(51);
Otu00575	0	0	0	1	0	0	0	0	0	0	0	4	124	60	5	10	9	0	4	0	0	2	1	0	4	6	4	1	4	1	0	0	0	0	0	0	0	0	0	0	0	0	0	0	0	Bacteria(100);Firmicutes(100);Clostridia(100);Clostridiales(100);Peptococcaceae(100);Peptococcaceae_unclassified(100);
Otu00576	0	0	0	0	0	0	0	0	0	0	0	0	0	1	2	16	39	16	7	7	0	1	6	3	68	41	21	3	3	4	0	0	0	0	0	0	0	0	0	0	2	0	0	0	0	Bacteria(100);Firmicutes(100);Clostridia(100);Clostridiales(100);Peptococcaceae(100);Peptococcaceae_unclassified(99);
Otu00577	0	0	15	16	30	5	29	8	131	0	0	0	0	0	0	0	0	0	0	0	0	0	0	0	0	0	0	0	0	0	1	0	3	0	0	0	0	0	0	1	0	0	0	0	0	Bacteria(100);Verrucomicrobia(100);Verrucomicrobiae(100);Pedosphaerales(100);Pedosphaeraceae(100);Pedosphaeraceae_ge(99);
Otu00578	0	0	221	8	4	0	0	0	0	0	0	2	0	0	0	0	0	0	0	0	0	0	1	0	0	0	0	0	0	0	0	0	3	0	0	0	0	0	0	0	0	0	0	0	0	Bacteria(100);Proteobacteria(100);Deltaproteobacteria(100);Oligoflexales(100);0319-6G20(100);0319-6G20_ge(100);
Otu00579	0	0	150	10	20	0	8	1	21	0	4	0	0	0	0	2	0	0	0	0	0	0	0	0	0	0	0	0	0	0	7	1	10	0	1	4	0	0	0	0	0	0	0	0	0	Bacteria(100);Bacteria_unclassified(100);Bacteria_unclassified(100);Bacteria_unclassified(100);Bacteria_unclassified(100);Bacteria_unclassified(100);
Otu00580	0	0	7	0	2	0	3	1	3	0	5	7	5	7	4	0	2	0	0	0	1	0	0	0	5	1	1	1	2	0	41	6	34	9	4	12	0	0	0	28	1	0	26	4	16	Archaea(100);Thaumarchaeota(100);Nitrososphaeria(100);Nitrososphaerales(100);Nitrososphaeraceae(100);Candidatus_Nitrososphaera(100);
Otu00581	0	0	121	15	14	0	17	2	11	0	0	1	0	0	1	1	1	0	0	0	0	0	0	0	2	0	0	0	1	0	4	4	12	2	6	17	0	0	0	2	2	0	0	0	2	Bacteria(100);Proteobacteria(100);Alphaproteobacteria(100);Alphaproteobacteria_unclassified(100);Alphaproteobacteria_unclassified(100);Alphaproteobacteria_unclassified(100);
Otu00582	0	0	15	70	13	0	24	7	17	5	0	0	0	0	0	0	0	0	0	3	0	0	0	0	0	0	0	0	0	0	2	5	37	4	5	11	0	1	1	3	0	0	0	7	8	Bacteria(100);Proteobacteria(100);Deltaproteobacteria(100);RCP2-54(100);RCP2-54_fa(100);RCP2-54_ge(100);
Otu00583	0	0	0	0	7	0	0	0	7	0	0	1	1	0	6	16	16	0	2	8	0	6	5	1	59	52	18	13	12	6	0	0	0	0	0	0	0	0	0	1	1	0	0	0	0	Bacteria(100);Dependentiae(100);Babeliae(100);Babeliales(100);UBA12409(100);UBA12409_ge(100);
Otu00584	0	0	0	4	72	1	64	78	12	7	0	0	0	0	0	0	0	0	0	0	0	0	0	0	0	0	0	0	0	0	0	0	0	0	0	0	0	0	0	0	0	0	0	0	0	Bacteria(100);Chloroflexi(100);OLB14(100);OLB14_or(100);OLB14_fa(100);OLB14_ge(100);
Otu00585	0	0	17	40	22	0	30	5	20	0	0	0	1	0	0	0	0	0	0	0	0	1	0	0	0	0	0	0	0	0	6	14	44	2	16	18	0	0	0	1	0	0	0	0	0	Bacteria(100);Bacteria_unclassified(100);Bacteria_unclassified(100);Bacteria_unclassified(100);Bacteria_unclassified(100);Bacteria_unclassified(100);
Otu00586	0	0	74	20	32	6	15	11	45	0	2	0	0	0	0	1	0	0	0	0	0	2	0	0	0	0	0	0	0	1	0	0	0	8	1	8	1	0	0	2	8	0	0	0	0	Bacteria(100);Proteobacteria(100);Gammaproteobacteria(100);Betaproteobacteriales(100);Burkholderiaceae(100);Burkholderiaceae_unclassified(98);
Otu00587	0	0	0	0	0	0	0	2	0	0	40	65	2	1	7	0	1	0	0	0	2	1	0	0	4	3	98	1	1	4	0	0	1	1	0	0	0	0	1	0	1	1	0	0	0	Bacteria(100);Firmicutes(100);Clostridia(100);Clostridiales(100);Lachnospiraceae(100);Lachnospiraceae_unclassified(100);
Otu00588	0	0	4	0	1	0	0	0	0	0	0	0	0	0	0	0	0	0	0	0	0	0	0	0	0	0	0	0	0	0	4	5	10	0	3	2	2	4	1	11	1	9	8	61	110	Bacteria(100);Bacteria_unclassified(100);Bacteria_unclassified(100);Bacteria_unclassified(100);Bacteria_unclassified(100);Bacteria_unclassified(100);
Otu00589	0	0	81	35	18	1	60	8	16	0	8	0	0	0	0	0	0	0	0	0	3	0	0	0	0	0	0	0	0	0	0	0	1	1	0	1	0	0	0	1	0	0	0	0	0	Bacteria(100);Proteobacteria(100);Gammaproteobacteria(100);Betaproteobacteriales(100);Betaproteobacteriales_unclassified(100);Betaproteobacteriales_unclassified(100);
Otu00590	0	0	0	5	141	26	12	2	46	0	0	0	0	0	0	0	0	0	0	0	0	0	0	0	0	0	0	0	0	0	0	0	0	0	0	0	0	0	0	0	0	0	0	0	0	Bacteria(100);Patescibacteria(100);Parcubacteria(100);Parcubacteria_unclassified(100);Parcubacteria_unclassified(100);Parcubacteria_unclassified(100);
Otu00591	0	0	0	0	0	0	0	0	0	0	0	5	75	66	12	11	9	0	7	0	0	14	6	2	11	7	1	3	1	0	0	0	0	0	0	0	0	0	0	0	0	0	0	0	0	Bacteria(100);Firmicutes(100);Clostridia(100);Clostridiales(100);Peptococcaceae(100);Pelotomaculum(100);
Otu00592	0	0	1	0	15	2	7	2	17	0	0	0	0	0	0	6	2	0	0	3	0	0	0	0	0	0	1	1	1	0	18	18	70	3	14	17	1	2	3	7	5	1	1	8	4	Bacteria(100);Proteobacteria(100);Alphaproteobacteria(100);Rhizobiales(100);Xanthobacteraceae(100);Xanthobacteraceae_ge(82);
Otu00593	0	0	0	0	0	0	0	0	0	0	0	3	32	42	1	13	9	0	20	19	0	9	16	2	6	35	6	5	6	0	0	0	0	0	0	0	0	0	1	0	2	1	0	0	0	Bacteria(100);Firmicutes(100);Clostridia(100);Clostridiales(100);Peptococcaceae(98);Peptococcaceae_unclassified(76);
Otu00594	0	0	0	2	9	3	8	0	6	0	0	0	0	0	0	0	0	0	0	0	0	0	0	0	1	0	0	0	0	0	13	32	106	3	13	10	1	3	2	4	5	0	1	2	4	Bacteria(100);Proteobacteria(100);Alphaproteobacteria(100);Rhizobiales(100);Xanthobacteraceae(98);uncultured(94);
Otu00595	0	0	0	0	0	0	0	0	0	0	0	7	7	51	1	2	2	0	2	1	0	26	16	10	32	29	21	8	6	4	0	0	0	0	0	0	0	0	0	0	2	0	0	0	0	Bacteria(100);Firmicutes(100);Clostridia(100);Clostridiales(100);Peptococcaceae(100);Desulfurispora(100);
Otu00596	0	0	0	1	0	0	0	0	0	0	1	25	9	23	21	19	9	0	0	0	0	1	9	1	23	26	33	3	14	6	0	0	0	0	0	0	0	1	0	0	0	0	0	1	1	Bacteria(100);Patescibacteria(100);Microgenomatia(100);Microgenomatia_unclassified(100);Microgenomatia_unclassified(100);Microgenomatia_unclassified(100);
Otu00597	0	0	0	0	0	0	0	0	0	0	0	0	0	0	0	0	0	0	226	0	0	0	1	0	0	0	0	0	0	0	0	0	0	0	0	0	0	0	0	0	0	0	0	0	0	Bacteria(100);Bacteroidetes(100);Bacteroidia(100);Chitinophagales(100);Chitinophagaceae(100);Chitinophagaceae_unclassified(100);
Otu00598	0	0	0	0	0	0	0	0	0	0	0	1	0	0	21	40	6	0	28	5	0	77	0	1	30	5	5	4	3	0	0	0	0	0	0	0	0	0	0	0	0	0	0	0	0	Bacteria(100);Firmicutes(100);Clostridia(100);Clostridiales(100);Christensenellaceae(100);Christensenellaceae_R-7_group(100);
Otu00599	0	0	0	0	0	0	0	0	0	0	88	5	18	4	3	4	11	3	8	13	1	0	2	4	20	4	3	0	0	1	0	0	0	0	0	0	5	2	0	1	1	4	12	4	4	Bacteria(100);Firmicutes(100);Clostridia(100);Clostridiales(100);Clostridiaceae_1(100);Clostridium_sensu_stricto_5(98);
Otu00600	0	0	141	56	14	0	7	1	3	0	0	0	1	0	0	0	0	0	0	0	0	0	0	0	0	0	0	0	0	0	0	0	1	0	0	0	0	0	0	0	0	0	0	1	0	Bacteria(100);Bacteria_unclassified(100);Bacteria_unclassified(100);Bacteria_unclassified(100);Bacteria_unclassified(100);Bacteria_unclassified(100);
Otu00601	0	0	4	10	22	0	11	0	18	1	0	0	0	0	0	0	0	0	0	0	0	0	0	0	0	0	0	0	0	0	6	2	21	3	8	10	8	4	2	26	10	2	11	17	28	Bacteria(100);Chloroflexi(100);JG30-KF-CM66(100);JG30-KF-CM66_or(100);JG30-KF-CM66_fa(100);JG30-KF-CM66_ge(100);
Otu00602	0	0	33	10	26	4	25	17	40	0	8	0	2	1	0	0	0	0	0	0	13	0	0	1	0	0	0	0	0	0	0	0	2	8	24	10	0	0	0	0	0	0	0	0	0	Archaea(100);Euryarchaeota(100);Thermoplasmata(100);Thermoplasmata_unclassified(100);Thermoplasmata_unclassified(100);Thermoplasmata_unclassified(100);
Otu00603	0	0	185	15	9	2	6	3	4	0	0	0	0	0	0	0	0	0	0	0	0	0	0	0	0	0	0	0	0	0	0	0	0	0	0	0	0	0	0	0	0	0	0	0	0	Bacteria(100);Proteobacteria(100);Deltaproteobacteria(100);Oligoflexales(100);0319-6G20(100);0319-6G20_ge(100);
Otu00604	0	0	66	33	46	7	11	20	30	0	0	0	0	0	0	0	0	0	0	0	0	0	0	0	0	0	0	0	0	0	1	3	6	0	0	0	0	0	0	1	0	0	0	0	0	Bacteria(100);Patescibacteria(100);Microgenomatia(100);Candidatus_Levybacteria(100);Candidatus_Levybacteria_fa(100);Candidatus_Levybacteria_ge(100);
Otu00605	0	0	121	24	2	0	0	0	4	0	3	0	0	0	5	0	0	0	0	0	5	0	0	0	0	0	0	0	0	0	0	6	35	8	1	2	0	0	0	0	6	0	1	0	0	Bacteria(100);Bacteroidetes(100);Bacteroidia(100);Chitinophagales(100);Chitinophagaceae(100);Chitinophagaceae_unclassified(92);
Otu00606	0	0	35	117	13	2	6	2	5	0	0	0	0	0	0	0	0	0	0	0	0	0	0	0	0	0	0	0	0	0	3	1	33	0	1	3	0	0	0	0	1	1	0	0	0	Bacteria(100);Proteobacteria(100);Deltaproteobacteria(100);RCP2-54(100);RCP2-54_fa(100);RCP2-54_ge(100);
Otu00607	4	1	12	0	20	0	0	0	0	0	52	2	2	0	14	0	0	0	2	0	26	0	0	1	1	71	0	0	1	11	0	0	0	2	0	0	0	0	0	0	0	0	0	0	0	Bacteria(100);Proteobacteria(100);Gammaproteobacteria(100);Pseudomonadales(100);Pseudomonadaceae(100);Pseudomonas(100);
Otu00608	0	0	0	0	0	0	0	0	0	0	0	0	0	0	2	0	0	24	0	2	0	0	0	0	0	0	52	2	6	134	0	0	0	0	0	0	0	0	0	0	0	0	0	0	0	Bacteria(100);Spirochaetes(100);Spirochaetia(100);Spirochaetales(100);Spirochaetaceae(100);uncultured(100);
Otu00609	0	0	0	0	0	0	0	3	0	0	0	2	0	0	1	1	4	0	2	0	0	0	0	0	83	3	0	73	4	2	0	0	0	15	0	0	3	1	0	20	1	0	3	0	0	Bacteria(100);Actinobacteria(100);Actinobacteria(100);Propionibacteriales(100);Propionibacteriales_unclassified(98);Propionibacteriales_unclassified(98);
Otu00610	0	0	15	36	10	0	23	4	6	0	0	0	0	0	0	0	0	0	0	0	0	0	0	0	0	0	0	0	0	0	10	14	85	1	7	1	0	0	0	3	1	1	0	1	3	Bacteria(100);Proteobacteria(100);Deltaproteobacteria(100);Myxococcales(100);Polyangiaceae(100);Pajaroellobacter(100);
Otu00611	0	0	0	0	0	0	0	0	0	0	0	0	0	0	0	8	1	0	21	1	0	0	3	0	69	66	8	19	14	11	0	0	0	0	0	0	0	0	0	0	0	0	0	0	0	Bacteria(100);Firmicutes(100);Clostridia(100);Clostridiales(100);Peptococcaceae(100);Desulfurispora(100);
Otu00612	0	0	0	0	0	0	0	0	0	0	0	0	0	0	1	0	0	0	10	41	0	2	0	0	0	0	0	51	94	21	0	0	0	0	0	0	0	0	0	0	0	0	0	0	1	Bacteria(100);Patescibacteria(100);Microgenomatia(100);Candidatus_Pacebacteria(100);Candidatus_Pacebacteria_fa(100);Candidatus_Pacebacteria_ge(100);
Otu00613	0	0	9	8	5	0	5	2	5	1	1	0	0	1	1	0	0	0	0	0	0	0	0	1	0	0	0	0	2	0	2	6	12	27	4	2	2	0	0	111	0	0	5	5	3	Bacteria(100);Actinobacteria(100);Thermoleophilia(100);Gaiellales(100);Gaiellales_unclassified(88);Gaiellales_unclassified(88);
Otu00614	0	0	0	0	0	0	0	0	0	0	14	1	31	0	15	24	5	2	20	15	0	0	0	0	20	8	7	3	1	3	0	0	0	0	0	0	0	8	4	0	2	7	0	18	12	Bacteria(100);Firmicutes(100);Clostridia(100);Clostridiales(100);Peptococcaceae(100);Desulfosporosinus(98);
Otu00615	0	0	0	0	0	0	0	0	0	0	0	0	0	0	33	8	39	1	5	44	0	0	0	0	1	1	53	10	6	19	0	0	0	0	0	0	0	0	0	0	0	0	0	0	0	Bacteria(100);Firmicutes(100);Clostridia(100);Clostridiales(100);Syntrophomonadaceae(100);Syntrophomonas(100);
Otu00616	0	0	0	0	0	0	0	0	0	0	0	0	0	0	0	1	0	0	0	0	0	14	11	6	13	29	115	3	8	17	0	0	0	0	0	0	0	0	0	0	0	0	0	0	1	Bacteria(100);Firmicutes(100);Negativicutes(100);Selenomonadales(100);Veillonellaceae(100);uncultured(100);
Otu00617	0	0	1	1	8	0	0	0	3	0	1	0	0	0	0	0	0	0	0	0	0	0	0	0	0	0	0	0	0	0	13	33	82	2	33	19	0	0	0	18	1	0	2	0	1	Bacteria(100);Actinobacteria(100);Actinobacteria(100);Corynebacteriales(100);Mycobacteriaceae(100);Mycobacterium(100);
Otu00618	0	0	136	2	8	4	0	0	3	1	0	14	0	14	2	1	0	0	0	0	21	0	0	0	3	0	5	0	0	0	0	0	1	0	0	2	1	0	0	0	0	0	0	0	0	Bacteria(100);Proteobacteria(100);Deltaproteobacteria(100);Oligoflexales(100);0319-6G20(100);0319-6G20_ge(100);
Otu00619	0	0	14	2	7	0	5	0	0	0	0	0	0	0	0	0	1	0	0	0	0	0	0	0	0	0	0	0	0	0	19	15	59	7	24	15	1	0	0	42	2	0	0	3	2	Bacteria(100);Acidobacteria(100);Acidobacteriia(100);Solibacterales(100);Solibacteraceae_(Subgroup_3)(100);Candidatus_Solibacter(100);
Otu00620	0	0	0	0	0	0	0	0	0	0	0	57	3	8	18	22	6	0	3	5	0	3	6	8	9	14	25	2	14	14	0	0	0	0	0	0	0	0	0	0	0	0	0	0	0	Bacteria(100);Firmicutes(100);Clostridia(100);Clostridiales(100);Family_XIII(94);Family_XIII_unclassified(93);
Otu00621	0	0	0	0	0	0	0	0	0	1	0	22	6	16	1	0	4	0	0	0	0	36	63	11	3	3	1	0	1	0	0	0	0	0	0	0	0	0	0	0	0	0	0	28	20	Bacteria(100);Bacteria_unclassified(100);Bacteria_unclassified(100);Bacteria_unclassified(100);Bacteria_unclassified(100);Bacteria_unclassified(100);
Otu00622	0	0	5	1	0	0	0	0	2	0	88	5	30	14	2	6	3	0	2	3	23	1	2	2	3	3	1	1	0	0	10	2	2	4	1	0	0	0	0	0	0	0	0	0	0	Bacteria(100);Actinobacteria(100);Actinobacteria(100);Micrococcales(100);Micrococcaceae(100);Arthrobacter(95);
Otu00623	0	0	0	0	1	0	0	0	2	0	0	11	1	11	17	2	41	5	2	11	0	8	0	0	3	2	57	2	0	36	0	0	0	0	0	0	1	1	0	0	0	0	0	0	0	Bacteria(100);Proteobacteria(100);Deltaproteobacteria(100);Desulfovibrionales(100);Desulfovibrionaceae(100);Desulfovibrio(100);
Otu00624	0	0	0	0	0	0	0	0	0	0	9	0	0	0	1	0	0	17	0	0	0	0	0	0	0	0	0	0	0	0	1	0	0	0	0	0	0	0	0	0	0	0	0	89	97	Bacteria(100);Firmicutes(100);Clostridia(100);Clostridiales(100);Clostridiaceae_1(100);Clostridiaceae_1_unclassified(100);
Otu00625	0	0	0	0	0	0	0	10	0	0	5	7	0	8	3	8	2	0	0	18	9	3	1	6	2	1	7	18	35	33	0	0	0	1	0	0	4	2	4	2	0	1	2	4	18	Bacteria(100);Actinobacteria(100);Actinobacteria(100);Micrococcales(100);Cellulomonadaceae(96);Cellulomonas(96);
Otu00626	0	0	10	0	23	0	2	1	3	0	2	0	0	0	0	0	0	0	0	0	0	0	0	0	0	0	0	0	0	0	15	7	57	2	14	9	4	1	0	32	0	2	3	18	9	Bacteria(100);Planctomycetes(100);Planctomycetacia(100);Isosphaerales(100);Isosphaeraceae(100);Aquisphaera(92);
Otu00627	0	0	1	0	0	0	0	0	0	0	0	8	0	2	1	22	26	0	12	7	0	63	4	11	25	16	5	4	1	0	0	0	0	2	0	0	0	0	1	0	0	0	0	0	2	Bacteria(100);Acidobacteria(100);Acidobacteriia(100);Solibacterales(100);Solibacteraceae_(Subgroup_3)(100);Candidatus_Solibacter(100);
Otu00628	0	0	0	0	0	0	0	5	6	0	0	0	0	0	0	5	8	0	1	4	0	0	2	2	16	60	60	14	22	7	0	0	0	0	0	0	0	0	0	0	0	0	0	0	1	Bacteria(100);Proteobacteria(100);Gammaproteobacteria(100);Gammaproteobacteria_unclassified(100);Gammaproteobacteria_unclassified(100);Gammaproteobacteria_unclassified(100);
Otu00629	0	0	0	53	28	0	20	14	96	0	0	0	0	0	0	0	0	1	0	0	0	0	0	0	0	0	0	0	0	0	0	0	0	1	0	0	0	0	0	0	0	0	0	0	0	Bacteria(100);Proteobacteria(100);Alphaproteobacteria(100);Sphingomonadales(100);Sphingomonadaceae(100);Altererythrobacter(98);
Otu00630	0	0	1	0	8	0	3	0	1	0	0	0	0	0	0	0	0	0	0	0	0	0	0	0	0	0	0	0	0	0	18	22	94	4	24	22	0	2	0	9	0	0	0	2	1	Bacteria(100);Actinobacteria(100);Actinobacteria(100);Frankiales(100);Acidothermaceae(100);Acidothermus(100);
Otu00631	0	0	0	8	112	1	22	4	63	0	0	0	0	0	0	0	0	0	0	0	0	0	0	0	0	0	0	0	1	0	0	0	0	0	0	0	0	0	0	0	0	0	0	0	0	Bacteria(100);Patescibacteria(100);Parcubacteria(100);Candidatus_Kaiserbacteria(100);Candidatus_Kaiserbacteria_fa(100);Candidatus_Kaiserbacteria_ge(100);
Otu00632	4	8	9	11	1	1	0	2	0	0	34	11	8	18	2	0	0	0	0	0	75	10	8	5	0	0	2	0	0	1	0	0	0	0	0	0	0	0	0	0	0	0	0	0	0	Bacteria(100);Proteobacteria(100);Gammaproteobacteria(100);Enterobacteriales(100);Enterobacteriaceae(100);Escherichia-Shigella(57);
Otu00633	0	0	0	0	0	0	0	0	0	0	79	0	3	0	0	0	0	0	0	0	105	1	0	1	0	0	0	0	2	2	0	0	0	0	0	0	0	1	0	0	11	0	0	2	2	Bacteria(100);Firmicutes(100);Clostridia(100);Clostridiales(100);Peptococcaceae(100);Peptococcaceae_unclassified(100);
Otu00634	0	0	203	5	0	0	0	0	0	0	0	0	0	0	0	0	0	0	1	0	0	0	0	0	0	0	0	0	0	0	0	0	0	0	0	0	0	0	0	0	0	0	0	0	0	Bacteria(100);Proteobacteria(100);Gammaproteobacteria(100);Betaproteobacteriales(100);Burkholderiaceae(100);Burkholderiaceae_unclassified(100);
Otu00635	0	0	147	52	0	0	1	0	1	8	0	0	0	0	0	0	0	0	0	0	0	0	0	0	0	0	0	0	0	0	0	0	0	0	0	0	0	0	0	0	0	0	0	0	0	Bacteria(100);Proteobacteria(100);Alphaproteobacteria(100);Alphaproteobacteria_unclassified(100);Alphaproteobacteria_unclassified(100);Alphaproteobacteria_unclassified(100);
Otu00636	0	0	89	8	6	1	3	1	12	0	25	3	11	1	0	2	0	0	1	0	26	2	3	0	2	3	0	0	0	0	1	1	1	2	1	3	0	0	0	1	0	0	0	0	0	Bacteria(100);Proteobacteria(100);Gammaproteobacteria(100);Betaproteobacteriales(100);Burkholderiaceae(100);Burkholderia-Caballeronia-Paraburkholderia(94);
Otu00637	0	0	0	0	0	0	0	0	0	0	0	0	0	0	9	12	5	0	13	2	0	0	0	0	38	15	78	6	24	2	0	0	0	0	0	0	0	0	0	0	0	1	0	0	4	Bacteria(100);Bacteria_unclassified(100);Bacteria_unclassified(100);Bacteria_unclassified(100);Bacteria_unclassified(100);Bacteria_unclassified(100);
Otu00638	0	0	13	3	3	0	2	1	2	2	0	0	0	0	0	0	0	0	0	0	0	0	0	0	0	0	0	0	0	0	19	21	117	12	12	1	0	0	0	0	0	0	0	0	0	Bacteria(100);Actinobacteria(100);Actinobacteria(100);Streptomycetales(100);Streptomycetaceae(100);Kitasatospora(100);
Otu00639	0	0	139	3	20	6	13	2	22	0	0	0	0	0	0	0	0	0	0	0	0	0	0	0	0	0	0	0	0	0	0	0	1	2	0	0	0	0	0	0	0	0	0	0	0	Bacteria(100);Cyanobacteria(100);Sericytochromatia(100);Sericytochromatia_or(100);Sericytochromatia_fa(100);Sericytochromatia_ge(100);
Otu00640	0	0	49	13	17	0	15	4	3	0	0	0	0	0	0	0	0	0	0	0	0	0	0	0	0	0	0	0	0	0	0	9	30	6	14	36	1	0	0	7	0	0	4	0	0	Bacteria(100);Acidobacteria(100);Acidobacteriia(100);Acidobacteriales(100);Acidobacteriaceae_(Subgroup_1)(100);Acidobacteriaceae_(Subgroup_1)_unclassified(98);
Otu00641	0	0	0	0	0	0	0	0	0	0	3	0	0	0	4	1	0	0	140	0	0	14	0	0	34	4	7	0	0	0	0	0	0	0	0	0	0	0	0	0	0	0	0	0	0	Bacteria(100);Proteobacteria(100);Alphaproteobacteria(100);Caulobacterales(100);Caulobacteraceae(100);Caulobacter(100);
Otu00642	0	0	0	0	0	0	0	0	0	0	0	0	0	0	1	10	35	0	89	61	0	0	0	0	0	0	0	6	0	0	0	0	0	0	0	0	0	0	2	0	0	0	0	1	2	Bacteria(100);Bacteria_unclassified(100);Bacteria_unclassified(100);Bacteria_unclassified(100);Bacteria_unclassified(100);Bacteria_unclassified(100);
Otu00643	0	0	0	0	0	0	0	0	0	0	0	3	26	42	0	11	5	0	10	11	0	10	10	4	7	49	4	5	6	1	0	0	0	0	0	0	0	0	1	0	1	0	0	0	1	Bacteria(100);Firmicutes(100);Clostridia(100);Clostridiales(100);Peptococcaceae(98);Desulfurispora(89);
Otu00644	0	0	0	0	0	0	0	0	1	0	0	2	0	0	0	0	0	0	0	0	0	0	2	0	2	0	1	2	2	1	0	0	0	0	0	0	2	12	0	0	2	3	2	164	8	Bacteria(100);Acidobacteria(100);Holophagae(100);Holophagales(100);Holophagaceae(100);Holophagaceae_unclassified(100);
Otu00645	0	0	148	11	18	0	4	0	1	0	4	0	2	0	0	0	0	0	0	0	3	0	0	0	1	1	0	0	0	0	3	0	0	3	6	0	0	0	0	0	0	0	0	0	0	Bacteria(100);Proteobacteria(100);Gammaproteobacteria(100);Betaproteobacteriales(100);Burkholderiaceae(100);Burkholderiaceae_unclassified(100);
Otu00646	0	0	0	0	0	0	0	0	0	0	0	0	0	0	0	0	0	0	0	6	0	0	0	0	0	0	2	4	37	76	0	0	0	0	0	0	0	0	0	0	0	0	0	32	47	Bacteria(100);Bacteria_unclassified(100);Bacteria_unclassified(100);Bacteria_unclassified(100);Bacteria_unclassified(100);Bacteria_unclassified(100);
Otu00647	0	0	5	0	2	0	11	2	0	3	0	0	0	0	0	0	0	0	0	0	0	0	0	0	0	0	0	0	0	2	0	2	1	3	1	7	2	5	7	67	4	4	4	44	28	Bacteria(100);Proteobacteria(100);Alphaproteobacteria(100);Alphaproteobacteria_unclassified(100);Alphaproteobacteria_unclassified(100);Alphaproteobacteria_unclassified(100);
Otu00648	0	0	37	10	8	0	18	2	4	0	0	0	0	0	0	0	0	0	0	0	0	0	0	0	0	0	0	0	0	0	5	23	41	2	24	17	1	0	0	10	0	0	0	1	1	Bacteria(100);Proteobacteria(100);Alphaproteobacteria(100);Elsterales(100);uncultured(100);uncultured_ge(100);
Otu00649	0	0	6	16	10	1	24	6	47	0	0	0	0	1	0	0	2	0	0	0	0	0	0	1	0	1	0	0	3	0	0	0	2	1	3	8	0	1	12	2	2	1	0	6	47	Bacteria(100);Proteobacteria(100);Alphaproteobacteria(100);Rhizobiales(100);Xanthobacteraceae(100);Xanthobacteraceae_unclassified(53);
Otu00650	0	0	0	0	0	0	0	0	0	0	0	0	0	0	1	0	0	0	0	0	0	0	0	0	0	0	0	0	0	0	0	0	0	0	0	0	11	1	0	0	0	0	3	164	23	Bacteria(100);Firmicutes(100);Clostridia(100);Clostridiales(100);Clostridiaceae_1(100);Clostridium_sensu_stricto_6(99);
Otu00651	0	0	0	0	0	0	0	5	0	0	3	7	75	4	8	0	1	0	0	2	0	0	15	2	28	1	5	5	10	17	0	0	0	0	0	0	0	1	1	0	5	5	0	0	1	Bacteria(100);Firmicutes(100);Clostridia(100);Clostridiales(100);Clostridiaceae_1(100);Fonticella(98);
Otu00652	0	0	14	2	3	0	0	0	1	0	0	0	0	0	0	0	0	0	0	0	0	0	0	0	0	0	0	0	0	0	29	29	65	7	24	10	0	0	0	13	1	0	1	1	0	Bacteria(100);Acidobacteria(100);Subgroup_6(100);Subgroup_6_unclassified(100);Subgroup_6_unclassified(100);Subgroup_6_unclassified(100);
Otu00653	0	0	0	0	0	0	0	22	0	0	23	12	4	5	10	0	0	0	0	4	32	6	2	0	0	1	0	12	17	37	0	0	0	0	0	0	0	0	0	0	2	0	0	5	6	Bacteria(100);Firmicutes(100);Clostridia(100);Clostridiales(100);Ruminococcaceae(100);Ruminiclostridium_1(100);
Otu00654	0	0	0	0	0	0	0	3	0	0	0	16	1	6	26	3	24	0	2	3	0	0	28	2	7	10	5	1	3	6	0	0	0	0	0	0	9	1	0	0	0	11	3	6	24	Bacteria(100);Bacteroidetes(100);Ignavibacteria(100);Ignavibacteriales(100);Ignavibacteriales_unclassified(76);Ignavibacteriales_unclassified(76);
Otu00655	0	0	0	0	0	0	0	0	0	0	18	0	0	0	0	0	0	0	0	0	180	0	0	0	0	0	0	0	0	0	0	0	0	0	0	0	0	0	0	0	0	0	0	0	2	Bacteria(100);Firmicutes(100);Clostridia(100);Clostridiales(100);Clostridiaceae_1(95);Clostridiaceae_1_unclassified(95);
Otu00656	0	0	0	0	0	0	0	0	0	0	0	28	12	46	0	13	8	0	1	0	0	12	39	20	6	5	0	0	0	0	0	0	0	0	0	0	0	0	0	0	0	0	0	1	8	Bacteria(100);Firmicutes(100);Firmicutes_unclassified(100);Firmicutes_unclassified(100);Firmicutes_unclassified(100);Firmicutes_unclassified(100);
Otu00657	0	0	1	4	4	0	13	3	19	2	0	0	0	0	0	0	0	0	0	0	0	0	0	0	0	0	0	0	0	0	1	1	5	0	15	4	4	0	0	103	0	1	7	2	9	Bacteria(100);Proteobacteria(100);Deltaproteobacteria(100);Myxococcales(100);MSB-4B10(100);MSB-4B10_ge(100);
Otu00658	0	0	1	1	0	0	0	0	9	0	11	4	6	2	1	23	0	0	68	0	6	0	0	1	0	1	9	2	23	2	0	0	0	28	0	0	0	0	0	0	0	0	0	0	0	Bacteria(100);Proteobacteria(100);Alphaproteobacteria(100);Sphingomonadales(100);Sphingomonadaceae(100);Sphingomonas(84);
Otu00659	0	0	0	0	0	0	0	0	0	0	38	0	0	0	0	0	0	0	0	0	158	0	0	0	0	0	0	0	0	0	0	0	0	0	0	0	0	0	0	0	0	0	0	1	1	Bacteria(100);Firmicutes(100);Clostridia(100);Clostridiales(100);Clostridiales_unclassified(100);Clostridiales_unclassified(100);
Otu00660	0	0	0	0	0	0	0	0	0	0	20	11	23	12	0	3	0	0	2	0	71	7	1	3	7	2	0	3	2	0	0	0	0	0	0	0	0	2	2	0	3	1	1	8	13	Bacteria(100);Firmicutes(100);Clostridia(100);Clostridiales(100);Ruminococcaceae(97);Ruminococcaceae_unclassified(96);
Otu00661	0	0	0	1	0	0	0	0	0	0	3	0	0	0	2	0	0	0	0	0	179	0	6	5	0	0	1	0	0	0	0	0	0	0	0	0	0	0	0	0	0	0	0	0	0	Bacteria(100);Proteobacteria(100);Alphaproteobacteria(100);Sphingomonadales(100);Sphingomonadaceae(100);Sphingomonadaceae_unclassified(97);
Otu00662	0	0	63	43	13	0	0	1	3	0	27	1	1	2	0	0	0	0	0	0	34	0	3	0	0	0	0	0	0	0	0	0	1	0	1	1	0	0	0	0	0	0	0	1	0	Archaea(100);Thaumarchaeota(100);Group_1.1c(100);Group_1.1c_or(100);Group_1.1c_fa(100);Group_1.1c_ge(100);
Otu00663	0	0	175	0	5	0	3	2	3	0	0	0	1	2	0	0	0	0	0	0	0	0	0	0	0	0	0	1	1	1	0	0	0	0	0	0	0	0	0	0	0	0	0	0	0	Bacteria(100);Proteobacteria(100);Deltaproteobacteria(100);Oligoflexales(100);0319-6G20(100);0319-6G20_ge(100);
Otu00664	0	0	0	0	0	0	0	38	0	0	0	0	0	0	0	0	0	0	0	18	0	0	0	0	1	0	0	20	42	75	0	0	0	0	0	0	0	0	0	0	0	0	0	0	0	Bacteria(100);Bacteria_unclassified(100);Bacteria_unclassified(100);Bacteria_unclassified(100);Bacteria_unclassified(100);Bacteria_unclassified(100);
Otu00665	0	0	0	0	0	0	0	49	0	0	0	0	0	0	5	0	3	0	0	20	0	0	0	0	1	1	0	20	29	64	0	0	0	0	0	0	0	0	0	0	0	0	0	0	0	Bacteria(100);Firmicutes(100);Negativicutes(100);Selenomonadales(100);Veillonellaceae(100);Veillonellaceae_unclassified(100);
Otu00666	0	0	0	0	6	0	0	0	0	0	0	0	0	0	0	0	0	0	0	0	0	0	0	0	0	0	0	0	0	0	10	20	51	2	15	7	0	9	3	3	2	0	0	52	12	Bacteria(100);Actinobacteria(100);Actinobacteria(100);Actinobacteria_unclassified(100);Actinobacteria_unclassified(100);Actinobacteria_unclassified(100);
Otu00667	0	0	15	1	4	0	3	0	4	0	2	0	0	0	0	0	0	0	0	0	0	0	1	0	0	0	0	0	0	0	14	21	62	13	10	29	0	0	1	6	0	0	1	4	1	Bacteria(100);Acidobacteria(100);Acidobacteriia(100);Acidobacteriales(100);uncultured(100);uncultured_ge(100);
Otu00668	0	0	0	0	0	0	0	0	0	0	1	10	2	4	11	15	17	0	14	22	2	2	5	4	32	28	5	6	7	0	0	0	0	0	0	0	0	1	0	0	0	3	0	0	1	Bacteria(100);Firmicutes(100);Clostridia(100);Clostridiales(100);Peptococcaceae(100);Desulfosporosinus(99);
Otu00669	0	0	133	16	14	0	6	4	5	0	0	0	0	0	0	0	0	0	0	0	0	0	0	0	0	0	0	0	0	0	0	1	4	0	2	1	1	0	0	0	1	1	1	1	1	Bacteria(100);Proteobacteria(100);Deltaproteobacteria(100);Oligoflexales(100);0319-6G20(100);0319-6G20_ge(100);
Otu00670	0	0	188	0	3	0	0	0	0	0	0	0	0	0	0	0	0	0	0	0	0	0	0	0	0	0	0	0	0	0	0	0	0	0	0	0	0	0	0	0	0	0	0	0	0	Bacteria(100);Bacteria_unclassified(100);Bacteria_unclassified(100);Bacteria_unclassified(100);Bacteria_unclassified(100);Bacteria_unclassified(100);
Otu00671	0	0	50	0	2	0	0	9	0	0	41	4	12	13	0	0	3	0	2	0	32	0	1	4	3	0	0	0	0	0	1	0	2	10	1	0	0	0	0	0	0	0	0	0	0	Bacteria(100);Proteobacteria(100);Gammaproteobacteria(100);Betaproteobacteriales(100);Burkholderiaceae(100);Ramlibacter(92);
Otu00672	0	0	1	0	4	0	3	1	1	0	0	0	0	0	0	0	0	0	0	0	0	0	0	0	0	0	0	0	0	0	1	0	0	0	0	0	8	5	28	3	5	9	0	25	96	Bacteria(100);Proteobacteria(100);Deltaproteobacteria(100);Myxococcales(100);mle1-27(95);mle1-27_ge(95);
Otu00673	0	0	4	11	16	6	9	11	13	0	0	3	0	3	0	0	1	0	0	0	0	0	0	1	1	0	3	1	1	0	0	0	0	0	0	0	1	0	0	3	0	0	1	36	65	Bacteria(100);Proteobacteria(100);Deltaproteobacteria(100);Oligoflexales(100);0319-6G20(100);0319-6G20_ge(100);
Otu00674	0	0	51	18	66	2	37	8	7	0	0	0	0	0	0	0	0	0	0	0	0	0	0	1	0	0	0	0	0	0	0	0	0	0	0	0	0	0	0	0	0	0	0	0	0	Bacteria(100);Proteobacteria(100);Alphaproteobacteria(100);Alphaproteobacteria_unclassified(100);Alphaproteobacteria_unclassified(100);Alphaproteobacteria_unclassified(100);
Otu00675	0	0	1	0	0	0	0	1	0	0	2	0	0	0	0	93	2	0	88	0	1	0	0	0	0	0	0	0	0	0	0	0	0	1	0	0	0	0	0	0	0	0	0	0	0	Bacteria(100);Actinobacteria(100);Actinobacteria(100);Micrococcales(100);Microbacteriaceae(100);Microbacterium(100);
Otu00676	0	0	0	0	0	0	0	0	0	0	12	0	1	0	0	0	0	0	1	0	2	1	0	1	0	0	8	0	0	1	0	0	0	0	2	0	0	0	0	0	0	0	0	26	134	Bacteria(100);Firmicutes(100);Clostridia(100);Clostridiales(100);Clostridiaceae_1(100);Clostridium_sensu_stricto_19(100);
Otu00677	0	0	0	0	0	0	0	1	0	0	0	0	0	0	2	0	0	0	2	0	0	0	0	0	5	3	3	1	4	7	0	0	0	0	0	0	0	3	2	0	0	3	0	91	62	Bacteria(100);Chloroflexi(100);Anaerolineae(100);RBG-13-54-9(100);RBG-13-54-9_fa(100);RBG-13-54-9_ge(100);
Otu00678	0	0	0	24	59	5	28	6	42	4	0	0	0	0	0	0	0	0	0	0	0	0	0	0	0	0	0	9	5	1	0	0	0	0	0	0	0	0	0	0	0	0	0	0	6	Bacteria(100);Patescibacteria(100);Parcubacteria(100);Parcubacteria_unclassified(100);Parcubacteria_unclassified(100);Parcubacteria_unclassified(100);
Otu00679	0	0	0	0	0	0	0	0	0	0	0	0	0	0	0	0	0	0	0	0	0	160	4	10	1	7	6	0	0	0	0	0	0	0	0	0	0	0	0	0	0	0	0	0	0	Bacteria(100);Firmicutes(100);Clostridia(100);Clostridiales(100);Gracilibacteraceae(99);Lutispora(99);
Otu00680	0	0	1	0	23	0	3	6	9	0	0	0	0	0	0	0	0	0	0	0	0	0	0	0	0	0	0	0	0	0	4	13	56	11	12	12	1	0	0	17	1	1	11	4	3	Bacteria(100);Actinobacteria(100);Actinobacteria(100);Streptomycetales(100);Streptomycetaceae(100);Streptomyces(100);
Otu00681	0	0	168	5	4	0	0	0	0	4	0	0	0	0	0	0	0	0	0	5	0	0	0	0	0	0	0	1	0	0	0	0	0	0	0	0	0	0	0	0	0	0	0	0	0	Bacteria(100);Proteobacteria(100);Alphaproteobacteria(100);Sphingomonadales(100);Sphingomonadaceae(100);Novosphingobium(100);
Otu00682	0	0	1	21	20	1	0	7	26	0	0	16	4	9	2	5	2	0	0	0	0	1	6	6	2	1	2	3	5	1	0	0	0	0	0	0	3	4	0	0	2	0	0	21	15	Bacteria(100);Patescibacteria(100);Microgenomatia(100);Candidatus_Levybacteria(100);Candidatus_Levybacteria_fa(100);Candidatus_Levybacteria_ge(100);
Otu00683	0	0	0	0	0	0	0	27	0	0	0	0	0	0	37	1	15	0	0	16	0	0	0	0	5	2	0	24	25	33	0	0	0	0	0	0	0	0	0	0	0	0	0	0	1	Bacteria(100);Proteobacteria(100);Deltaproteobacteria(100);Desulfovibrionales(100);Desulfovibrionaceae(100);Desulfovibrio(100);
Otu00684	0	0	34	3	3	0	0	0	2	0	0	0	0	0	0	0	0	0	0	0	0	0	0	0	0	0	0	0	0	0	24	18	89	7	3	1	0	0	0	2	0	0	0	0	0	Bacteria(100);Proteobacteria(100);Gammaproteobacteria(100);R7C24(100);R7C24_fa(100);R7C24_ge(100);
Otu00685	0	0	12	0	2	0	0	0	0	0	0	0	0	0	0	0	0	0	0	0	0	0	0	0	0	0	0	0	0	0	35	30	93	13	0	0	0	0	0	0	0	0	0	0	0	Bacteria(100);Bacteria_unclassified(100);Bacteria_unclassified(100);Bacteria_unclassified(100);Bacteria_unclassified(100);Bacteria_unclassified(100);
Otu00686	0	0	1	24	45	11	7	40	54	0	0	0	0	0	0	0	0	0	0	0	0	0	0	0	0	0	0	0	0	0	0	0	0	1	1	1	0	0	0	0	0	0	0	0	0	Bacteria(100);Verrucomicrobia(100);Verrucomicrobiae(100);Opitutales(100);Opitutaceae(100);Lacunisphaera(100);
Otu00687	0	0	0	0	0	0	0	2	0	0	27	1	4	2	14	0	8	0	0	0	118	1	1	2	1	0	0	0	2	1	0	0	0	0	0	0	0	0	0	0	0	0	0	0	0	Bacteria(100);Firmicutes(100);Negativicutes(100);Selenomonadales(100);Veillonellaceae(100);Veillonellaceae_unclassified(100);
Otu00688	0	0	15	128	37	0	0	1	2	0	0	0	0	0	0	0	0	0	0	0	0	0	0	0	0	0	0	0	0	0	0	0	0	0	0	0	0	0	0	0	0	0	0	0	0	Bacteria(100);Bacteria_unclassified(100);Bacteria_unclassified(100);Bacteria_unclassified(100);Bacteria_unclassified(100);Bacteria_unclassified(100);
Otu00689	0	0	0	0	0	0	0	0	0	0	0	5	2	9	2	2	8	0	0	0	0	0	20	2	16	3	0	0	0	0	0	0	0	0	0	0	1	27	10	1	2	1	0	47	25	Bacteria(100);Acidobacteria(100);Holophagae(100);Holophagales(100);Holophagaceae(100);Geothrix(100);
Otu00690	0	0	0	0	0	0	0	34	0	0	1	3	4	1	3	0	8	0	0	18	0	0	0	0	4	0	0	15	35	56	0	0	1	0	0	0	0	0	0	0	0	0	0	0	0	Bacteria(100);Bacteria_unclassified(100);Bacteria_unclassified(100);Bacteria_unclassified(100);Bacteria_unclassified(100);Bacteria_unclassified(100);
Otu00691	0	0	36	4	5	0	6	1	6	0	5	1	3	4	0	6	41	0	0	6	2	0	1	1	28	21	0	0	4	0	0	0	0	0	0	0	0	0	0	0	0	0	0	0	0	Bacteria(100);Proteobacteria(100);Gammaproteobacteria(100);Betaproteobacteriales(100);Burkholderiaceae(100);Ottowia(88);
Otu00692	0	0	0	0	0	0	0	0	0	0	0	46	21	48	0	4	0	0	0	6	0	1	53	1	1	0	0	0	0	0	0	0	0	0	0	0	0	0	0	0	0	0	0	0	0	Bacteria(100);Firmicutes(100);Clostridia(100);Clostridiales(100);Ruminococcaceae(100);Ruminococcaceae_UCG-010(99);
Otu00693	0	0	5	1	8	2	1	2	9	0	0	0	0	0	0	0	0	0	0	0	0	0	0	0	0	0	0	0	0	0	31	24	34	8	5	45	0	0	0	5	0	0	0	0	0	Bacteria(100);Actinobacteria(100);Actinobacteria(100);Catenulisporales(100);Actinospicaceae(100);Actinospica(100);
Otu00694	0	0	3	0	0	0	7	0	2	0	0	0	0	0	0	0	0	0	0	1	0	0	0	0	1	1	0	0	3	1	2	4	15	2	6	5	1	5	11	20	1	4	0	74	11	Bacteria(100);Proteobacteria(100);Alphaproteobacteria(100);Rhizobiales(100);Rhizobiales_Incertae_Sedis(98);Bauldia(98);
Otu00695	0	0	0	0	15	0	4	2	0	0	0	0	0	0	1	4	0	0	1	0	7	1	0	0	0	0	0	0	0	0	20	21	53	5	5	26	0	0	1	4	1	2	1	5	1	Bacteria(100);Firmicutes(100);Bacilli(100);Bacillales(100);Bacillales_unclassified(90);Bacillales_unclassified(90);
Otu00696	0	0	0	0	0	0	0	0	0	0	10	0	0	0	0	0	0	0	0	0	169	0	0	0	0	0	0	0	0	0	0	0	0	0	0	0	0	0	0	0	0	0	0	0	0	Bacteria(100);Firmicutes(100);Firmicutes_unclassified(100);Firmicutes_unclassified(100);Firmicutes_unclassified(100);Firmicutes_unclassified(100);
Otu00697	0	0	0	0	0	0	0	0	0	0	0	0	0	0	0	0	0	0	0	0	0	0	0	0	0	0	0	0	0	0	1	0	0	0	0	0	84	0	0	0	0	0	92	1	1	Bacteria(100);Acidobacteria(100);Thermoanaerobaculia(100);Thermoanaerobaculales(100);Thermoanaerobaculaceae(100);Subgroup_10(100);
Otu00698	0	0	0	0	0	0	0	0	0	0	12	0	6	0	2	0	0	0	1	0	157	1	0	0	0	0	0	0	0	0	0	0	0	0	0	0	0	0	0	0	0	0	0	0	0	Bacteria(100);Firmicutes(100);Firmicutes_unclassified(100);Firmicutes_unclassified(100);Firmicutes_unclassified(100);Firmicutes_unclassified(100);
Otu00699	0	0	0	0	0	0	0	0	0	0	12	0	1	0	0	0	0	0	0	0	155	0	0	0	0	0	1	0	0	0	0	0	0	0	0	0	0	0	1	0	0	1	0	1	7	Bacteria(100);Firmicutes(100);Firmicutes_unclassified(100);Firmicutes_unclassified(100);Firmicutes_unclassified(100);Firmicutes_unclassified(100);
Otu00700	0	0	0	3	1	0	6	0	0	0	0	4	0	3	15	13	23	0	1	1	0	0	0	5	1	11	12	2	6	5	0	0	0	0	0	0	0	0	0	0	1	0	2	59	4	Bacteria(100);Proteobacteria(100);Gammaproteobacteria(100);Legionellales(100);Legionellaceae(100);Legionella(100);
Otu00701	0	0	0	0	0	0	0	0	0	0	0	0	1	2	1	19	21	0	4	0	0	8	2	3	21	7	5	1	0	1	0	0	0	0	0	0	0	3	13	0	1	4	0	14	47	Bacteria(100);Chloroflexi(100);Anaerolineae(100);Anaerolineales(100);Anaerolineaceae(100);Anaerolineaceae_unclassified(100);
Otu00702	0	0	0	0	0	0	0	7	0	0	5	2	35	0	4	0	0	0	0	2	2	3	2	0	33	2	1	10	18	17	0	0	0	0	0	0	0	0	7	0	9	10	0	0	9	Bacteria(100);Firmicutes(100);Clostridia(100);Clostridiales(100);Clostridiaceae_1(100);Oxobacter(54);
Otu00703	0	0	0	0	0	0	0	0	0	0	0	15	85	54	1	3	1	0	0	0	0	5	5	6	1	0	1	0	0	0	0	0	0	0	0	0	0	0	0	0	0	0	0	0	0	Bacteria(100);Firmicutes(100);Clostridia(100);Clostridiales(100);Peptococcaceae(100);Peptococcaceae_unclassified(100);
Otu00704	0	0	0	0	0	0	0	0	0	0	0	35	0	2	34	7	6	13	2	1	0	76	0	0	0	0	0	0	0	0	0	0	0	0	0	0	0	1	0	0	0	0	0	0	0	Bacteria(100);Acidobacteria(100);Acidobacteriia(100);Solibacterales(100);Solibacteraceae_(Subgroup_3)(100);Solibacteraceae_(Subgroup_3)_unclassified(100);
Otu00705	1	0	2	0	0	0	0	0	1	0	0	1	0	1	2	9	3	0	3	4	0	1	1	0	1	1	1	1	1	0	0	0	6	3	3	0	3	8	5	18	19	3	5	35	35	Bacteria(100);Proteobacteria(100);Alphaproteobacteria(100);Rhizobiales(100);Xanthobacteraceae(99);Xanthobacteraceae_unclassified(95);
Otu00706	0	0	0	0	0	0	0	1	0	0	18	24	22	58	2	1	1	0	0	0	32	3	4	1	1	0	3	0	4	1	0	0	0	0	0	0	0	0	0	0	0	0	0	0	0	Bacteria(100);Bacteroidetes(100);Bacteroidia(100);Bacteroidales(100);Bacteroidales_unclassified(96);Bacteroidales_unclassified(96);
Otu00707	0	0	0	0	0	0	0	14	0	0	0	7	1	4	2	0	3	0	0	0	0	0	0	0	0	0	1	10	2	14	0	0	0	0	0	0	0	13	2	0	0	4	0	31	68	Bacteria(100);Bacteria_unclassified(100);Bacteria_unclassified(100);Bacteria_unclassified(100);Bacteria_unclassified(100);Bacteria_unclassified(100);
Otu00708	0	0	0	0	0	0	0	0	0	0	0	3	2	4	2	11	25	0	18	4	0	6	10	0	61	12	12	2	0	0	0	0	0	0	0	0	0	0	1	0	0	0	0	1	2	Bacteria(100);Firmicutes(100);Negativicutes(100);Selenomonadales(100);Veillonellaceae(100);Veillonellaceae_unclassified(100);
Otu00709	17	0	0	0	0	0	0	0	0	0	118	2	0	0	0	3	0	0	0	0	19	0	0	0	0	0	0	0	0	1	0	0	0	0	0	0	3	2	0	0	0	1	0	3	6	Bacteria(100);Firmicutes(100);Clostridia(100);Clostridiales(100);Clostridiaceae_1(100);Clostridiaceae_1_unclassified(54);
Otu00710	0	0	6	3	6	0	0	1	5	0	0	0	0	0	0	0	0	0	0	0	0	0	0	0	0	0	0	0	0	0	43	9	94	5	2	0	0	0	0	0	0	1	0	0	0	Bacteria(100);Actinobacteria(100);Thermoleophilia(100);Solirubrobacterales(100);Solirubrobacterales_unclassified(99);Solirubrobacterales_unclassified(99);
Otu00711	0	0	0	0	0	0	0	0	0	0	0	0	0	0	6	40	6	0	0	2	0	0	0	0	12	10	18	25	31	21	0	0	0	0	0	0	0	0	0	3	0	1	0	0	0	Bacteria(100);Dependentiae(100);Babeliae(100);Babeliales(100);Vermiphilaceae(95);Vermiphilaceae_ge(95);
Otu00712	0	0	0	0	0	0	0	0	0	0	0	32	20	78	0	1	2	0	0	0	0	24	9	6	0	1	1	0	0	0	0	0	0	0	0	0	0	0	0	0	0	0	0	0	0	Bacteria(100);Bacteria_unclassified(100);Bacteria_unclassified(100);Bacteria_unclassified(100);Bacteria_unclassified(100);Bacteria_unclassified(100);
Otu00713	0	0	13	34	20	0	0	5	21	0	0	18	5	7	2	2	0	0	0	0	0	0	10	10	0	2	1	3	4	0	0	0	1	0	0	0	0	0	0	0	2	0	0	10	4	Bacteria(100);Patescibacteria(100);Microgenomatia(100);Candidatus_Levybacteria(100);Candidatus_Levybacteria_fa(100);Candidatus_Levybacteria_ge(100);
Otu00714	0	0	0	0	0	0	0	1	0	0	5	15	16	12	1	10	3	0	3	0	0	14	46	33	6	4	1	2	0	1	0	0	0	0	0	0	0	0	0	0	0	0	0	0	0	Bacteria(100);Firmicutes(100);Clostridia(100);Clostridiales(100);Ruminococcaceae(99);Ruminococcaceae_unclassified(99);
Otu00715	0	0	0	0	0	0	0	0	0	0	0	26	5	52	1	3	0	0	0	1	0	9	16	20	11	21	3	1	4	0	0	0	0	0	0	0	0	0	0	0	0	0	0	0	0	Bacteria(100);Firmicutes(100);Clostridia(100);Clostridiales(100);Peptococcaceae(100);Desulfurispora(100);
Otu00716	0	0	0	0	140	4	10	3	16	0	0	0	0	0	0	0	0	0	0	0	0	0	0	0	0	0	0	0	0	0	0	0	0	0	0	0	0	0	0	0	0	0	0	0	0	Bacteria(100);Patescibacteria(100);Parcubacteria(100);Candidatus_Kaiserbacteria(100);Candidatus_Kaiserbacteria_fa(100);Candidatus_Kaiserbacteria_ge(100);
Otu00717	0	0	0	0	0	0	0	0	0	0	5	0	0	0	0	0	0	0	0	0	166	0	0	0	0	0	0	1	0	0	0	0	0	0	0	0	0	0	0	0	0	0	0	1	0	Bacteria(100);Bacteria_unclassified(100);Bacteria_unclassified(100);Bacteria_unclassified(100);Bacteria_unclassified(100);Bacteria_unclassified(100);
Otu00718	0	0	0	0	0	0	0	0	0	0	11	0	0	0	0	0	0	0	0	0	162	0	0	0	0	0	0	0	0	0	0	0	0	0	0	0	0	0	0	0	0	0	0	0	0	Bacteria(100);Firmicutes(100);Firmicutes_unclassified(100);Firmicutes_unclassified(100);Firmicutes_unclassified(100);Firmicutes_unclassified(100);
Otu00719	0	0	78	65	19	2	0	5	2	0	0	0	0	0	0	0	0	0	0	0	0	0	0	0	0	0	0	0	0	0	1	0	0	0	0	1	0	0	0	0	0	0	0	0	0	Bacteria(100);Bacteria_unclassified(100);Bacteria_unclassified(100);Bacteria_unclassified(100);Bacteria_unclassified(100);Bacteria_unclassified(100);
Otu00720	0	0	0	0	0	0	0	0	0	0	0	0	0	0	0	0	4	0	0	1	0	161	1	0	2	3	0	0	0	0	0	0	0	0	0	0	0	0	0	0	0	0	0	0	0	Bacteria(100);Armatimonadetes(100);uncultured(100);uncultured_or(100);uncultured_fa(100);uncultured_ge(100);
Otu00721	0	0	3	0	9	0	10	2	2	0	0	1	0	0	2	0	0	0	2	0	0	1	0	0	9	1	0	4	0	0	9	13	30	20	9	7	1	0	2	26	1	0	5	0	3	Bacteria(100);Actinobacteria(100);Actinobacteria(100);Corynebacteriales(100);Mycobacteriaceae(100);Mycobacterium(100);
Otu00722	0	0	0	0	0	0	0	0	0	0	0	1	0	0	17	4	9	0	0	0	0	14	28	17	5	4	7	13	34	19	0	0	0	0	0	0	0	0	0	0	0	0	0	0	0	Bacteria(100);Patescibacteria(100);Patescibacteria_unclassified(100);Patescibacteria_unclassified(100);Patescibacteria_unclassified(100);Patescibacteria_unclassified(100);
Otu00723	0	0	0	0	0	0	0	0	0	0	0	0	0	0	0	0	2	0	10	19	0	0	0	0	3	0	1	0	0	1	0	0	0	0	0	0	0	0	2	0	0	0	0	45	89	Bacteria(100);Bacteroidetes(100);Ignavibacteria(100);Ignavibacteriales(100);SR-FBR-L83(100);SR-FBR-L83_ge(100);
Otu00724	0	0	0	0	120	23	6	2	21	0	0	0	0	0	0	0	0	0	0	0	0	0	0	0	0	0	0	0	0	0	0	0	0	0	0	0	0	0	0	0	0	0	0	0	0	Bacteria(100);Proteobacteria(100);Gammaproteobacteria(100);Betaproteobacteriales(100);Rhodocyclaceae(100);Rhodocyclaceae_unclassified(100);
Otu00725	0	0	6	2	5	0	5	2	1	0	0	0	0	0	0	0	0	0	0	0	0	0	0	0	0	0	0	0	0	0	3	1	0	7	5	1	4	0	0	94	1	1	33	0	0	Bacteria(100);Bacteria_unclassified(100);Bacteria_unclassified(100);Bacteria_unclassified(100);Bacteria_unclassified(100);Bacteria_unclassified(100);
Otu00726	0	0	0	0	0	0	0	0	0	0	0	53	40	17	11	7	6	0	6	0	0	18	2	3	8	0	0	0	0	0	0	0	0	0	0	0	0	0	0	0	0	0	0	0	0	Bacteria(100);Firmicutes(100);Firmicutes_unclassified(100);Firmicutes_unclassified(100);Firmicutes_unclassified(100);Firmicutes_unclassified(100);
Otu00727	0	0	0	0	0	0	0	0	0	0	29	1	3	0	4	17	39	6	9	9	0	17	1	1	7	7	0	4	8	2	0	0	0	0	0	0	0	0	0	0	1	0	0	2	3	Bacteria(100);Firmicutes(100);Clostridia(100);Clostridiales(100);Peptococcaceae(100);Peptococcaceae_unclassified(100);
Otu00728	0	0	0	0	0	0	0	16	0	0	6	0	0	0	0	0	1	0	0	3	88	0	0	0	0	0	0	10	10	33	0	0	0	0	0	0	0	0	0	0	0	0	0	3	0	Bacteria(100);Firmicutes(100);Firmicutes_unclassified(100);Firmicutes_unclassified(100);Firmicutes_unclassified(100);Firmicutes_unclassified(100);
Otu00729	0	0	3	0	1	0	0	0	0	0	0	0	0	0	0	0	0	0	0	0	0	0	0	0	0	0	0	0	0	0	2	4	8	2	2	5	6	5	2	10	5	0	8	47	60	Bacteria(100);Bacteria_unclassified(100);Bacteria_unclassified(100);Bacteria_unclassified(100);Bacteria_unclassified(100);Bacteria_unclassified(100);
Otu00730	0	0	0	0	0	0	0	0	0	0	0	29	28	83	0	11	4	0	0	0	0	6	6	1	1	0	0	1	0	0	0	0	0	0	0	0	0	0	0	0	0	0	0	0	0	Bacteria(100);Firmicutes(100);Clostridia(100);Clostridiales(100);Clostridiales_unclassified(100);Clostridiales_unclassified(100);
Otu00731	0	0	54	5	9	0	14	0	10	0	0	0	0	0	0	0	0	0	0	0	0	2	0	0	2	0	0	0	0	0	8	7	8	13	6	16	0	0	0	16	0	0	0	0	0	Bacteria(100);Actinobacteria(100);Acidimicrobiia(100);IMCC26256(100);IMCC26256_fa(100);IMCC26256_ge(100);
Otu00732	0	0	0	0	0	0	0	0	0	0	0	0	0	0	8	38	10	0	1	2	0	6	81	20	0	3	0	0	0	1	0	0	0	0	0	0	0	0	0	0	0	0	0	0	0	Bacteria(100);Spirochaetes(100);Spirochaetia(100);Brevinematales(100);Brevinemataceae(100);Brevinema(100);
Otu00733	0	0	0	0	0	0	0	0	0	0	0	16	9	16	14	13	20	0	12	0	0	15	10	10	14	6	3	5	4	1	0	0	0	0	0	0	0	0	0	0	0	0	0	0	2	Bacteria(100);Firmicutes(100);Negativicutes(100);Selenomonadales(100);Veillonellaceae(100);uncultured(99);
Otu00734	0	0	0	0	0	0	0	0	0	0	0	0	0	0	0	0	0	0	0	1	0	0	0	0	3	0	0	78	75	4	0	0	0	0	0	0	0	0	0	0	0	7	0	1	0	Bacteria(100);Proteobacteria(100);Proteobacteria_unclassified(100);Proteobacteria_unclassified(100);Proteobacteria_unclassified(100);Proteobacteria_unclassified(100);
Otu00735	0	0	0	0	0	0	0	0	0	0	0	40	19	30	0	6	7	0	1	1	0	21	4	8	6	1	0	0	0	0	0	0	0	0	0	0	0	0	0	0	0	1	0	4	20	Bacteria(100);Firmicutes(100);Clostridia(100);Clostridiales(100);Peptococcaceae(100);Peptococcaceae_unclassified(100);
Otu00736	0	0	81	0	4	0	0	0	2	0	7	0	0	0	0	0	0	0	0	0	4	0	0	0	0	1	1	3	8	1	0	0	0	4	1	0	0	0	0	25	9	1	15	0	0	Archaea(100);Euryarchaeota(100);Thermoplasmata(100);Thermoplasmata_unclassified(100);Thermoplasmata_unclassified(100);Thermoplasmata_unclassified(100);
Otu00737	0	0	0	0	0	0	0	0	0	0	0	17	21	33	3	21	5	0	0	0	0	3	23	9	3	2	11	0	1	3	0	0	0	0	0	0	0	2	1	0	0	1	0	0	8	Bacteria(100);Bacteroidetes(100);Bacteroidia(100);Chitinophagales(100);Chitinophagaceae(100);Chitinophagaceae_unclassified(100);
Otu00738	0	0	0	0	0	0	0	0	0	0	0	0	0	0	0	0	0	0	0	3	0	0	0	0	0	0	0	0	0	0	0	0	0	0	0	0	0	0	0	0	0	0	0	116	47	Bacteria(100);Acidobacteria(100);Thermoanaerobaculia(100);Thermoanaerobaculales(100);Thermoanaerobaculaceae(100);TPD-58(100);
Otu00739	0	0	0	1	99	10	5	1	48	1	0	0	0	0	0	0	0	0	0	0	0	0	0	0	0	0	0	0	0	0	0	0	0	0	0	0	0	0	0	1	0	0	0	0	0	Bacteria(100);Patescibacteria(100);Parcubacteria(100);Parcubacteria_unclassified(100);Parcubacteria_unclassified(100);Parcubacteria_unclassified(100);
Otu00740	0	0	0	0	58	6	1	6	84	0	0	0	0	0	0	0	0	0	0	0	0	0	1	0	0	1	6	0	1	1	0	0	0	0	0	0	0	0	0	0	0	0	0	0	1	Bacteria(100);Patescibacteria(100);Parcubacteria(100);Parcubacteria_unclassified(100);Parcubacteria_unclassified(100);Parcubacteria_unclassified(100);
Otu00741	0	0	0	4	5	0	1	0	2	0	0	32	12	10	5	0	0	0	0	0	0	0	47	21	4	3	14	2	2	2	0	0	0	0	0	0	0	0	0	0	0	0	0	0	0	Bacteria(100);Patescibacteria(100);Parcubacteria(100);Candidatus_Kaiserbacteria(100);Candidatus_Kaiserbacteria_fa(100);Candidatus_Kaiserbacteria_ge(100);
Otu00742	0	0	0	0	0	0	0	0	0	0	0	19	4	12	2	5	2	0	0	0	0	60	23	24	3	8	2	0	0	1	0	0	0	0	0	0	0	0	0	0	0	0	0	0	0	Bacteria(100);Firmicutes(100);Negativicutes(100);Selenomonadales(100);Veillonellaceae(100);uncultured(97);
Otu00743	0	0	1	5	1	0	9	2	10	0	0	1	0	0	14	13	11	0	7	4	0	0	0	0	0	2	11	14	24	3	0	0	1	6	11	4	2	0	0	1	1	0	6	1	0	Bacteria(100);Proteobacteria(100);Gammaproteobacteria(100);Betaproteobacteriales(100);Nitrosomonadaceae(100);MND1(100);
Otu00744	0	0	0	0	0	0	0	0	0	0	0	0	0	1	0	0	0	0	2	0	0	1	24	6	3	3	0	2	0	1	0	0	0	0	0	0	0	0	1	0	2	0	0	65	53	Bacteria(100);Acidobacteria(100);Subgroup_6(100);Subgroup_6_or(100);Subgroup_6_fa(100);Subgroup_6_ge(100);
Otu00745	0	0	41	7	6	0	5	1	17	7	0	0	0	0	1	5	3	0	0	0	0	0	0	0	12	5	4	3	3	2	0	3	0	1	1	5	2	0	0	5	1	2	5	10	7	Bacteria(100);Proteobacteria(100);Alphaproteobacteria(100);Rhizobiales(100);Rhizobiales_unclassified(64);Rhizobiales_unclassified(64);
Otu00746	0	0	0	0	0	0	0	0	0	0	0	0	0	0	1	0	0	0	138	0	0	0	0	0	0	0	2	2	3	0	0	0	0	0	0	0	0	2	1	0	2	0	0	2	11	Bacteria(100);Proteobacteria(100);Deltaproteobacteria(100);Syntrophobacterales(100);Syntrophaceae(100);Syntrophus(100);
Otu00747	0	0	1	0	11	0	5	0	9	1	0	0	0	0	0	0	0	0	0	0	0	0	0	0	0	0	0	0	0	0	11	18	56	6	19	20	0	1	1	2	1	0	0	0	2	Bacteria(100);Actinobacteria(100);Actinobacteria(100);Streptomycetales(100);Streptomycetaceae(100);Streptomyces(100);
Otu00748	0	0	0	0	0	0	0	0	0	0	34	0	2	0	0	2	0	0	0	0	119	3	0	0	0	0	0	1	0	1	0	0	0	0	0	0	0	0	0	0	1	0	0	0	0	Bacteria(100);Firmicutes(100);Clostridia(100);Clostridiales(100);Peptococcaceae(100);Peptococcaceae_unclassified(100);
Otu00749	0	0	0	3	2	0	0	0	0	0	0	0	0	10	2	15	9	3	3	1	0	0	1	1	16	35	32	8	8	11	0	0	0	0	0	0	0	0	0	1	0	0	0	2	0	Bacteria(100);Proteobacteria(100);Gammaproteobacteria(100);Diplorickettsiales(100);Diplorickettsiaceae(100);Diplorickettsiaceae_unclassified(100);
Otu00750	0	0	9	3	4	0	12	0	0	0	0	0	0	0	0	0	0	0	0	0	0	0	0	0	0	0	0	0	0	0	12	14	43	12	24	22	0	0	0	4	1	0	0	1	1	Bacteria(100);Acidobacteria(100);Acidobacteriia(100);Solibacterales(100);Solibacteraceae_(Subgroup_3)(100);Candidatus_Solibacter(100);
Otu00751	0	0	0	0	0	0	0	0	0	0	0	19	1	7	7	2	28	5	1	37	0	7	11	4	6	3	0	1	3	1	0	0	0	0	0	0	0	1	2	0	2	1	0	6	7	Bacteria(100);Chloroflexi(100);Chloroflexi_unclassified(100);Chloroflexi_unclassified(100);Chloroflexi_unclassified(100);Chloroflexi_unclassified(100);
Otu00752	0	0	0	0	1	0	0	0	0	0	0	5	2	10	8	5	3	0	2	3	0	57	5	1	6	8	10	0	12	1	0	0	0	0	0	0	0	0	0	0	0	0	0	20	3	Bacteria(100);Bacteria_unclassified(100);Bacteria_unclassified(100);Bacteria_unclassified(100);Bacteria_unclassified(100);Bacteria_unclassified(100);
Otu00753	0	0	0	0	0	0	0	0	0	0	14	0	0	0	0	0	0	0	0	0	148	0	0	0	0	0	0	0	0	0	0	0	0	0	0	0	0	0	0	0	0	0	0	0	0	Bacteria(100);Firmicutes(100);Clostridia(100);Clostridiales(100);Peptococcaceae(97);Peptococcaceae_unclassified(97);
Otu00754	0	0	13	103	31	0	0	3	8	0	0	1	0	0	0	0	0	0	0	0	0	0	1	0	0	0	0	0	0	0	0	0	0	0	0	0	0	0	0	0	0	0	0	1	0	Bacteria(100);Patescibacteria(100);Microgenomatia(100);Candidatus_Levybacteria(100);Candidatus_Levybacteria_fa(100);Candidatus_Levybacteria_ge(100);
Otu00755	0	0	0	1	32	3	5	6	108	4	0	0	0	0	0	0	0	0	0	0	0	0	0	0	0	0	0	0	0	0	0	0	0	0	0	1	0	0	0	0	0	0	0	0	0	Bacteria(100);Patescibacteria(100);Saccharimonadia(100);Saccharimonadales(100);Saccharimonadales_fa(100);Saccharimonadales_ge(100);
Otu00756	0	0	0	0	0	0	0	0	0	0	0	0	0	0	0	0	0	5	0	1	0	0	0	0	0	0	0	1	0	0	0	0	0	0	0	0	0	3	0	0	0	1	0	82	67	Bacteria(100);Proteobacteria(100);Deltaproteobacteria(100);Syntrophobacterales(100);Syntrophobacteraceae(100);Syntrophobacter(99);
Otu00757	0	0	1	0	2	0	0	0	2	0	1	0	0	0	0	0	0	0	0	0	0	0	0	0	0	0	0	0	0	0	19	21	60	3	14	16	0	1	2	6	1	1	1	5	3	Bacteria(100);Actinobacteria(100);Actinobacteria(100);Frankiales(100);Acidothermaceae(100);Acidothermus(100);
Otu00758	0	0	34	74	7	0	6	1	7	2	0	0	0	0	0	0	0	0	0	0	0	0	0	0	0	0	0	0	0	0	2	4	6	1	7	8	0	0	0	0	0	0	0	0	0	Bacteria(100);Proteobacteria(100);Alphaproteobacteria(100);Alphaproteobacteria_unclassified(100);Alphaproteobacteria_unclassified(100);Alphaproteobacteria_unclassified(100);
Otu00759	0	0	0	0	0	0	0	0	0	0	0	0	0	0	4	7	0	0	3	0	0	37	0	0	0	3	4	0	8	0	0	0	0	0	0	0	0	0	0	0	0	0	0	28	64	Bacteria(100);Proteobacteria(100);Deltaproteobacteria(100);Syntrophobacterales(100);Syntrophobacteraceae(100);Syntrophobacteraceae_unclassified(85);
Otu00760	0	0	17	12	35	0	10	1	12	0	1	0	0	0	0	0	0	0	0	0	0	0	0	0	0	0	0	0	0	0	4	6	34	2	3	6	1	1	2	4	0	0	0	5	2	Bacteria(100);Actinobacteria(100);Actinobacteria(100);Corynebacteriales(100);Nocardiaceae(100);Nocardia(99);
Otu00761	0	0	0	0	0	0	0	0	0	0	0	29	3	19	8	3	5	2	7	5	0	7	28	9	16	6	6	1	2	2	0	0	0	0	0	0	0	0	0	0	0	0	0	0	0	Bacteria(100);Firmicutes(100);Negativicutes(100);Selenomonadales(100);Veillonellaceae(100);Veillonellaceae_unclassified(69);
Otu00762	0	0	0	0	0	0	0	0	0	0	0	14	7	3	1	12	0	0	33	5	0	19	2	2	21	27	7	1	0	1	0	0	0	0	1	1	0	0	0	0	0	0	0	0	0	Bacteria(100);Firmicutes(100);Clostridia(100);Clostridiales(100);Heliobacteriaceae(100);Hydrogenispora(100);
Otu00763	0	0	26	29	18	0	16	3	14	0	0	0	0	0	0	0	0	0	0	0	0	0	0	0	0	0	0	0	0	0	0	2	12	1	8	9	0	1	0	3	1	0	0	3	11	Bacteria(100);Proteobacteria(100);Alphaproteobacteria(100);Alphaproteobacteria_unclassified(100);Alphaproteobacteria_unclassified(100);Alphaproteobacteria_unclassified(100);
Otu00764	0	0	0	0	0	0	0	0	0	0	0	0	0	0	0	11	8	0	29	9	0	0	0	0	11	0	4	8	4	0	0	0	0	0	0	0	1	0	2	0	0	2	0	10	57	Bacteria(100);Chloroflexi(100);TK10(100);TK10_or(100);TK10_fa(100);TK10_ge(100);
Otu00765	0	0	2	5	6	0	0	2	0	0	0	0	0	0	0	0	0	0	0	0	0	0	15	4	11	17	13	3	10	7	0	0	0	1	5	0	0	0	0	18	27	4	4	2	0	Archaea(100);Euryarchaeota(100);Thermoplasmata(100);Thermoplasmata_unclassified(100);Thermoplasmata_unclassified(100);Thermoplasmata_unclassified(100);
Otu00766	0	0	0	0	0	0	0	0	0	0	43	0	2	0	0	0	0	0	0	0	52	0	1	0	2	0	0	0	0	0	0	0	0	0	0	0	0	2	0	0	2	4	0	19	29	Bacteria(100);Firmicutes(100);Clostridia(100);Clostridiales(100);Clostridiaceae_1(100);Clostridiaceae_1_unclassified(100);
Otu00767	1	0	0	0	0	0	0	0	0	0	0	0	0	2	6	4	65	4	1	6	0	1	0	0	2	2	7	0	1	2	0	0	0	0	0	0	0	0	8	0	16	0	2	6	20	Bacteria(100);Proteobacteria(100);Gammaproteobacteria(100);Legionellales(100);Legionellaceae(100);Legionella(100);
Otu00768	0	0	0	0	0	0	0	0	0	0	18	0	0	0	0	0	0	0	0	0	137	0	0	0	0	0	0	0	0	0	0	0	0	0	0	0	0	0	0	0	0	0	0	0	0	Bacteria(100);Bacteroidetes(100);Bacteroidia(100);Bacteroidales(100);Bacteroidales_unclassified(100);Bacteroidales_unclassified(100);
Otu00769	0	0	0	0	0	0	0	0	0	0	0	0	0	0	0	0	0	0	0	0	0	0	0	0	0	0	0	0	0	0	0	0	0	0	0	0	1	1	0	9	0	1	1	128	14	Bacteria(100);Chloroflexi(100);Chloroflexi_unclassified(100);Chloroflexi_unclassified(100);Chloroflexi_unclassified(100);Chloroflexi_unclassified(100);
Otu00770	0	0	1	0	1	0	0	1	2	0	0	14	14	26	1	6	8	0	1	0	0	2	11	4	4	6	1	3	3	4	0	0	0	0	0	0	1	3	7	9	5	4	1	4	8	Bacteria(100);Proteobacteria(100);Gammaproteobacteria(100);Betaproteobacteriales(100);TRA3-20(95);TRA3-20_ge(95);
Otu00771	0	0	46	50	34	0	0	1	22	0	0	0	0	0	0	0	0	0	0	0	0	0	0	0	0	0	0	0	0	0	0	0	1	0	0	0	0	0	0	0	0	0	0	0	0	Bacteria(100);Patescibacteria(100);Parcubacteria(100);Parcubacteria_unclassified(100);Parcubacteria_unclassified(100);Parcubacteria_unclassified(100);
Otu00772	0	0	20	66	10	5	19	1	7	4	0	0	0	0	0	1	0	0	0	0	2	0	2	0	0	3	0	0	0	0	0	3	11	0	0	0	0	0	0	0	0	0	0	0	0	Bacteria(100);Actinobacteria(100);Thermoleophilia(100);Gaiellales(100);uncultured(99);uncultured_ge(99);
Otu00773	0	0	0	0	0	0	0	0	0	0	0	11	14	48	1	4	24	0	27	21	0	1	0	1	0	1	0	0	0	0	0	0	0	0	0	0	0	1	0	0	0	0	0	0	0	Bacteria(100);Firmicutes(100);Clostridia(100);Clostridiales(100);Peptococcaceae(73);Peptococcaceae_unclassified(71);
Otu00774	0	0	0	1	25	9	6	5	107	0	0	0	0	0	0	0	0	0	0	0	0	0	0	0	0	0	0	0	0	0	0	0	0	0	0	0	0	0	0	1	0	0	0	0	0	Bacteria(100);Patescibacteria(100);Microgenomatia(100);Candidatus_Daviesbacteria(100);Candidatus_Daviesbacteria_fa(100);Candidatus_Daviesbacteria_ge(100);
Otu00775	0	0	17	122	6	4	5	0	0	0	0	0	0	0	0	0	0	0	0	0	0	0	0	0	0	0	0	0	0	0	0	0	0	0	0	0	0	0	0	0	0	0	0	0	0	Bacteria(100);Proteobacteria(100);Alphaproteobacteria(100);Caulobacterales(100);Caulobacteraceae(100);Caulobacteraceae_unclassified(100);
Otu00776	0	0	100	13	7	6	0	5	9	0	0	0	0	0	0	0	0	0	0	0	0	0	0	0	0	0	0	0	0	0	1	1	4	1	0	2	0	0	0	0	1	0	0	3	0	Bacteria(100);Proteobacteria(100);Deltaproteobacteria(100);Oligoflexales(100);0319-6G20(100);0319-6G20_ge(100);
Otu00777	0	0	0	0	37	0	11	21	79	4	0	0	0	0	0	0	0	0	0	0	0	0	0	0	0	0	0	0	0	0	0	0	0	0	0	0	0	0	0	0	0	0	0	0	0	Bacteria(100);Chloroflexi(100);OLB14(100);OLB14_or(100);OLB14_fa(100);OLB14_ge(100);
Otu00778	0	0	0	0	0	0	0	0	0	0	0	62	20	37	2	1	0	0	0	0	0	0	23	2	0	2	2	1	0	0	0	0	0	0	0	0	0	0	0	0	0	0	0	0	0	Bacteria(100);Patescibacteria(100);Parcubacteria(100);Candidatus_Adlerbacteria(100);Candidatus_Adlerbacteria_fa(100);Candidatus_Adlerbacteria_ge(100);
Otu00779	0	0	10	4	15	0	29	1	18	0	0	0	0	0	0	0	0	0	0	0	0	0	0	0	0	0	0	0	0	0	1	0	2	4	6	15	3	2	0	9	0	0	2	31	0	Bacteria(100);Proteobacteria(100);Deltaproteobacteria(100);Myxococcales(100);Polyangiaceae(100);Pajaroellobacter(100);
Otu00780	0	0	0	0	0	0	0	0	0	0	0	5	0	3	7	31	26	4	23	13	0	5	2	0	10	11	9	0	1	0	0	0	0	0	0	0	0	1	0	0	0	0	0	0	1	Bacteria(100);Proteobacteria(100);Deltaproteobacteria(100);Syntrophobacterales(100);Syntrophaceae(100);Syntrophaceae_unclassified(91);
Otu00781	0	0	78	7	1	0	11	1	9	0	4	0	0	0	0	0	0	0	0	0	0	0	0	0	0	0	0	0	0	0	3	7	17	3	0	0	0	0	0	0	0	0	0	0	10	Bacteria(100);Actinobacteria(100);Actinobacteria(100);Frankiales(100);uncultured(98);uncultured_ge(98);
Otu00782	0	0	0	0	7	0	10	11	39	0	0	0	0	0	2	12	0	0	6	0	0	4	1	0	2	4	0	2	0	0	0	0	0	0	0	1	1	6	9	3	20	4	0	2	5	Bacteria(100);Chloroflexi(100);KD4-96(100);KD4-96_or(100);KD4-96_fa(100);KD4-96_ge(100);
Otu00783	0	0	0	2	8	0	0	2	14	0	0	14	5	7	11	6	5	0	1	0	0	2	10	6	9	5	8	5	10	4	0	0	0	0	0	0	0	1	0	0	0	0	0	8	7	Bacteria(100);Patescibacteria(100);Microgenomatia(100);Candidatus_Levybacteria(100);Candidatus_Levybacteria_fa(100);Candidatus_Levybacteria_ge(100);
Otu00784	0	0	17	0	7	0	0	0	2	0	44	5	7	4	3	0	1	0	0	1	45	0	4	1	4	0	5	0	0	0	0	0	0	0	0	0	0	0	0	0	0	0	0	0	0	Bacteria(100);Proteobacteria(100);Gammaproteobacteria(100);Enterobacteriales(100);Enterobacteriaceae(100);Enterobacteriaceae_unclassified(100);
Otu00785	0	0	77	9	6	20	26	0	10	0	0	1	0	1	0	0	0	0	0	0	0	0	0	0	0	0	0	0	0	0	0	0	0	0	0	0	0	0	0	0	0	0	0	0	0	Bacteria(100);Patescibacteria(100);Saccharimonadia(100);Saccharimonadales(100);Saccharimonadales_unclassified(100);Saccharimonadales_unclassified(100);
Otu00786	0	0	1	0	2	0	1	0	0	0	0	0	0	0	0	0	0	0	0	0	0	0	0	0	0	0	0	0	0	0	8	13	37	3	10	14	0	6	5	23	0	0	0	16	11	Bacteria(100);Chloroflexi(100);Ktedonobacteria(100);Ktedonobacterales(100);Ktedonobacterales_unclassified(90);Ktedonobacterales_unclassified(90);
Otu00787	0	0	0	0	0	0	0	0	0	0	18	0	0	0	0	0	0	0	0	0	132	0	0	0	0	0	0	0	0	0	0	0	0	0	0	0	0	0	0	0	0	0	0	0	0	Bacteria(100);Firmicutes(100);Clostridia(100);Clostridiales(100);Clostridiales_unclassified(90);Clostridiales_unclassified(90);
Otu00788	0	0	0	0	0	0	0	0	0	0	0	0	0	0	11	2	1	0	0	0	0	0	0	0	3	1	11	23	61	30	0	0	0	0	0	0	0	1	0	0	0	3	0	0	2	Bacteria(100);Proteobacteria(100);Deltaproteobacteria(100);Syntrophobacterales(100);Syntrophobacteraceae(100);Syntrophobacteraceae_unclassified(100);
Otu00789	0	0	99	7	1	0	5	0	2	0	0	0	0	0	0	0	0	0	0	0	0	0	0	0	0	0	0	0	0	0	0	7	23	2	3	0	0	0	0	0	0	0	0	0	0	Bacteria(100);Proteobacteria(100);Alphaproteobacteria(100);Micropepsales(100);Micropepsaceae(100);Micropepsaceae_unclassified(100);
Otu00790	0	0	0	0	0	0	0	0	0	0	0	0	0	0	4	0	0	0	0	0	143	2	0	0	0	0	0	0	0	0	0	0	0	0	0	0	0	0	0	0	0	0	0	0	0	Bacteria(100);Firmicutes(100);Clostridia(100);Clostridiales(100);Clostridiaceae_1(100);Clostridiaceae_1_unclassified(100);
Otu00791	0	0	0	0	0	0	0	0	0	0	1	22	14	41	0	7	2	0	0	0	0	21	22	13	3	0	3	0	0	0	0	0	0	0	0	0	0	0	0	0	0	0	0	0	0	Bacteria(100);Bacteria_unclassified(100);Bacteria_unclassified(100);Bacteria_unclassified(100);Bacteria_unclassified(100);Bacteria_unclassified(100);
Otu00792	0	0	14	2	8	0	5	3	3	2	0	0	0	0	0	0	0	0	0	0	0	0	0	0	1	0	0	0	0	0	9	6	14	16	18	14	0	0	0	26	1	0	5	2	0	Bacteria(100);Actinobacteria(100);Thermoleophilia(100);Gaiellales(100);uncultured(100);uncultured_ge(100);
Otu00793	0	0	0	0	0	0	0	0	0	0	0	6	54	66	0	0	0	0	0	0	0	13	4	2	1	1	0	0	0	0	0	0	0	0	0	0	0	0	0	0	0	0	0	0	1	Bacteria(100);Firmicutes(100);Clostridia(100);Clostridiales(100);Peptococcaceae(100);Peptococcaceae_unclassified(72);
Otu00794	0	0	20	63	34	1	3	3	14	0	0	0	0	0	0	0	5	0	0	0	2	0	1	0	0	0	0	0	0	0	0	2	0	0	0	0	0	0	0	0	0	0	0	0	0	Archaea(100);Diapherotrites(100);Micrarchaeia(100);Micrarchaeia_or(100);Micrarchaeia_fa(100);Micrarchaeia_ge(100);
Otu00795	0	0	1	0	2	0	0	0	0	0	0	0	0	0	0	0	0	0	0	0	0	0	0	0	0	0	0	0	0	0	49	7	16	17	3	53	0	0	0	0	0	0	0	0	0	Bacteria(100);Actinobacteria(100);Actinobacteria(100);Catenulisporales(100);Actinospicaceae(100);Actinospica(100);
Otu00796	0	0	0	0	0	0	0	39	0	0	0	0	0	0	0	0	5	0	0	11	0	0	0	0	2	1	0	21	25	44	0	0	0	0	0	0	0	0	0	0	0	0	0	0	0	Bacteria(100);Firmicutes(100);Clostridia(100);Clostridiales(100);Lachnospiraceae(99);Lachnospiraceae_unclassified(99);
Otu00797	0	0	0	0	0	0	0	0	0	0	0	3	2	6	2	33	21	0	6	7	0	8	9	13	17	10	7	1	0	0	0	0	0	0	0	0	0	0	1	0	0	0	0	0	1	Bacteria(100);Firmicutes(100);Clostridia(100);D8A-2(100);D8A-2_fa(100);D8A-2_ge(100);
Otu00798	0	0	0	0	0	0	0	0	0	0	0	0	0	0	0	0	0	0	0	0	0	0	0	0	0	0	0	0	0	0	0	0	0	0	0	0	0	0	0	0	0	0	0	91	56	Bacteria(100);Proteobacteria(100);Deltaproteobacteria(100);Deltaproteobacteria_unclassified(100);Deltaproteobacteria_unclassified(100);Deltaproteobacteria_unclassified(100);
Otu00799	0	0	0	0	0	0	0	0	0	0	0	0	0	0	0	0	0	0	0	0	0	1	0	0	0	0	0	0	0	0	0	0	0	0	0	0	0	0	0	0	0	0	0	145	1	Bacteria(100);Proteobacteria(100);Proteobacteria_unclassified(100);Proteobacteria_unclassified(100);Proteobacteria_unclassified(100);Proteobacteria_unclassified(100);
Otu00800	0	0	0	1	0	0	0	1	141	3	0	0	0	0	0	0	0	0	0	0	0	0	0	0	0	0	0	0	0	0	0	0	0	0	0	0	0	0	0	0	0	0	0	0	0	Bacteria(100);Proteobacteria(100);Deltaproteobacteria(100);MBNT15(100);MBNT15_fa(100);MBNT15_ge(100);
Otu00801	0	0	14	6	3	0	0	1	1	0	0	0	0	1	0	0	0	0	0	0	0	0	0	0	0	0	0	0	0	0	0	0	2	0	1	7	0	1	0	0	2	0	0	99	8	Bacteria(100);WPS-2(100);WPS-2_cl(100);WPS-2_or(100);WPS-2_fa(100);WPS-2_ge(100);
Otu00802	0	0	0	0	0	0	0	0	0	0	12	0	0	0	0	0	0	0	0	0	126	0	2	0	0	0	0	0	0	0	0	0	0	0	0	0	0	0	0	0	0	0	0	4	2	Bacteria(100);Firmicutes(100);Clostridia(100);Clostridiales(100);Peptococcaceae(100);Desulfosporosinus(88);
Otu00803	0	0	0	0	0	0	0	32	0	0	0	0	0	1	5	0	2	0	0	15	0	0	1	0	3	0	0	23	17	43	0	0	0	0	0	0	1	0	0	0	0	1	0	1	1	Bacteria(100);Armatimonadetes(100);Armatimonadetes_unclassified(100);Armatimonadetes_unclassified(100);Armatimonadetes_unclassified(100);Armatimonadetes_unclassified(100);
Otu00804	0	0	0	0	0	0	0	25	0	0	7	0	1	1	0	1	0	0	0	11	6	0	0	0	0	1	0	17	35	40	0	0	0	0	0	0	0	0	0	0	1	0	0	0	0	Bacteria(100);Firmicutes(100);Clostridia(100);Clostridiales(100);Ruminococcaceae(100);Ruminiclostridium_1(100);
Otu00805	0	0	3	7	5	0	0	0	2	0	0	3	0	2	10	7	23	0	38	6	0	5	1	1	2	3	20	0	0	0	0	0	0	3	0	0	0	2	0	0	0	0	2	0	0	Bacteria(100);Proteobacteria(100);Alphaproteobacteria(100);Rhizobiales(100);Beijerinckiaceae(100);Bosea(99);
Otu00806	0	0	50	3	7	0	3	1	0	0	6	0	0	4	0	0	0	0	0	0	7	0	1	0	0	0	0	0	0	0	25	4	7	19	8	0	0	0	0	0	0	0	0	0	0	Archaea(100);Euryarchaeota(100);Thermoplasmata(100);Thermoplasmata_unclassified(100);Thermoplasmata_unclassified(100);Thermoplasmata_unclassified(100);
Otu00807	0	0	18	22	12	0	4	2	7	0	1	0	0	0	0	2	0	0	0	0	1	1	0	0	0	0	0	0	0	0	1	0	19	10	27	3	0	0	0	14	0	0	1	0	0	Bacteria(100);Acidobacteria(100);Subgroup_6(100);Subgroup_6_or(100);Subgroup_6_fa(100);Subgroup_6_ge(100);
Otu00808	0	0	0	0	0	0	0	0	0	0	7	11	11	2	0	1	0	0	0	0	30	2	0	2	1	1	0	0	0	1	0	0	0	0	0	0	0	2	1	0	0	0	0	10	63	Bacteria(100);Firmicutes(100);Clostridia(100);Clostridiales(100);Ruminococcaceae(100);Ruminococcaceae_unclassified(100);
Otu00809	0	0	0	0	1	0	0	29	5	0	8	0	0	0	5	0	4	0	0	15	0	0	0	0	0	0	0	19	23	34	0	0	0	0	0	0	0	0	0	0	0	0	0	1	0	Bacteria(100);Firmicutes(100);Clostridia(100);Clostridiales(100);Clostridiaceae_1(100);Clostridium_sensu_stricto_11(98);
Otu00810	0	0	0	0	0	0	0	0	0	0	130	0	6	0	0	0	0	0	0	0	0	0	1	0	0	0	0	0	0	0	0	0	0	0	0	0	1	4	1	0	0	1	0	0	0	Bacteria(100);Firmicutes(100);Negativicutes(100);Selenomonadales(100);Veillonellaceae(100);uncultured(93);
Otu00811	0	0	0	42	64	7	7	2	22	0	0	0	0	0	0	0	0	0	0	0	0	0	0	0	0	0	0	0	0	0	0	0	0	0	0	0	0	0	0	0	0	0	0	0	0	Bacteria(100);Patescibacteria(100);Parcubacteria(100);Parcubacteria_unclassified(100);Parcubacteria_unclassified(100);Parcubacteria_unclassified(100);
Otu00812	0	0	0	0	0	0	0	0	0	0	0	6	8	11	0	8	5	0	2	1	0	17	23	31	22	3	2	0	0	0	0	0	0	0	0	0	0	0	0	0	3	0	0	0	2	Bacteria(100);Firmicutes(100);Clostridia(100);Clostridiales(100);Peptococcaceae(100);Thermincola(100);
Otu00813	0	0	0	0	0	0	0	0	0	0	0	0	0	0	0	0	0	0	0	0	0	0	0	0	0	0	0	0	0	0	0	0	0	2	0	0	2	0	0	133	1	0	5	0	0	Bacteria(100);Proteobacteria(100);Deltaproteobacteria(100);Myxococcales(100);Haliangiaceae(100);Haliangium(100);
Otu00814	0	0	0	0	0	0	0	0	0	0	0	0	0	0	0	0	0	0	3	48	0	17	0	0	0	0	0	0	0	1	0	0	0	0	0	0	0	0	1	0	0	1	0	35	37	Bacteria(100);Bacteroidetes(100);Ignavibacteria(100);SJA-28(100);SJA-28_fa(100);SJA-28_ge(100);
Otu00815	0	0	0	0	0	0	0	10	0	0	2	3	8	2	0	0	0	0	0	5	78	6	2	1	1	0	0	8	3	12	0	0	0	0	0	0	0	1	0	0	0	0	0	0	1	Bacteria(100);Firmicutes(100);Clostridia(100);Clostridiales(100);Peptococcaceae(100);Peptococcaceae_unclassified(98);
Otu00816	0	0	96	6	2	0	7	4	2	0	0	0	0	0	0	1	0	0	0	0	0	0	0	0	0	0	0	0	0	0	2	7	11	3	0	1	0	0	0	0	0	0	0	0	0	Bacteria(100);Chloroflexi(100);Chloroflexi_unclassified(100);Chloroflexi_unclassified(100);Chloroflexi_unclassified(100);Chloroflexi_unclassified(100);
Otu00817	0	0	0	0	0	0	0	0	0	0	0	1	0	0	2	2	0	0	0	0	0	60	5	3	24	0	4	8	31	2	0	0	0	0	0	0	0	0	0	0	0	0	0	0	0	Bacteria(100);Bacteria_unclassified(100);Bacteria_unclassified(100);Bacteria_unclassified(100);Bacteria_unclassified(100);Bacteria_unclassified(100);
Otu00818	0	0	0	0	0	0	0	0	0	0	0	3	0	0	8	6	0	0	3	2	0	17	1	3	17	5	4	4	3	4	0	0	0	0	0	0	0	1	0	0	0	0	0	11	50	Bacteria(100);Chloroflexi(100);Anaerolineae(100);RBG-13-54-9(100);RBG-13-54-9_fa(100);RBG-13-54-9_ge(100);
Otu00819	0	0	0	0	0	0	0	29	0	0	0	0	1	0	3	0	9	0	0	21	0	0	0	0	0	0	0	17	28	34	0	0	0	0	0	0	0	0	0	0	0	0	0	0	0	Bacteria(100);Firmicutes(100);Clostridia(100);Clostridiales(100);Ruminococcaceae(100);Oscillibacter(98);
Otu00820	0	0	21	2	3	0	7	2	3	4	0	0	0	0	1	1	1	0	1	0	0	0	4	0	0	1	0	0	0	0	9	27	33	2	12	1	2	0	0	3	0	0	0	0	1	Bacteria(100);Proteobacteria(100);Alphaproteobacteria(100);Elsterales(100);uncultured(100);uncultured_ge(100);
Otu00821	0	0	9	20	16	1	5	16	56	5	1	0	0	0	0	0	0	0	0	0	0	0	2	0	0	0	1	0	0	0	1	0	0	4	0	1	0	0	0	3	0	0	0	0	0	Bacteria(100);Verrucomicrobia(100);Verrucomicrobiae(100);Opitutales(100);Opitutaceae(100);Opitutus(100);
Otu00822	0	1	1	1	0	0	0	2	0	0	0	0	0	3	2	0	5	0	0	3	0	2	2	1	3	24	12	22	38	18	0	0	1	0	0	0	0	0	0	0	0	0	0	0	0	Bacteria(100);Proteobacteria(100);Alphaproteobacteria(100);Rhizobiales(100);Xanthobacteraceae(100);Xanthobacteraceae_unclassified(96);
Otu00823	0	0	1	4	50	17	14	1	49	0	0	0	0	0	0	0	0	0	0	0	0	0	0	0	0	1	1	0	2	1	0	0	0	0	0	0	0	0	0	0	0	0	0	0	0	Bacteria(100);Patescibacteria(100);Saccharimonadia(100);Saccharimonadales(100);Saccharimonadales_fa(100);Saccharimonadales_ge(100);
Otu00824	0	0	0	0	0	0	0	0	0	0	0	0	0	0	0	0	0	0	0	0	0	0	0	0	0	0	0	0	0	0	0	0	0	20	0	0	38	19	6	14	40	3	0	0	0	Bacteria(100);Actinobacteria(100);Actinobacteria(100);Pseudonocardiales(100);Pseudonocardiaceae(100);Amycolatopsis(100);
Otu00825	0	0	0	0	0	0	0	0	0	0	0	4	3	6	5	4	7	0	4	0	0	84	2	4	4	3	1	0	0	0	0	0	0	0	0	0	0	0	0	0	6	1	0	2	0	Bacteria(100);Firmicutes(100);Clostridia(100);Clostridiales(100);Peptococcaceae(100);Desulfurispora(100);
Otu00826	0	0	0	34	33	0	36	16	21	0	0	0	0	0	0	0	0	0	0	0	0	0	0	0	0	0	0	0	0	0	0	0	0	0	0	0	0	0	0	0	0	0	0	0	0	Bacteria(100);Proteobacteria(100);Deltaproteobacteria(100);Oligoflexales(100);0319-6G20(100);0319-6G20_ge(100);
Otu00827	0	0	10	2	5	6	4	1	7	0	0	1	0	0	0	0	0	0	0	0	1	0	0	0	0	0	0	0	0	0	7	10	33	3	8	12	0	0	0	13	0	0	2	7	7	Bacteria(100);Proteobacteria(100);Alphaproteobacteria(100);Rhizobiales(100);Xanthobacteraceae(70);Xanthobacteraceae_unclassified(70);
Otu00828	0	0	46	35	4	0	0	6	1	0	12	5	1	7	0	0	0	0	2	0	13	0	3	0	0	0	0	0	0	0	0	1	1	0	1	1	0	0	0	0	0	0	0	0	0	Archaea(100);Thaumarchaeota(100);Nitrososphaeria(100);Nitrosotaleales(100);Nitrosotaleaceae(100);Nitrosotaleaceae_ge(100);
Otu00829	0	0	0	1	0	0	0	0	0	0	0	0	0	0	1	0	0	4	0	0	0	0	22	30	3	17	54	0	2	5	0	0	0	0	0	0	0	0	0	0	0	0	0	0	0	Bacteria(100);Proteobacteria(100);Gammaproteobacteria(100);Betaproteobacteriales(100);Rhodocyclaceae(99);uncultured(97);
Otu00830	0	0	138	1	0	0	0	0	0	0	0	0	0	0	0	0	0	0	0	0	0	0	0	0	0	0	0	0	0	0	0	0	0	0	0	0	0	0	0	0	0	0	0	0	0	Bacteria(100);Proteobacteria(100);Deltaproteobacteria(100);Oligoflexales(100);0319-6G20(100);0319-6G20_ge(100);
Otu00831	0	0	0	0	0	0	0	0	0	0	0	30	21	17	0	4	10	0	1	0	2	12	8	9	4	3	1	0	0	0	0	0	0	0	0	0	0	1	0	0	3	0	0	4	8	Bacteria(100);Firmicutes(100);Clostridia(100);Clostridiales(100);Clostridiaceae_1(100);Oxobacter(99);
Otu00832	0	0	0	0	0	0	0	0	0	0	0	0	1	0	0	16	2	0	4	0	0	25	3	1	61	17	1	5	2	0	0	0	0	0	0	0	0	0	0	0	0	0	0	0	0	Bacteria(100);Firmicutes(100);Clostridia(100);Clostridiales(100);Clostridiales_unclassified(67);Clostridiales_unclassified(67);
Otu00833	0	0	0	0	0	0	0	0	0	0	0	0	6	0	0	8	1	0	1	1	0	41	19	4	28	16	3	3	4	3	0	0	0	0	0	0	0	0	0	0	0	0	0	0	0	Bacteria(100);Bacteria_unclassified(100);Bacteria_unclassified(100);Bacteria_unclassified(100);Bacteria_unclassified(100);Bacteria_unclassified(100);
Otu00834	0	0	1	0	0	0	4	0	0	0	0	0	0	0	0	0	0	0	0	0	0	0	0	0	0	0	0	0	0	0	1	0	0	7	0	0	8	2	0	79	4	0	4	22	6	Bacteria(100);Actinobacteria(100);Acidimicrobiia(100);IMCC26256(100);IMCC26256_fa(100);IMCC26256_ge(100);
Otu00835	0	0	16	31	3	0	5	0	0	0	0	0	1	1	0	0	0	0	0	0	0	0	0	0	0	0	2	0	0	0	7	17	38	10	5	0	0	0	0	2	0	0	0	0	0	Bacteria(100);Acidobacteria(100);Subgroup_6(100);Subgroup_6_or(100);Subgroup_6_fa(100);Subgroup_6_ge(100);
Otu00836	0	0	0	0	44	8	9	2	68	5	0	0	0	0	0	0	0	0	0	0	0	0	0	0	0	0	0	1	0	0	0	0	0	0	0	0	0	0	0	0	0	0	0	0	0	Bacteria(100);Patescibacteria(100);Saccharimonadia(100);Saccharimonadales(100);Saccharimonadales_fa(100);Saccharimonadales_ge(100);
Otu00837	0	0	9	10	3	0	0	0	4	0	0	1	0	3	9	11	6	0	6	2	1	9	0	6	12	11	12	3	6	2	0	0	0	0	0	0	0	0	1	0	1	1	0	7	1	Bacteria(100);Proteobacteria(100);Gammaproteobacteria(100);Gammaproteobacteria_unclassified(100);Gammaproteobacteria_unclassified(100);Gammaproteobacteria_unclassified(100);
Otu00838	0	0	51	1	10	0	6	1	0	0	1	0	0	1	0	1	0	0	0	0	0	0	0	0	0	0	0	0	0	0	0	2	8	0	2	7	1	0	0	3	1	1	0	37	3	Bacteria(100);Proteobacteria(100);Gammaproteobacteria(100);Xanthomonadales(100);Rhodanobacteraceae(100);Chujaibacter(100);
Otu00839	0	0	0	0	0	0	0	22	0	0	16	0	0	0	4	0	0	0	0	1	0	0	1	0	0	0	0	20	32	40	0	0	0	0	0	0	0	0	0	0	0	0	0	0	0	Bacteria(100);Firmicutes(100);Clostridia(100);Clostridiales(100);Lachnospiraceae(100);Lachnospiraceae_unclassified(100);
Otu00840	0	0	36	1	2	0	0	0	5	0	0	0	0	0	0	0	0	0	0	0	0	0	0	0	0	0	0	0	0	0	9	8	34	7	8	11	0	0	0	6	2	0	0	0	7	Bacteria(100);GAL15(100);GAL15_cl(100);GAL15_or(100);GAL15_fa(100);GAL15_ge(100);
Otu00841	0	0	0	0	0	0	0	3	0	0	4	0	0	0	59	2	19	0	0	2	22	1	2	0	11	0	0	1	6	4	0	0	0	0	0	0	0	0	0	0	0	0	0	0	0	Bacteria(100);Firmicutes(100);Firmicutes_unclassified(100);Firmicutes_unclassified(100);Firmicutes_unclassified(100);Firmicutes_unclassified(100);
Otu00842	0	0	0	0	0	0	0	0	0	0	0	14	14	36	1	13	4	0	0	1	0	16	18	8	4	4	3	0	0	0	0	0	0	0	0	0	0	0	0	0	0	0	0	0	0	Bacteria(100);Firmicutes(100);Clostridia(100);Clostridia_unclassified(100);Clostridia_unclassified(100);Clostridia_unclassified(100);
Otu00843	0	0	15	48	3	0	8	1	2	0	0	0	0	1	0	0	0	0	0	0	2	0	0	0	0	0	0	0	0	0	1	21	22	2	10	0	0	0	0	0	0	0	0	0	0	Bacteria(100);Elusimicrobia(100);Lineage_IIa(100);Lineage_IIa_or(100);Lineage_IIa_fa(100);Lineage_IIa_ge(100);
Otu00844	0	0	0	0	0	0	0	0	0	0	0	0	0	0	0	0	0	0	0	0	0	136	0	0	0	0	0	0	0	0	0	0	0	0	0	0	0	0	0	0	0	0	0	0	0	Bacteria(100);Bacteria_unclassified(100);Bacteria_unclassified(100);Bacteria_unclassified(100);Bacteria_unclassified(100);Bacteria_unclassified(100);
Otu00845	0	0	0	0	0	0	0	0	0	0	0	0	0	0	47	13	28	0	3	6	0	0	0	1	6	4	14	3	7	4	0	0	0	0	0	0	0	0	0	0	0	0	0	0	0	Bacteria(100);Proteobacteria(100);Gammaproteobacteria(100);Legionellales(100);Legionellaceae(100);Legionella(100);
Otu00846	0	0	0	0	0	0	0	0	0	0	6	4	8	7	0	2	1	0	1	0	18	13	22	7	21	9	2	0	1	1	1	0	0	0	0	0	0	0	2	1	7	0	0	0	1	Bacteria(100);Firmicutes(100);Clostridia(100);Clostridiales(100);Ruminococcaceae(100);Ruminiclostridium_1(99);
Otu00847	0	0	0	0	0	0	0	0	0	0	1	16	72	14	0	3	0	0	0	1	0	14	11	2	0	1	0	0	0	0	0	0	0	0	0	0	0	0	0	0	0	0	0	0	0	Bacteria(100);Bacteria_unclassified(100);Bacteria_unclassified(100);Bacteria_unclassified(100);Bacteria_unclassified(100);Bacteria_unclassified(100);
Otu00848	0	0	0	0	0	0	0	0	0	0	0	0	0	0	0	0	0	0	0	0	0	0	0	0	0	0	0	0	0	0	0	0	0	0	0	0	29	1	0	0	0	0	0	105	0	Bacteria(100);Chlamydiae(100);Chlamydiae(100);Chlamydiales(100);Chlamydiales_unclassified(100);Chlamydiales_unclassified(100);
Otu00849	0	0	0	0	0	0	0	0	0	0	0	0	0	0	0	0	0	4	0	0	0	17	0	1	28	37	35	6	3	3	0	0	0	0	0	0	0	0	0	0	1	0	0	0	0	Bacteria(100);WS4(100);WS4_cl(100);WS4_or(100);WS4_fa(100);WS4_ge(100);
Otu00850	0	135	0	0	0	0	0	0	0	0	0	0	0	0	0	0	0	0	0	0	0	0	0	0	0	0	0	0	0	0	0	0	0	0	0	0	0	0	0	0	0	0	0	0	0	Bacteria(100);Proteobacteria(100);Gammaproteobacteria(100);Betaproteobacteriales(100);Betaproteobacteriales_unclassified(100);Betaproteobacteriales_unclassified(100);
Otu00851	0	0	4	1	18	0	15	9	40	0	0	0	0	0	0	0	0	0	0	0	0	0	0	0	0	0	0	0	0	0	2	7	12	0	3	15	0	0	2	0	0	0	0	2	5	Bacteria(100);Proteobacteria(100);Gammaproteobacteria(100);Gammaproteobacteria_unclassified(100);Gammaproteobacteria_unclassified(100);Gammaproteobacteria_unclassified(100);
Otu00852	0	0	0	0	0	0	0	0	0	0	0	47	37	24	6	0	0	0	0	0	0	1	6	1	0	0	4	3	3	2	0	0	0	0	0	0	0	0	0	0	0	0	0	0	0	Bacteria(100);Bacteroidetes(100);Bacteroidia(100);Bacteroidales(100);Bacteroidales_unclassified(100);Bacteroidales_unclassified(100);
Otu00853	0	0	1	0	3	0	0	0	0	0	0	0	0	0	0	0	0	0	0	0	0	0	0	0	0	0	0	0	0	0	18	5	11	8	6	0	0	0	0	80	0	0	2	0	0	Bacteria(100);Planctomycetes(100);Planctomycetacia(100);Gemmatales(100);Gemmataceae(100);uncultured(98);
Otu00854	0	0	0	0	0	0	0	0	0	0	0	0	1	0	18	0	11	2	16	22	0	1	0	0	0	0	0	1	0	40	0	0	0	0	0	0	6	0	0	0	0	1	0	15	0	Bacteria(100);Proteobacteria(100);Deltaproteobacteria(100);Deltaproteobacteria_unclassified(100);Deltaproteobacteria_unclassified(100);Deltaproteobacteria_unclassified(100);
Otu00855	0	0	0	0	0	0	0	0	0	0	2	0	0	0	0	0	0	0	0	0	132	0	0	0	0	0	0	0	0	0	0	0	0	0	0	0	0	0	0	0	0	0	0	0	0	Bacteria(100);Firmicutes(100);Bacilli(100);Bacilli_unclassified(100);Bacilli_unclassified(100);Bacilli_unclassified(100);
Otu00856	0	0	0	0	0	0	0	0	0	0	0	12	0	0	13	0	0	0	0	0	0	0	0	0	8	3	4	18	64	11	0	0	0	0	0	0	0	0	0	0	0	0	0	0	0	Bacteria(100);Firmicutes(100);Negativicutes(100);Selenomonadales(100);Veillonellaceae(100);Veillonellaceae_unclassified(91);
Otu00857	0	0	0	0	3	0	0	0	0	0	0	0	0	0	0	0	0	0	0	0	0	0	0	0	0	0	0	0	0	0	22	11	29	2	7	15	1	1	1	15	2	1	1	14	8	Bacteria(100);Chloroflexi(100);Ktedonobacteria(100);Ktedonobacterales(100);JG30-KF-AS9(100);JG30-KF-AS9_ge(100);
Otu00858	0	0	54	32	10	0	7	1	6	3	0	0	0	0	0	0	0	0	0	0	0	0	0	0	0	0	0	0	0	0	0	4	10	0	2	4	0	0	0	0	0	0	0	0	0	Bacteria(100);FCPU426(100);FCPU426_cl(100);FCPU426_or(100);FCPU426_fa(100);FCPU426_ge(100);
Otu00859	0	0	0	0	0	0	0	0	0	0	0	0	0	0	0	0	0	0	0	0	0	0	0	0	0	0	0	0	0	0	0	0	0	0	0	0	0	2	0	0	0	0	0	48	83	Bacteria(100);Actinobacteria(100);Actinobacteria(100);Frankiales(100);Sporichthyaceae(100);Candidatus_Planktophila(100);
Otu00860	0	0	0	5	2	0	2	0	3	0	0	1	0	4	12	27	9	0	0	2	0	2	2	2	6	6	18	8	12	4	0	0	0	0	0	0	0	0	2	1	0	0	0	2	1	Bacteria(100);Proteobacteria(100);Gammaproteobacteria(100);Diplorickettsiales(100);Diplorickettsiaceae(100);uncultured(100);
Otu00861	0	0	0	0	0	0	0	3	0	0	32	2	4	7	45	2	25	0	0	0	5	0	2	1	3	0	0	1	1	0	0	0	0	0	0	0	0	0	0	0	0	0	0	0	0	Bacteria(100);Firmicutes(100);Negativicutes(100);Selenomonadales(100);Veillonellaceae(98);Veillonellaceae_unclassified(98);
Otu00862	0	0	0	0	0	0	0	0	0	0	0	1	0	0	9	16	25	2	3	7	0	22	2	3	4	14	8	0	1	1	0	0	0	0	0	0	0	0	0	0	0	0	0	9	5	Bacteria(100);Bacteria_unclassified(100);Bacteria_unclassified(100);Bacteria_unclassified(100);Bacteria_unclassified(100);Bacteria_unclassified(100);
Otu00863	0	0	1	0	0	0	0	0	0	0	108	0	2	0	0	1	2	0	0	1	1	0	0	0	1	0	0	0	0	0	0	0	0	0	0	0	0	0	1	0	0	2	0	8	4	Bacteria(100);Firmicutes(100);Clostridia(100);Clostridiales(100);Clostridiaceae_1(100);Clostridiaceae_1_unclassified(100);
Otu00864	0	1	38	0	0	0	0	1	0	1	26	0	0	0	17	0	0	0	4	0	35	1	0	2	0	1	1	0	1	0	0	0	0	3	0	0	0	0	0	0	0	0	0	0	0	Bacteria(100);Proteobacteria(100);Gammaproteobacteria(100);Xanthomonadales(100);Xanthomonadaceae(97);Stenotrophomonas(94);
Otu00865	0	0	6	2	5	0	1	2	3	0	0	0	0	0	0	0	0	0	0	0	0	0	0	0	0	0	0	0	0	0	13	18	54	1	10	9	1	1	1	2	2	0	0	0	0	Bacteria(100);Acidobacteria(100);Acidobacteriia(100);Acidobacteriales(100);uncultured(100);uncultured_ge(100);
Otu00866	0	0	0	0	0	0	0	0	0	0	0	2	3	5	0	1	1	0	0	0	0	59	19	17	4	0	0	0	0	0	0	0	0	0	0	0	0	0	0	0	1	3	0	10	6	Bacteria(100);Bacteria_unclassified(100);Bacteria_unclassified(100);Bacteria_unclassified(100);Bacteria_unclassified(100);Bacteria_unclassified(100);
Otu00867	0	0	6	34	32	0	0	5	24	0	0	4	0	2	1	0	0	0	0	0	0	0	0	0	0	1	1	1	2	0	0	0	0	0	0	0	0	0	0	0	0	0	0	8	9	Bacteria(100);Patescibacteria(100);Microgenomatia(100);Candidatus_Levybacteria(100);Candidatus_Levybacteria_fa(100);Candidatus_Levybacteria_ge(100);
Otu00868	0	0	0	0	0	0	0	0	0	0	65	0	0	0	0	0	1	0	0	0	32	0	0	0	0	0	1	0	0	4	0	0	0	0	0	0	4	4	0	3	0	2	2	4	7	Bacteria(100);Firmicutes(100);Clostridia(100);Clostridiales(100);Clostridiaceae_1(100);Clostridiaceae_1_unclassified(98);
Otu00869	0	0	32	0	0	0	0	14	1	0	0	0	0	2	18	0	0	0	0	5	5	1	0	0	1	0	2	15	10	19	0	0	0	0	0	0	0	0	0	1	0	0	1	2	0	Bacteria(100);Proteobacteria(100);Alphaproteobacteria(100);Azospirillales(100);Azospirillaceae(100);Azospirillum(100);
Otu00870	0	0	0	0	0	0	0	0	0	0	0	7	3	2	0	0	0	0	0	0	0	4	2	0	6	1	0	0	1	0	1	0	1	0	1	0	0	2	1	0	6	7	0	38	46	Bacteria(100);Acidobacteria(100);Acidobacteriia(100);Solibacterales(100);Solibacteraceae_(Subgroup_3)(100);AKIW659(99);
Otu00871	0	0	0	0	0	0	0	0	0	0	0	1	18	29	0	6	10	0	2	3	0	32	7	2	8	3	4	2	0	1	0	0	0	0	0	0	0	0	0	0	1	0	0	0	0	Bacteria(100);Firmicutes(100);Clostridia(100);Clostridiales(100);Clostridiaceae_1(100);Oxobacter(100);
Otu00872	0	0	0	0	0	0	0	0	0	1	0	21	9	38	1	6	1	0	0	0	0	6	18	3	2	9	4	4	1	0	0	0	0	0	0	0	0	0	1	0	0	0	0	0	4	Bacteria(100);Bacteroidetes(100);Bacteroidia(100);Chitinophagales(100);Chitinophagaceae(100);uncultured(66);
Otu00873	0	0	0	0	0	0	0	0	0	0	0	1	0	0	7	1	0	0	0	0	0	3	0	1	4	8	8	26	47	12	0	0	0	0	0	0	0	0	0	0	0	2	0	0	9	Bacteria(100);Proteobacteria(100);Deltaproteobacteria(100);Syntrophobacterales(100);Syntrophobacteraceae(100);Syntrophobacteraceae_unclassified(100);
Otu00874	0	0	39	1	13	0	12	1	0	0	0	0	0	0	0	0	0	0	0	0	0	0	0	0	0	0	0	0	0	0	6	11	35	3	5	2	0	0	0	0	1	0	0	0	0	Bacteria(100);Armatimonadetes(100);Chthonomonadetes(100);Chthonomonadales(100);Chthonomonadaceae(87);Chthonomonas(87);
Otu00875	0	0	25	25	7	0	8	4	4	0	0	0	0	0	0	0	0	0	0	0	0	0	0	0	0	0	0	0	0	0	3	8	30	1	5	5	0	0	0	1	0	1	0	0	1	Bacteria(100);Proteobacteria(100);Deltaproteobacteria(100);RCP2-54(100);RCP2-54_fa(100);RCP2-54_ge(100);
Otu00876	0	0	0	0	0	0	0	0	0	0	60	0	2	0	0	0	0	0	1	0	61	0	0	0	0	0	0	0	0	0	0	0	0	0	0	0	0	0	0	0	2	0	0	1	1	Bacteria(100);Firmicutes(100);Clostridia(100);Clostridiales(100);Peptococcaceae(100);Desulfitobacterium(100);
Otu00877	0	0	0	0	0	0	0	0	0	0	0	27	5	28	8	4	14	0	1	0	0	12	7	4	2	4	5	0	3	1	0	0	0	0	0	0	0	0	0	0	0	0	0	1	2	Bacteria(100);Firmicutes(100);Negativicutes(100);Selenomonadales(100);Veillonellaceae(100);uncultured(90);
Otu00878	0	0	4	1	4	0	1	0	5	0	0	0	0	0	0	0	0	0	0	0	0	0	0	0	0	0	0	0	0	0	8	20	30	9	10	5	1	0	0	21	1	0	0	5	3	Bacteria(100);Actinobacteria(100);Actinobacteria(100);Corynebacteriales(100);Mycobacteriaceae(100);Mycobacterium(100);
Otu00879	0	0	10	29	27	0	0	9	10	0	0	6	0	6	1	2	0	0	0	0	0	0	1	0	0	1	2	0	0	0	0	0	2	0	0	0	0	0	0	0	0	0	0	10	12	Bacteria(100);Patescibacteria(100);Microgenomatia(100);Candidatus_Levybacteria(100);Candidatus_Levybacteria_fa(100);Candidatus_Levybacteria_ge(100);
Otu00880	0	0	0	0	0	0	0	0	0	0	0	15	10	30	2	1	0	0	0	0	0	5	38	15	1	3	2	0	0	0	0	0	0	0	0	0	0	0	3	0	0	0	0	0	3	Bacteria(100);Bacteroidetes(100);Bacteroidia(100);Chitinophagales(100);Chitinophagaceae(100);Terrimonas(88);
Otu00881	0	0	0	0	0	0	0	0	0	0	0	3	0	1	44	39	7	0	0	0	0	0	0	0	5	2	0	15	3	9	0	0	0	0	0	0	0	0	0	0	0	0	0	0	0	Bacteria(100);Bacteroidetes(100);Bacteroidia(100);Bacteroidales(100);Paludibacteraceae(100);Paludibacter(100);
Otu00882	0	0	0	0	0	0	0	0	0	0	3	1	0	0	0	0	0	0	0	0	121	0	0	0	0	0	0	0	0	0	0	0	0	0	0	0	0	0	0	0	0	0	0	1	1	Bacteria(100);Firmicutes(100);Firmicutes_unclassified(100);Firmicutes_unclassified(100);Firmicutes_unclassified(100);Firmicutes_unclassified(100);
Otu00883	0	0	0	0	0	0	0	1	0	0	1	0	0	0	0	3	0	0	1	4	0	8	52	33	6	11	2	0	0	1	0	2	2	0	0	0	0	0	0	0	0	0	0	0	0	Bacteria(100);Planctomycetes(100);vadinHA49(100);vadinHA49_or(100);vadinHA49_fa(100);vadinHA49_ge(100);
Otu00884	0	0	29	16	24	0	2	6	41	0	0	0	0	0	1	0	0	0	0	0	0	0	1	0	0	0	0	2	0	0	0	0	0	0	0	1	0	0	0	0	0	1	0	0	3	Bacteria(100);Patescibacteria(100);Microgenomatia(100);Candidatus_Levybacteria(100);Candidatus_Levybacteria_fa(100);Candidatus_Levybacteria_ge(100);
Otu00885	0	0	0	0	0	0	0	0	0	0	0	47	28	31	8	0	0	0	0	0	0	0	5	0	0	0	1	2	3	2	0	0	0	0	0	0	0	0	0	0	0	0	0	0	0	Bacteria(100);Bacteroidetes(100);Bacteroidia(100);Bacteroidales(100);Bacteroidales_unclassified(100);Bacteroidales_unclassified(100);
Otu00886	0	0	0	0	0	0	0	0	0	0	0	0	0	0	4	1	0	0	0	0	0	0	0	0	6	14	20	18	47	15	0	0	0	0	0	0	0	0	0	0	0	0	0	2	0	Bacteria(100);Proteobacteria(100);Deltaproteobacteria(100);Syntrophobacterales(100);Syntrophobacteraceae(100);Syntrophobacteraceae_unclassified(100);
Otu00887	0	0	0	0	0	0	0	29	0	0	0	0	0	0	12	0	11	0	0	1	0	0	0	0	11	0	0	13	18	32	0	0	0	0	0	0	0	0	0	0	0	0	0	0	0	Bacteria(100);Bacteroidetes(100);Bacteroidia(100);Bacteroidales(100);Bacteroidales_unclassified(100);Bacteroidales_unclassified(100);
Otu00888	0	0	0	0	0	0	1	18	107	0	0	0	0	0	0	0	0	0	0	0	0	0	0	0	0	0	0	0	0	0	0	0	0	0	0	0	0	0	0	0	0	0	0	0	0	Bacteria(100);Actinobacteria(100);Thermoleophilia(100);Solirubrobacterales(100);Solirubrobacterales_unclassified(99);Solirubrobacterales_unclassified(99);
Otu00889	0	0	0	2	44	28	14	5	33	0	0	0	0	0	0	0	0	0	0	0	0	0	0	0	0	0	0	0	0	0	0	0	0	0	0	0	0	0	0	0	0	0	0	0	0	Bacteria(100);Elusimicrobia(100);Elusimicrobia(100);Lineage_IV(100);Lineage_IV_fa(100);Lineage_IV_ge(100);
Otu00890	0	0	0	0	0	0	0	0	0	0	0	4	24	31	0	7	1	0	2	14	0	14	10	2	4	5	2	1	1	0	0	0	0	0	0	0	0	0	0	0	0	2	0	0	2	Bacteria(100);Firmicutes(100);Clostridia(100);Clostridiales(100);Clostridiales_unclassified(96);Clostridiales_unclassified(96);
Otu00891	0	0	0	6	84	7	1	3	19	2	0	0	0	0	0	0	0	0	0	0	0	0	0	0	0	0	0	2	0	0	0	0	0	0	0	0	0	0	0	2	0	0	0	0	0	Bacteria(100);Patescibacteria(100);Microgenomatia(100);Candidatus_Pacebacteria(100);Candidatus_Pacebacteria_fa(100);Candidatus_Pacebacteria_ge(100);
Otu00892	0	0	0	0	0	0	0	0	0	0	0	20	12	22	0	4	0	0	0	0	0	15	25	8	15	3	0	1	0	0	0	0	0	0	0	0	0	0	0	0	0	0	0	0	0	Bacteria(100);Firmicutes(100);Clostridia(100);Clostridia_unclassified(100);Clostridia_unclassified(100);Clostridia_unclassified(100);
Otu00893	0	0	0	2	34	2	3	0	2	1	0	28	16	20	1	2	1	0	0	0	1	0	3	2	0	4	2	1	0	0	0	0	0	0	0	0	0	0	0	0	0	0	0	0	0	Bacteria(100);Patescibacteria(100);Parcubacteria(100);Parcubacteria_unclassified(100);Parcubacteria_unclassified(100);Parcubacteria_unclassified(100);
Otu00894	0	0	0	0	0	0	0	0	0	0	71	0	0	0	0	0	0	0	0	0	53	0	0	0	0	0	0	0	0	0	0	0	0	0	0	0	0	0	0	0	0	0	0	1	0	Bacteria(100);Firmicutes(100);Firmicutes_unclassified(100);Firmicutes_unclassified(100);Firmicutes_unclassified(100);Firmicutes_unclassified(100);
Otu00895	0	0	0	0	0	0	0	0	0	0	0	0	0	0	2	2	3	0	3	11	0	0	0	0	3	0	1	3	3	1	0	0	0	0	0	0	2	9	0	4	26	13	0	16	22	Bacteria(100);Actinobacteria(100);Thermoleophilia(100);Gaiellales(100);uncultured(100);uncultured_ge(100);
Otu00896	0	0	0	0	0	0	0	0	0	0	0	3	13	0	0	8	6	0	6	4	0	5	26	10	4	31	4	3	1	0	0	0	0	0	0	0	0	0	0	0	0	0	0	0	0	Bacteria(100);Bacteria_unclassified(100);Bacteria_unclassified(100);Bacteria_unclassified(100);Bacteria_unclassified(100);Bacteria_unclassified(100);
Otu00897	0	0	2	0	0	0	7	0	0	0	0	0	0	0	0	0	0	0	0	0	0	0	0	0	0	1	0	0	0	0	1	0	1	0	0	2	14	0	0	7	0	2	6	80	1	Bacteria(100);Acidobacteria(100);Acidobacteriia(100);Acidobacteriales(100);Koribacteraceae(100);Candidatus_Koribacter(100);
Otu00898	0	0	0	0	0	0	0	2	0	0	53	1	15	1	14	0	7	0	0	1	24	0	0	0	0	1	0	2	1	1	0	0	0	0	0	0	0	0	0	0	0	0	0	0	1	Bacteria(100);Firmicutes(100);Clostridia(100);Clostridiales(100);Lachnospiraceae(100);Anaerocolumna(89);
Otu00899	0	0	20	1	6	0	10	0	3	3	0	1	0	0	1	0	3	0	0	0	0	0	0	0	2	0	0	0	0	0	4	17	21	1	12	5	0	1	0	10	1	0	0	1	1	Bacteria(100);Proteobacteria(100);Alphaproteobacteria(100);Elsterales(100);uncultured(100);uncultured_ge(100);
Otu00900	0	0	0	0	0	0	0	0	0	0	0	0	6	3	1	53	17	0	4	4	0	0	1	1	18	11	1	0	1	0	0	0	0	0	0	0	0	0	3	0	0	0	0	0	0	Bacteria(100);Firmicutes(100);Clostridia(100);Clostridiales(100);Ruminococcaceae(98);Ruminiclostridium_1(98);
Otu00901	0	0	4	0	10	0	1	1	3	0	0	0	0	0	0	0	0	0	0	0	0	0	0	0	0	0	0	0	0	0	1	1	0	6	8	13	5	1	0	32	1	0	14	16	7	Bacteria(100);Chloroflexi(100);Chloroflexi_unclassified(100);Chloroflexi_unclassified(100);Chloroflexi_unclassified(100);Chloroflexi_unclassified(100);
Otu00902	0	0	1	0	0	0	0	0	0	0	66	2	2	1	4	0	0	0	0	0	43	1	0	0	0	0	1	0	0	3	0	0	0	0	0	0	0	0	0	0	0	0	0	0	0	Bacteria(100);Bacteroidetes(100);Bacteroidia(100);Bacteroidales(100);Bacteroidales_unclassified(100);Bacteroidales_unclassified(100);
Otu00903	0	0	0	0	0	0	0	2	0	0	0	0	0	0	0	0	0	0	0	0	0	0	0	0	0	0	0	0	0	0	1	0	1	0	0	0	0	9	2	4	7	1	0	20	77	Bacteria(100);Proteobacteria(100);Alphaproteobacteria(100);Rhizobiales(100);Rhizobiales_unclassified(92);Rhizobiales_unclassified(92);
Otu00904	0	0	0	0	0	0	0	0	0	0	0	0	1	0	2	52	3	0	1	0	0	28	0	0	26	7	1	0	0	2	0	0	0	0	0	0	0	0	0	0	0	0	0	0	0	Bacteria(100);Bacteria_unclassified(100);Bacteria_unclassified(100);Bacteria_unclassified(100);Bacteria_unclassified(100);Bacteria_unclassified(100);
Otu00905	0	0	0	0	0	0	0	0	0	0	17	0	0	0	0	0	0	0	0	0	105	1	0	0	0	0	0	0	0	0	0	0	0	0	0	0	0	0	0	0	0	0	0	0	0	Bacteria(100);Bacteria_unclassified(100);Bacteria_unclassified(100);Bacteria_unclassified(100);Bacteria_unclassified(100);Bacteria_unclassified(100);
Otu00906	0	0	0	0	0	0	0	0	0	0	0	0	2	2	0	24	8	0	8	2	0	53	3	1	8	6	5	1	0	0	0	0	0	0	0	0	0	0	0	0	0	0	0	0	0	Bacteria(100);Firmicutes(100);Firmicutes_unclassified(100);Firmicutes_unclassified(100);Firmicutes_unclassified(100);Firmicutes_unclassified(100);
Otu00907	0	0	18	28	2	2	4	1	3	0	0	8	2	5	3	3	0	0	0	0	0	0	0	1	6	3	1	4	5	0	0	0	0	0	1	0	0	4	4	0	0	0	0	13	2	Bacteria(100);Patescibacteria(100);Microgenomatia(100);Candidatus_Levybacteria(100);Candidatus_Levybacteria_fa(100);Candidatus_Levybacteria_ge(100);
Otu00908	0	0	0	0	0	0	0	26	0	0	0	0	2	0	0	1	3	0	0	10	0	0	0	0	3	3	0	12	21	40	0	0	0	0	0	1	0	0	0	0	0	0	0	0	0	Bacteria(100);Bacteria_unclassified(100);Bacteria_unclassified(100);Bacteria_unclassified(100);Bacteria_unclassified(100);Bacteria_unclassified(100);
Otu00909	0	0	1	0	1	0	2	0	3	0	0	0	0	0	0	0	0	0	0	0	0	0	0	0	0	0	0	0	0	0	12	11	39	3	7	9	1	1	0	16	0	2	0	6	8	Bacteria(100);Chloroflexi(100);Chloroflexi_unclassified(100);Chloroflexi_unclassified(100);Chloroflexi_unclassified(100);Chloroflexi_unclassified(100);
Otu00910	0	0	0	0	0	0	0	0	0	0	0	2	29	16	1	17	2	0	3	0	0	15	15	8	3	2	4	0	0	0	0	0	0	0	0	0	0	0	0	0	0	0	0	4	0	Bacteria(100);Firmicutes(100);Clostridia(100);Clostridiales(100);Ruminococcaceae(97);Ruminococcaceae_unclassified(97);
Otu00911	0	0	0	0	0	0	0	0	0	0	0	3	5	3	20	0	10	0	1	0	0	46	0	1	8	9	11	0	1	1	0	0	0	0	0	0	0	1	0	0	1	0	0	0	0	Bacteria(100);Firmicutes(100);Clostridia(100);Clostridiales(100);Peptococcaceae(100);Pelotomaculum(70);
Otu00912	0	0	0	0	0	0	0	0	0	0	0	25	18	29	0	0	0	0	0	0	0	39	7	1	2	0	0	0	0	0	0	0	0	0	0	0	0	0	0	0	0	0	0	0	0	Bacteria(100);Firmicutes(100);Clostridia(100);Clostridiales(100);Ruminococcaceae(55);Ruminococcaceae_unclassified(55);
Otu00913	0	0	0	0	0	0	0	0	0	0	0	13	7	21	0	2	0	0	1	0	0	15	20	11	13	2	4	0	1	0	0	0	0	0	0	0	0	1	1	0	0	0	0	5	3	Bacteria(100);Armatimonadetes(100);uncultured(100);uncultured_or(100);uncultured_fa(100);uncultured_ge(100);
Otu00914	0	0	0	0	0	0	0	0	0	0	0	0	0	0	0	0	0	0	0	0	0	0	0	0	0	0	0	0	0	0	0	0	0	0	3	0	0	0	0	116	0	1	0	0	0	Bacteria(100);Actinobacteria(100);Actinobacteria(100);Pseudonocardiales(100);Pseudonocardiaceae(100);Pseudonocardiaceae_unclassified(100);
Otu00915	0	0	87	8	7	0	4	3	5	0	0	0	0	0	0	0	0	0	0	0	0	0	1	0	0	0	0	0	0	0	0	0	2	0	0	3	0	0	0	0	0	0	0	0	0	Bacteria(100);Acidobacteria(100);Holophagae(100);Holophagales(100);Holophagaceae(100);Holophaga(100);
Otu00916	0	0	0	0	0	0	0	0	0	0	0	6	21	3	2	23	0	0	4	0	0	0	2	13	5	11	13	1	2	0	0	0	0	0	0	0	2	1	0	0	6	1	2	2	0	Bacteria(100);Acidobacteria(100);Holophagae(100);Holophagales(100);Holophagaceae(100);Geothrix(100);
Otu00917	0	0	2	0	1	0	2	2	6	0	0	0	0	0	0	0	0	0	3	0	0	0	0	0	0	1	0	0	0	0	2	1	6	37	1	0	6	2	0	15	10	5	1	7	10	Bacteria(100);Actinobacteria(100);Thermoleophilia(100);Solirubrobacterales(100);Solirubrobacteraceae(100);Solirubrobacteraceae_unclassified(55);
Otu00918	0	0	0	0	0	0	0	0	0	0	0	10	23	18	0	0	0	0	0	0	0	54	5	8	0	1	0	0	0	0	0	0	0	0	0	0	0	0	0	0	0	0	0	0	0	Bacteria(100);Firmicutes(100);Clostridia(100);Clostridiales(100);Peptococcaceae(100);Desulfurispora(100);
Otu00919	0	33	20	0	1	0	2	1	3	4	1	1	0	9	0	0	9	0	0	0	0	7	3	16	2	5	1	0	0	1	0	0	0	0	0	0	0	0	0	0	0	0	0	0	0	Bacteria(100);Actinobacteria(100);Actinobacteria(100);Propionibacteriales(100);Propionibacteriaceae(100);Cutibacterium(100);
Otu00920	0	0	1	0	1	0	0	0	0	0	0	0	0	0	0	0	0	0	0	0	0	0	0	0	0	0	0	0	0	0	1	3	18	1	5	10	0	8	6	5	7	4	1	18	30	Bacteria(100);Chloroflexi(100);Ktedonobacteria(100);Ktedonobacterales(100);JG30-KF-AS9(100);JG30-KF-AS9_ge(100);
Otu00921	0	0	24	10	12	0	24	11	6	0	0	0	0	0	0	0	0	0	0	0	0	0	0	0	0	0	0	0	0	0	0	0	10	1	7	6	0	1	0	5	1	0	0	0	0	Bacteria(100);Acidobacteria(100);Subgroup_6(100);Subgroup_6_or(100);Subgroup_6_fa(100);Subgroup_6_ge(100);
Otu00922	0	0	0	0	0	0	0	0	0	0	0	0	0	0	0	0	0	0	0	0	0	0	0	0	0	0	0	1	2	0	0	0	0	0	0	0	13	2	0	0	10	0	68	22	0	Archaea(100);Euryarchaeota(100);Thermoplasmata(100);Thermoplasmata_unclassified(100);Thermoplasmata_unclassified(100);Thermoplasmata_unclassified(100);
Otu00923	0	0	0	0	0	0	0	0	0	0	55	1	0	0	0	0	0	0	0	0	61	0	0	0	0	0	0	0	0	0	0	0	0	0	0	0	0	0	0	0	0	1	0	0	0	Bacteria(100);Firmicutes(100);Firmicutes_unclassified(100);Firmicutes_unclassified(100);Firmicutes_unclassified(100);Firmicutes_unclassified(100);
Otu00924	0	0	3	44	15	10	3	10	28	5	0	0	0	0	0	0	0	0	0	0	0	0	0	0	0	0	0	0	0	0	0	0	0	0	0	0	0	0	0	0	0	0	0	0	0	Bacteria(100);Bacteroidetes(100);Ignavibacteria(100);OPB56(100);OPB56_fa(100);OPB56_ge(100);
Otu00925	0	0	0	0	30	0	0	29	41	0	0	0	0	0	0	0	0	0	0	0	0	0	0	0	0	0	1	1	0	0	0	0	0	0	0	0	0	1	7	0	0	0	0	3	4	Bacteria(100);Bacteroidetes(100);Bacteroidia(100);Chitinophagales(100);Chitinophagaceae(100);Chitinophagaceae_unclassified(100);
Otu00926	0	0	3	0	0	0	0	0	0	0	36	1	16	6	0	0	0	0	0	0	43	1	3	1	5	2	0	0	0	0	0	0	0	0	0	0	0	0	0	0	0	0	0	0	0	Bacteria(100);Proteobacteria(100);Gammaproteobacteria(100);Enterobacteriales(100);Enterobacteriaceae(100);Trabulsiella(89);
Otu00927	0	0	0	0	0	0	0	0	0	0	0	0	0	0	1	0	5	0	1	3	0	0	0	0	22	17	2	9	15	37	0	0	0	0	0	0	0	0	0	0	0	0	0	3	2	Bacteria(100);Planctomycetes(100);Planctomycetacia(100);Pirellulales(100);Pirellulaceae(100);Pir1_lineage(100);
Otu00928	0	0	0	0	0	0	0	0	0	0	0	0	0	0	1	1	0	0	0	0	0	0	0	0	0	0	0	0	2	0	0	0	0	0	0	0	6	1	0	11	2	0	2	53	37	Bacteria(100);Chloroflexi(100);KD4-96(100);KD4-96_or(100);KD4-96_fa(100);KD4-96_ge(100);
Otu00929	0	0	0	0	85	17	3	1	10	0	0	0	0	0	0	0	0	0	0	0	0	0	0	0	0	0	0	0	0	0	0	0	0	0	0	0	0	0	0	0	0	0	0	0	0	Bacteria(100);Patescibacteria(100);Parcubacteria(100);Parcubacteria_or(100);Parcubacteria_fa(100);Parcubacteria_ge(100);
Otu00930	0	0	0	0	0	0	0	0	0	0	0	0	0	0	8	1	5	0	1	2	0	6	5	2	6	5	1	2	10	0	0	0	0	0	0	0	0	0	0	0	0	4	1	13	44	Bacteria(100);Chloroflexi(100);Anaerolineae(100);Anaerolineales(100);Anaerolineaceae(100);Anaerolineaceae_unclassified(100);
Otu00931	0	0	0	0	0	0	0	0	0	0	17	0	0	0	0	0	0	0	0	0	93	0	0	0	0	0	0	0	0	0	0	0	0	0	0	0	0	0	0	0	0	0	0	0	6	Bacteria(100);Firmicutes(100);Clostridia(100);Clostridiales(100);Clostridiales_unclassified(100);Clostridiales_unclassified(100);
Otu00932	0	0	1	1	1	0	0	0	0	0	0	0	0	0	0	0	0	0	0	0	1	0	0	0	0	0	0	0	0	0	11	11	29	20	11	9	0	0	0	21	0	0	0	0	0	Bacteria(100);Chloroflexi(100);TK10(100);TK10_or(100);TK10_fa(100);TK10_ge(100);
Otu00933	0	0	0	0	20	1	0	1	70	0	0	16	0	2	0	0	0	0	0	0	0	0	2	0	0	0	0	0	2	0	0	0	0	0	0	2	0	0	0	0	0	0	0	0	0	Bacteria(100);Patescibacteria(100);Parcubacteria(100);Candidatus_Adlerbacteria(100);Candidatus_Adlerbacteria_fa(100);Candidatus_Adlerbacteria_ge(100);
Otu00934	0	0	0	0	0	0	0	0	0	0	4	0	0	0	0	0	0	0	0	0	112	0	0	0	0	0	0	0	0	0	0	0	0	0	0	0	0	0	0	0	0	0	0	0	0	Bacteria(100);Firmicutes(100);Firmicutes_unclassified(100);Firmicutes_unclassified(100);Firmicutes_unclassified(100);Firmicutes_unclassified(100);
Otu00935	0	0	0	0	0	0	0	0	0	0	0	0	0	0	0	0	0	0	0	0	0	0	7	67	0	6	35	0	0	0	0	0	0	0	0	0	0	0	0	0	0	0	0	0	0	Bacteria(100);Firmicutes(100);Clostridia(100);Clostridiales(100);Clostridiales_unclassified(100);Clostridiales_unclassified(100);
Otu00936	0	0	0	0	0	0	0	1	0	0	0	15	6	28	3	0	5	0	0	0	0	21	7	5	5	5	7	2	1	2	0	0	0	0	0	0	0	0	0	0	1	0	0	0	1	Bacteria(100);Firmicutes(100);Clostridia(100);Clostridiales(100);Peptococcaceae(100);Pelotomaculum(100);
Otu00937	0	0	0	0	0	0	2	0	0	0	19	0	13	1	5	5	3	0	4	0	22	2	1	1	1	5	0	1	0	0	0	0	0	0	0	0	2	8	0	0	1	3	0	11	5	Bacteria(100);Firmicutes(100);Clostridia(100);Clostridiales(100);Peptococcaceae(100);Desulfosporosinus(98);
Otu00938	0	0	0	0	0	0	0	0	0	0	0	1	2	2	12	2	6	0	0	1	0	1	0	0	28	8	8	13	5	0	0	0	0	0	1	0	0	3	0	0	0	4	0	14	4	Bacteria(100);Proteobacteria(100);Deltaproteobacteria(100);Syntrophobacterales(100);Syntrophobacteraceae(100);Syntrophobacter(99);
Otu00939	0	0	43	5	3	0	1	0	0	0	0	0	0	0	0	0	0	0	0	0	0	0	0	0	0	0	0	0	0	0	3	6	40	12	0	2	0	0	0	0	0	0	0	0	0	Bacteria(100);Bacteroidetes(100);Bacteroidia(100);Chitinophagales(100);Chitinophagaceae(100);uncultured(83);
Otu00940	0	0	0	0	0	0	0	0	0	0	1	0	0	0	0	0	0	0	0	0	111	0	0	0	0	0	0	0	0	0	0	0	0	0	0	0	0	0	0	0	0	0	0	1	1	Bacteria(100);Firmicutes(100);Clostridia(100);Clostridiales(100);Clostridiaceae_1(100);Clostridium_sensu_stricto_10(99);
Otu00941	0	0	0	0	0	0	0	14	0	0	0	0	0	0	4	0	4	0	0	6	0	0	0	0	0	0	0	18	21	47	0	0	0	0	0	0	0	0	0	0	0	0	0	0	0	Bacteria(100);Chlamydiae(100);Chlamydiae(100);Chlamydiales(100);Parachlamydiaceae(100);Parachlamydiaceae_unclassified(100);
Otu00942	0	0	15	77	12	0	2	2	3	0	0	1	0	1	0	0	0	0	0	0	0	0	0	1	0	0	0	0	0	0	0	0	0	0	0	0	0	0	0	0	0	0	0	0	0	Bacteria(100);Patescibacteria(100);Saccharimonadia(100);Saccharimonadales(100);Saccharimonadales_fa(100);Saccharimonadales_ge(100);
Otu00943	0	0	1	2	3	0	0	0	0	0	0	0	1	0	0	0	0	0	0	0	0	0	0	0	0	0	0	0	0	0	0	8	7	1	9	3	3	3	4	36	2	5	3	7	16	Bacteria(100);Planctomycetes(100);Planctomycetacia(100);Planctomycetales(100);uncultured(100);uncultured_ge(100);
Otu00944	0	0	69	25	9	2	1	0	6	0	0	0	0	0	0	0	0	0	0	0	0	0	0	0	0	0	0	0	0	0	0	0	0	0	0	0	0	0	0	1	0	0	0	0	0	Bacteria(100);Patescibacteria(100);Saccharimonadia(100);Saccharimonadales(100);Saccharimonadales_fa(98);Saccharimonadales_ge(98);
Otu00945	0	0	107	5	1	0	0	0	0	0	0	0	0	0	0	0	0	0	0	0	0	0	0	0	0	0	0	0	0	0	0	0	0	0	0	0	0	0	0	0	0	0	0	0	0	Bacteria(100);Proteobacteria(100);Gammaproteobacteria(100);Pseudomonadales(100);Moraxellaceae(100);uncultured(100);
Otu00946	0	0	0	0	8	3	15	15	29	0	0	0	0	0	0	0	0	0	0	0	0	0	0	0	0	0	1	0	0	0	0	0	0	0	2	0	0	0	0	0	0	0	0	22	18	Bacteria(100);Proteobacteria(100);Gammaproteobacteria(100);Betaproteobacteriales(100);Betaproteobacteriales_unclassified(100);Betaproteobacteriales_unclassified(100);
Otu00947	0	0	12	0	1	0	0	0	0	0	0	0	0	0	0	0	0	0	0	0	0	4	0	0	0	0	0	0	0	0	0	0	1	5	3	12	0	0	0	70	0	0	0	4	1	Bacteria(100);Proteobacteria(100);Deltaproteobacteria(100);Myxococcales(100);Archangiaceae(100);Anaeromyxobacter(100);
Otu00948	0	0	0	0	7	0	5	1	2	1	0	0	0	0	0	0	0	0	0	0	0	0	0	0	0	0	0	0	0	0	1	2	6	3	15	7	7	0	0	18	2	0	15	8	13	Bacteria(100);Chloroflexi(100);Chloroflexia(100);Thermomicrobiales(100);JG30-KF-CM45(100);JG30-KF-CM45_ge(100);
Otu00949	0	0	0	0	0	0	0	0	0	0	74	1	0	0	0	0	0	0	0	0	36	0	0	0	0	0	0	0	0	0	0	0	0	0	0	0	0	0	0	0	0	0	0	0	2	Bacteria(100);Firmicutes(100);Firmicutes_unclassified(100);Firmicutes_unclassified(100);Firmicutes_unclassified(100);Firmicutes_unclassified(100);
Otu00950	0	0	0	0	0	0	0	0	0	0	0	0	0	0	0	0	0	0	0	0	0	0	0	0	0	0	14	0	0	0	0	0	0	0	0	0	0	1	0	1	5	3	1	65	22	Bacteria(100);Bacteria_unclassified(100);Bacteria_unclassified(100);Bacteria_unclassified(100);Bacteria_unclassified(100);Bacteria_unclassified(100);
Otu00951	0	0	0	0	1	0	0	0	0	0	0	0	0	0	0	0	0	0	0	0	0	0	0	0	0	0	0	0	0	0	24	1	1	0	0	0	0	0	0	0	0	0	0	85	0	Bacteria(100);Chloroflexi(100);Ktedonobacteria(100);Ktedonobacterales(100);Ktedonobacteraceae(100);Ktedonobacteraceae_unclassified(100);
Otu00952	0	0	14	3	0	0	0	0	0	0	75	0	16	0	0	1	0	0	0	0	3	0	0	0	0	0	0	0	0	0	0	0	0	0	0	0	0	0	0	0	0	0	0	0	0	Bacteria(100);Proteobacteria(100);Gammaproteobacteria(100);Betaproteobacteriales(100);Betaproteobacteriales_unclassified(100);Betaproteobacteriales_unclassified(100);
Otu00953	0	0	80	2	1	0	4	0	0	0	1	0	0	0	0	0	0	0	10	0	0	0	0	0	0	0	0	0	0	0	0	0	0	13	1	0	0	0	0	0	0	0	0	0	0	Bacteria(100);Bacteroidetes(100);Bacteroidia(100);Sphingobacteriales(100);Sphingobacteriaceae(100);Mucilaginibacter(92);
Otu00954	0	0	0	0	0	0	0	0	0	0	0	16	5	57	3	2	3	0	0	0	1	9	4	0	0	1	0	0	0	1	0	0	0	0	0	0	0	1	0	0	3	1	0	0	4	Bacteria(100);Firmicutes(100);Clostridia(100);Clostridiales(100);Clostridiaceae_1(100);Oxobacter(100);
Otu00955	0	0	0	0	0	0	0	38	0	0	0	0	0	0	9	0	0	0	0	17	0	0	0	0	0	0	0	4	32	11	0	0	0	0	0	0	0	0	0	0	0	0	0	0	0	Bacteria(100);Firmicutes(100);Clostridia(100);Clostridiales(100);Christensenellaceae(97);Christensenellaceae_R-7_group(96);
Otu00956	0	0	0	0	0	0	0	0	0	0	29	0	10	2	0	4	1	0	4	1	29	0	0	0	11	0	0	0	0	0	0	0	0	0	0	0	0	1	0	0	0	0	0	3	16	Bacteria(100);Firmicutes(100);Clostridia(100);Clostridiales(100);Clostridiaceae_1(100);Fonticella(95);
Otu00957	0	0	0	0	0	0	0	0	0	0	0	39	5	14	0	11	0	0	0	0	0	0	29	5	2	5	1	0	0	0	0	0	0	0	0	0	0	0	0	0	0	0	0	0	0	Bacteria(100);Planctomycetes(100);Phycisphaerae(100);MSBL9(100);GWC2-45-44(100);GWC2-45-44_ge(100);
Otu00958	0	0	0	0	0	0	0	1	0	0	0	15	31	11	7	0	0	0	0	0	0	0	11	6	1	5	2	4	13	4	0	0	0	0	0	0	0	0	0	0	0	0	0	0	0	Bacteria(100);Bacteroidetes(100);Bacteroidia(100);Bacteroidales(100);Prolixibacteraceae(87);WCHB1-32(84);
Otu00959	0	0	0	0	0	0	0	0	2	0	0	3	0	0	0	1	0	0	0	1	0	0	0	1	3	2	32	0	65	1	0	0	0	0	0	0	0	0	0	0	0	0	0	0	0	Bacteria(100);Patescibacteria(100);Microgenomatia(100);Microgenomatia_unclassified(100);Microgenomatia_unclassified(100);Microgenomatia_unclassified(100);
Otu00960	0	0	0	0	0	0	0	0	0	0	0	0	0	0	3	0	0	0	0	1	0	0	0	0	0	0	13	17	64	13	0	0	0	0	0	0	0	0	0	0	0	0	0	0	0	Bacteria(100);Proteobacteria(100);Deltaproteobacteria(100);Syntrophobacterales(100);Syntrophobacteraceae(100);Syntrophobacteraceae_unclassified(100);
Otu00961	110	0	0	0	0	0	0	0	0	0	0	0	0	0	0	0	0	0	0	0	0	0	0	0	0	0	0	0	0	0	0	0	0	0	0	0	0	0	0	0	0	0	0	0	0	Bacteria(100);Proteobacteria(100);Alphaproteobacteria(100);Rhodospirillales(100);Magnetospirillaceae(100);Magnetospirillaceae_unclassified(100);
Otu00962	0	0	0	0	0	0	0	0	3	0	24	0	0	0	0	0	0	0	0	0	71	0	0	0	4	0	0	0	0	0	0	0	0	1	0	0	2	3	1	0	0	0	0	0	1	Bacteria(100);Firmicutes(100);Clostridia(100);Clostridiales(100);Clostridiaceae_1(100);Clostridium_sensu_stricto_12(86);
Otu00963	0	0	0	0	0	0	0	0	0	0	0	0	0	0	0	0	0	0	0	0	0	0	1	0	18	9	23	15	27	17	0	0	0	0	0	0	0	0	0	0	0	0	0	0	0	Bacteria(100);Proteobacteria(100);Gammaproteobacteria(100);Gammaproteobacteria_unclassified(100);Gammaproteobacteria_unclassified(100);Gammaproteobacteria_unclassified(100);
Otu00964	1	0	20	37	8	1	4	0	3	0	0	0	0	1	1	0	0	0	0	0	9	0	0	0	0	0	0	0	1	1	0	0	0	2	0	3	0	1	2	1	11	3	0	0	0	Bacteria(100);Proteobacteria(100);Gammaproteobacteria(100);Betaproteobacteriales(100);Methylophilaceae(100);Methylobacillus(58);
Otu00965	0	0	13	42	14	7	5	2	5	0	0	0	1	1	0	0	1	0	0	0	1	0	0	2	0	0	0	0	0	0	0	0	4	0	0	9	0	0	0	1	0	0	1	0	0	Bacteria(100);Gemmatimonadetes(100);Gemmatimonadetes(100);Gemmatimonadales(100);Gemmatimonadaceae(100);Gemmatimonadaceae_unclassified(100);
Otu00966	0	0	0	0	0	0	0	0	0	0	0	1	2	2	0	1	2	0	3	3	2	17	3	1	6	1	0	0	0	0	0	0	0	0	0	0	0	1	3	1	6	3	0	25	26	Bacteria(100);Firmicutes(100);Clostridia(100);Clostridiales(100);Clostridiaceae_1(98);Oxobacter(98);
Otu00967	0	0	0	0	0	0	0	0	0	0	0	32	8	6	2	3	2	0	3	1	0	9	18	19	0	1	2	1	2	0	0	0	0	0	0	0	0	0	0	0	0	0	0	0	0	Bacteria(100);Firmicutes(100);Clostridia(100);Clostridiales(100);Ruminococcaceae(100);Ruminococcaceae_unclassified(100);
Otu00968	0	0	2	0	2	0	4	0	0	0	0	0	0	0	0	0	0	0	0	0	0	0	0	0	0	0	0	0	0	0	9	12	34	11	16	12	1	0	0	0	0	0	0	2	4	Bacteria(100);Chloroflexi(100);Ktedonobacteria(100);Ktedonobacterales(100);Ktedonobacteraceae(100);HSB_OF53-F07(100);
Otu00969	0	0	0	0	0	0	0	0	0	0	0	4	0	0	13	11	0	0	1	1	0	6	6	1	9	12	26	7	7	4	0	0	0	0	0	0	0	1	0	0	0	0	0	0	0	Bacteria(100);Bacteria_unclassified(100);Bacteria_unclassified(100);Bacteria_unclassified(100);Bacteria_unclassified(100);Bacteria_unclassified(100);
Otu00970	0	0	0	2	13	5	11	7	68	2	0	0	0	0	0	0	0	0	0	0	0	0	0	0	0	0	0	0	0	0	0	0	0	0	0	0	0	0	0	0	0	1	0	0	0	Bacteria(100);Proteobacteria(100);Alphaproteobacteria(100);Alphaproteobacteria_unclassified(100);Alphaproteobacteria_unclassified(100);Alphaproteobacteria_unclassified(100);
Otu00971	0	0	0	0	0	0	0	2	0	0	0	21	7	20	0	1	1	0	0	0	44	0	0	0	0	0	1	0	2	10	0	0	0	0	0	0	0	0	0	0	0	0	0	0	0	Bacteria(100);Bacteroidetes(100);Bacteroidia(100);Bacteroidales(100);Bacteroidales_unclassified(100);Bacteroidales_unclassified(100);
Otu00972	0	0	0	0	0	0	0	0	0	0	0	6	0	6	0	6	7	0	4	4	0	30	16	0	5	15	5	0	4	1	0	0	0	0	0	0	0	0	0	0	0	0	0	0	0	Bacteria(100);Firmicutes(100);Clostridia(100);Clostridiales(100);Peptococcaceae(100);Desulfurispora(100);
Otu00973	0	0	0	0	0	0	0	0	0	0	22	0	0	0	0	0	0	0	0	0	82	0	0	0	0	0	0	0	0	0	0	0	0	0	0	0	0	0	0	0	0	1	0	0	4	Bacteria(100);Firmicutes(100);Clostridia(100);Clostridiales(100);Clostridiaceae_1(100);Clostridiaceae_1_unclassified(96);
Otu00974	0	0	0	0	0	0	0	0	0	0	0	33	27	29	0	2	0	0	0	0	0	0	16	0	0	0	1	0	0	0	0	0	0	0	0	0	0	0	0	0	0	0	0	0	1	Archaea(100);Archaea_unclassified(100);Archaea_unclassified(100);Archaea_unclassified(100);Archaea_unclassified(100);Archaea_unclassified(100);
Otu00975	0	0	30	26	19	0	0	14	5	0	1	0	0	0	0	0	0	0	0	0	1	0	1	1	0	0	1	0	1	0	0	0	2	0	0	1	0	0	0	1	0	0	0	3	1	Bacteria(100);Bacteria_unclassified(100);Bacteria_unclassified(100);Bacteria_unclassified(100);Bacteria_unclassified(100);Bacteria_unclassified(100);
Otu00976	0	0	1	68	23	0	0	6	9	0	0	0	0	0	0	0	0	0	0	0	0	0	0	0	0	0	0	0	0	0	0	0	0	0	0	1	0	0	0	0	0	0	0	0	0	Bacteria(100);Patescibacteria(100);Microgenomatia(100);Candidatus_Levybacteria(100);Candidatus_Levybacteria_fa(100);Candidatus_Levybacteria_ge(100);
Otu00977	0	0	0	0	0	0	0	0	0	0	12	0	0	1	0	0	0	0	0	0	94	1	0	0	0	0	0	0	0	0	0	0	0	0	0	0	0	0	0	0	0	0	0	0	0	Bacteria(100);Firmicutes(100);Clostridia(100);Clostridiales(100);Clostridiaceae_1(99);Clostridium_sensu_stricto_14(78);
Otu00978	0	0	1	0	1	0	0	0	0	0	0	0	0	0	0	0	0	0	0	0	0	0	0	0	0	0	0	0	0	0	71	13	13	0	0	5	0	0	0	4	0	0	0	0	0	Bacteria(100);Chloroflexi(100);Ktedonobacteria(100);Ktedonobacterales(100);Ktedonobacteraceae(100);Ktedonobacteraceae_unclassified(100);
Otu00979	0	0	0	0	0	0	0	0	0	0	0	1	0	0	6	3	6	0	3	26	0	10	6	4	3	11	11	4	7	2	0	0	0	0	0	0	0	0	0	0	2	0	0	1	1	Bacteria(100);Bacteria_unclassified(100);Bacteria_unclassified(100);Bacteria_unclassified(100);Bacteria_unclassified(100);Bacteria_unclassified(100);
Otu00980	0	0	5	1	3	0	5	0	3	0	0	0	0	0	0	0	0	0	0	0	0	0	0	0	0	0	0	0	0	0	2	9	15	5	19	11	0	0	0	27	0	0	2	0	0	Bacteria(100);Acidobacteria(100);Acidobacteriia(100);Solibacterales(100);Solibacteraceae_(Subgroup_3)(100);Bryobacter(100);
Otu00981	0	0	2	0	14	0	19	3	43	14	0	0	0	0	0	0	0	0	0	0	0	0	0	0	0	0	0	0	0	0	2	0	10	0	0	0	0	0	0	0	0	0	0	0	0	Bacteria(100);Actinobacteria(100);Actinobacteria(100);Streptomycetales(100);Streptomycetaceae(100);Kitasatospora(100);
Otu00982	0	0	0	0	0	0	0	12	1	0	3	0	0	0	10	0	2	0	0	0	10	37	0	0	1	0	0	8	4	19	0	0	0	0	0	0	0	0	0	0	0	0	0	0	0	Bacteria(100);Firmicutes(100);Negativicutes(100);Selenomonadales(100);Veillonellaceae(100);Veillonellaceae_unclassified(100);
Otu00983	0	0	0	0	0	0	0	0	0	0	0	0	1	7	1	0	15	0	0	0	0	1	0	0	0	0	1	1	16	44	0	0	0	0	0	0	0	0	0	0	6	2	0	9	3	Bacteria(100);Proteobacteria(100);Deltaproteobacteria(100);Desulfovibrionales(100);Desulfovibrionaceae(100);Desulfovibrio(100);
Otu00984	0	0	25	45	26	0	0	1	7	0	0	0	0	0	0	0	0	0	0	0	0	0	0	0	0	0	0	0	0	0	0	0	0	0	0	0	0	0	0	0	0	0	0	0	3	Bacteria(100);Bacteria_unclassified(100);Bacteria_unclassified(100);Bacteria_unclassified(100);Bacteria_unclassified(100);Bacteria_unclassified(100);
Otu00985	0	0	0	0	0	0	0	12	0	0	0	0	0	0	21	2	13	0	0	1	0	0	0	0	6	1	0	13	15	23	0	0	0	0	0	0	0	0	0	0	0	0	0	0	0	Bacteria(100);Firmicutes(100);Clostridia(100);Clostridiales(100);Ruminococcaceae(100);Ruminococcaceae_unclassified(100);
Otu00986	0	0	0	28	34	12	4	2	17	0	0	0	0	0	0	0	5	0	0	0	0	0	0	0	3	0	0	0	0	1	0	0	0	0	0	0	0	0	0	0	0	0	0	0	1	Bacteria(100);Proteobacteria(100);Gammaproteobacteria(100);Gammaproteobacteria_unclassified(100);Gammaproteobacteria_unclassified(100);Gammaproteobacteria_unclassified(100);
Otu00987	0	0	0	0	0	0	0	0	0	0	0	0	1	0	3	19	12	0	21	18	0	5	3	0	7	8	3	1	0	6	0	0	0	0	0	0	0	0	0	0	0	0	0	0	0	Bacteria(100);Firmicutes(100);Clostridia(100);Clostridia_unclassified(100);Clostridia_unclassified(100);Clostridia_unclassified(100);
Otu00988	0	0	3	0	1	0	0	4	4	0	0	9	10	7	6	7	1	0	0	0	0	0	13	3	2	2	6	1	5	2	0	0	0	0	0	0	0	2	0	0	0	0	0	16	3	Bacteria(100);Patescibacteria(100);Microgenomatia(100);Candidatus_Levybacteria(100);Candidatus_Levybacteria_fa(100);Candidatus_Levybacteria_ge(100);
Otu00989	0	0	0	0	0	0	0	0	0	0	0	13	18	13	0	0	0	0	0	0	0	21	10	31	0	1	0	0	0	0	0	0	0	0	0	0	0	0	0	0	0	0	0	0	0	Bacteria(100);Firmicutes(100);Clostridia(100);Clostridiales(100);Peptococcaceae(100);Pelotomaculum(100);
Otu00990	0	0	0	0	0	0	0	0	0	0	0	15	1	5	0	25	0	0	2	0	0	7	7	19	18	1	3	3	0	0	0	0	0	0	0	0	0	0	0	0	0	0	0	1	0	Bacteria(100);Firmicutes(100);Firmicutes_unclassified(100);Firmicutes_unclassified(100);Firmicutes_unclassified(100);Firmicutes_unclassified(100);
Otu00991	0	0	2	2	3	0	0	0	1	0	0	0	0	0	0	0	0	0	0	0	0	0	0	0	0	0	0	0	0	0	1	1	2	1	0	2	6	4	0	4	0	1	1	50	26	Bacteria(100);Chloroflexi(100);Ktedonobacteria(100);Ktedonobacterales(100);Ktedonobacterales_unclassified(98);Ktedonobacterales_unclassified(98);
Otu00992	0	0	0	0	0	0	0	0	0	0	0	20	6	30	1	7	1	0	0	0	0	8	15	9	7	1	1	0	0	0	0	0	0	0	0	0	0	0	0	0	0	0	0	0	0	Bacteria(100);Bacteria_unclassified(100);Bacteria_unclassified(100);Bacteria_unclassified(100);Bacteria_unclassified(100);Bacteria_unclassified(100);
Otu00993	0	0	0	0	0	0	0	1	0	0	0	13	5	2	10	3	2	4	8	5	0	11	3	3	0	5	20	2	6	3	0	0	0	0	0	0	0	0	0	0	0	0	0	0	0	Bacteria(100);Firmicutes(100);Clostridia(100);Clostridiales(100);Christensenellaceae(100);Christensenellaceae_R-7_group(100);
Otu00994	0	0	0	0	0	0	0	0	0	0	1	1	0	2	29	17	44	0	0	6	0	0	0	0	0	3	0	1	0	0	0	1	0	0	0	0	0	0	0	0	0	0	0	1	0	Bacteria(100);Chlamydiae(100);Chlamydiae(100);Chlamydiales(100);Chlamydiales_unclassified(100);Chlamydiales_unclassified(100);
Otu00995	0	0	0	0	0	0	0	0	0	0	0	16	11	10	2	16	3	0	0	1	0	3	17	12	2	6	4	2	0	0	0	0	0	0	0	0	0	0	0	0	0	0	0	0	1	Bacteria(100);Bacteria_unclassified(100);Bacteria_unclassified(100);Bacteria_unclassified(100);Bacteria_unclassified(100);Bacteria_unclassified(100);
Otu00996	0	0	0	0	0	0	0	0	0	0	0	3	1	1	6	19	4	0	19	16	0	3	2	3	8	9	1	0	1	1	0	0	0	0	0	0	0	1	1	0	1	1	0	0	5	Bacteria(100);Acidobacteria(100);Acidobacteriia(100);Solibacterales(100);Solibacteraceae_(Subgroup_3)(100);Candidatus_Solibacter(100);
Otu00997	0	0	0	0	0	0	0	0	0	0	0	0	0	0	0	0	0	0	0	0	0	0	0	0	0	0	1	21	60	21	0	0	0	0	0	0	0	0	1	0	0	0	0	0	1	Bacteria(100);Proteobacteria(100);Gammaproteobacteria(100);Betaproteobacteriales(100);Betaproteobacteriales_unclassified(100);Betaproteobacteriales_unclassified(100);
Otu00998	0	0	1	0	1	0	8	1	3	0	0	0	0	0	0	0	0	0	0	0	0	0	0	0	0	0	0	0	0	0	1	5	12	5	4	12	2	2	1	13	2	2	0	11	19	Bacteria(100);Planctomycetes(100);Planctomycetacia(100);Gemmatales(100);Gemmataceae(100);uncultured(100);
Otu00999	0	0	0	0	0	0	0	0	0	1	0	0	0	0	9	10	4	0	1	1	0	2	1	0	3	2	7	4	4	3	0	0	0	0	0	0	1	5	2	1	9	0	2	21	12	Bacteria(100);Actinobacteria(100);Thermoleophilia(100);Gaiellales(100);uncultured(100);uncultured_ge(100);
Otu01000	0	0	0	0	1	0	0	0	0	0	0	0	0	0	0	0	0	0	0	0	0	0	1	0	0	0	0	1	0	0	14	3	20	0	3	9	8	0	0	18	0	0	23	3	1	Archaea(100);Thaumarchaeota(100);Nitrososphaeria(100);Nitrososphaerales(100);Nitrososphaeraceae(100);Candidatus_Nitrocosmicus(66);
Otu01001	0	0	70	5	8	0	2	6	14	0	0	0	0	0	0	0	0	0	0	0	0	0	0	0	0	0	0	0	0	0	0	0	0	0	0	0	0	0	0	0	0	0	0	0	0	Bacteria(100);Acidobacteria(100);Holophagae(100);Holophagales(100);Holophagaceae(100);Holophaga(100);
Otu01002	0	0	0	0	0	0	0	16	0	0	0	0	0	0	5	0	0	0	0	3	0	2	0	0	0	0	0	18	17	42	0	0	1	0	0	0	0	0	0	0	0	0	0	0	0	Bacteria(100);Firmicutes(100);Clostridia(100);Clostridiales(100);Clostridiaceae_1(100);Clostridium_sensu_stricto_14(100);
Otu01003	0	0	0	0	0	0	0	0	0	0	0	31	4	32	0	1	0	0	0	0	0	2	18	5	2	3	6	0	0	0	0	0	0	0	0	0	0	0	0	0	0	0	0	0	0	Bacteria(100);Firmicutes(100);Negativicutes(100);Selenomonadales(100);Veillonellaceae(100);uncultured(100);
Otu01004	0	0	2	0	0	0	0	0	0	0	87	0	13	0	0	0	0	0	0	0	2	0	0	0	0	0	0	0	0	0	0	0	0	0	0	0	0	0	0	0	0	0	0	0	0	Bacteria(100);Proteobacteria(100);Gammaproteobacteria(100);Betaproteobacteriales(100);Betaproteobacteriales_unclassified(100);Betaproteobacteriales_unclassified(100);
Otu01005	0	0	0	0	0	0	0	0	0	0	0	2	0	0	13	15	21	0	0	2	0	0	0	0	0	1	7	10	21	12	0	0	0	0	0	0	0	0	0	0	0	0	0	0	0	Bacteria(100);Patescibacteria(100);Parcubacteria(100);Candidatus_Zambryskibacteria(100);Candidatus_Zambryskibacteria_fa(100);Candidatus_Zambryskibacteria_ge(100);
Otu01006	0	0	24	24	8	5	10	3	10	1	0	0	0	0	0	1	0	0	0	0	0	0	0	0	2	0	0	0	0	0	1	0	1	1	3	0	2	0	0	1	1	0	0	2	4	Bacteria(100);Proteobacteria(100);Alphaproteobacteria(100);Sphingomonadales(100);Sphingomonadaceae(100);Novosphingobium(100);
Otu01007	0	0	33	27	4	0	0	2	1	6	2	0	1	1	0	1	0	0	1	0	6	0	0	1	0	0	0	0	1	0	1	0	12	0	0	3	0	0	0	1	0	0	0	0	0	Bacteria(100);GAL15(100);GAL15_cl(100);GAL15_or(100);GAL15_fa(100);GAL15_ge(100);
Otu01008	0	0	0	0	0	0	0	0	0	0	0	28	8	7	34	0	3	0	0	0	0	0	13	6	1	0	1	0	2	1	0	0	0	0	0	0	0	0	0	0	0	0	0	0	0	Bacteria(100);Firmicutes(100);Clostridia(100);Clostridiales(100);Christensenellaceae(100);uncultured(100);
Otu01009	0	0	9	4	7	0	0	0	2	0	1	7	5	18	1	0	1	0	0	0	0	0	1	9	0	2	0	1	7	0	0	0	0	0	0	0	0	2	4	0	0	3	0	4	15	Bacteria(100);Patescibacteria(100);Parcubacteria(100);Candidatus_Kaiserbacteria(100);Candidatus_Kaiserbacteria_fa(100);Candidatus_Kaiserbacteria_ge(100);
Otu01010	86	0	0	0	13	1	3	0	0	0	0	0	0	0	0	0	0	0	0	0	0	0	0	0	0	0	0	0	0	0	0	0	0	0	0	0	0	0	0	0	0	0	0	0	0	Bacteria(100);Proteobacteria(100);Alphaproteobacteria(100);Rhodospirillales(100);Magnetospirillaceae(100);Magnetospirillaceae_unclassified(100);
Otu01011	0	0	0	0	0	0	0	0	0	0	1	0	0	4	3	33	16	3	30	13	0	0	0	0	0	0	0	0	0	0	0	0	0	0	0	0	0	0	0	0	0	0	0	0	0	Bacteria(100);Firmicutes(100);Clostridia(100);Clostridiales(100);Ruminococcaceae(100);Acetivibrio(100);
Otu01012	0	0	32	4	4	0	0	1	0	0	0	0	0	0	0	0	0	0	0	0	0	0	0	0	0	1	1	0	0	0	3	0	5	0	0	4	0	0	0	0	1	0	0	43	4	Bacteria(100);WPS-2(100);WPS-2_cl(100);WPS-2_or(100);WPS-2_fa(100);WPS-2_ge(100);
Otu01013	0	0	0	0	0	0	0	0	0	0	0	0	4	2	0	0	0	0	0	0	0	3	0	0	3	0	0	0	0	0	0	0	0	0	0	0	0	0	0	91	0	0	0	0	0	Bacteria(100);Proteobacteria(100);Deltaproteobacteria(100);Desulfuromonadales(100);Geobacteraceae(100);Geobacter(100);
Otu01014	0	0	0	0	0	0	0	0	0	0	0	0	0	0	0	0	0	0	0	0	0	0	0	0	0	1	0	10	18	5	0	0	0	0	0	0	0	8	4	0	9	14	1	5	28	Bacteria(100);Proteobacteria(100);Gammaproteobacteria(100);Betaproteobacteriales(100);Gallionellaceae(99);Gallionellaceae_unclassified(98);
Otu01015	0	0	38	35	22	0	0	0	5	0	0	0	0	0	0	0	0	0	0	0	0	0	0	0	0	0	0	0	0	0	0	1	1	0	0	0	0	0	0	0	0	0	0	0	1	Bacteria(100);Chloroflexi(100);P2-11E(100);P2-11E_or(100);P2-11E_fa(100);P2-11E_ge(100);
Otu01016	0	0	0	3	18	1	11	17	51	0	0	0	0	0	0	0	0	0	0	0	0	0	0	0	0	0	0	0	0	0	0	0	0	0	0	1	0	0	0	0	0	0	0	0	0	Bacteria(100);Proteobacteria(100);Gammaproteobacteria(100);Betaproteobacteriales(100);Rhodocyclaceae(99);Rhodocyclaceae_unclassified(99);
Otu01017	0	0	0	0	0	0	0	0	0	0	17	0	2	0	0	0	0	0	1	0	81	1	0	0	0	0	0	0	0	0	0	0	0	0	0	0	0	0	0	0	0	0	0	0	0	Bacteria(100);Firmicutes(100);Negativicutes(100);Selenomonadales(100);Veillonellaceae(100);Veillonellaceae_unclassified(100);
Otu01018	0	0	0	8	2	0	16	1	0	0	0	3	7	19	3	1	6	0	4	0	0	5	7	5	0	2	1	1	1	3	0	0	0	0	0	0	2	1	0	0	0	0	0	2	2	Bacteria(100);Bacteroidetes(100);Bacteroidia(100);Chitinophagales(100);Chitinophagaceae(100);Sediminibacterium(87);
Otu01019	0	0	0	0	0	0	0	0	0	0	0	24	23	7	2	0	1	0	0	0	0	0	19	5	0	1	10	6	1	3	0	0	0	0	0	0	0	0	0	0	0	0	0	0	0	Bacteria(100);Bacteroidetes(100);Bacteroidia(100);Bacteroidales(100);Prolixibacteraceae(100);WCHB1-32(100);
Otu01020	0	0	0	0	0	0	0	0	0	0	0	0	0	0	0	0	0	0	0	0	0	0	0	0	0	0	0	0	0	0	0	1	0	11	3	86	0	0	0	0	0	0	0	1	0	Bacteria(100);Actinobacteria(100);Actinobacteria(100);Catenulisporales(100);Actinospicaceae(100);Actinospica(100);
Otu01021	0	0	0	8	39	2	11	4	30	0	0	0	0	0	2	0	2	0	0	0	0	0	0	0	1	0	2	0	0	0	0	0	0	0	0	0	0	0	0	0	0	0	0	0	0	Bacteria(100);Patescibacteria(100);Saccharimonadia(100);Saccharimonadales(100);Saccharimonadales_fa(100);Saccharimonadales_ge(100);
Otu01022	0	0	0	0	0	0	0	0	0	0	50	0	0	0	0	0	0	0	0	0	50	0	0	0	0	0	0	0	0	0	0	0	0	0	0	0	0	0	0	0	0	0	0	1	0	Bacteria(100);Firmicutes(100);Firmicutes_unclassified(100);Firmicutes_unclassified(100);Firmicutes_unclassified(100);Firmicutes_unclassified(100);
Otu01023	0	0	0	0	0	0	0	0	0	0	0	15	2	3	2	5	5	0	0	6	0	45	4	1	2	3	2	1	0	3	0	0	0	0	0	0	0	0	0	0	2	0	0	0	0	Bacteria(100);Firmicutes(100);Clostridia(100);Clostridiales(100);Christensenellaceae(100);Christensenellaceae_R-7_group(100);
Otu01024	0	0	0	0	0	0	0	0	0	0	0	5	11	5	0	9	18	0	4	4	1	12	3	2	11	3	0	1	1	0	0	0	0	0	0	0	0	0	0	0	0	2	0	0	9	Bacteria(100);Firmicutes(100);Clostridia(100);Clostridiales(100);Clostridiaceae_1(100);Oxobacter(100);
Otu01025	0	0	0	0	0	0	14	7	12	0	0	0	0	0	0	0	0	0	0	0	0	0	0	0	0	0	0	0	0	0	0	0	0	0	10	0	0	0	0	57	0	1	0	0	0	Bacteria(100);Fibrobacteres(100);Fibrobacteria(100);Fibrobacterales(100);Fibrobacteraceae(100);possible_genus_04(100);
Otu01026	0	0	0	0	2	0	2	0	4	0	0	0	0	0	0	0	0	0	0	0	0	0	0	0	0	0	0	0	0	0	0	0	4	52	5	0	0	0	0	1	4	4	6	4	13	Bacteria(100);Actinobacteria(100);Actinobacteria(100);Streptomycetales(100);Streptomycetaceae(100);Streptomyces(100);
Otu01027	0	0	40	7	7	0	0	0	4	2	6	1	2	1	1	0	0	0	2	0	2	7	0	1	9	0	0	0	0	0	2	2	2	1	1	0	0	0	0	1	0	0	0	0	0	Bacteria(100);Chloroflexi(100);Chloroflexi_unclassified(100);Chloroflexi_unclassified(100);Chloroflexi_unclassified(100);Chloroflexi_unclassified(100);
Otu01028	0	0	0	0	0	0	0	0	0	0	0	0	0	0	0	0	0	0	0	0	0	0	0	1	0	0	0	0	0	0	0	1	2	3	1	1	2	1	1	20	0	0	0	65	2	Bacteria(100);Planctomycetes(100);Planctomycetacia(100);Isosphaerales(100);Isosphaeraceae(100);Singulisphaera(95);
Otu01029	0	0	24	1	2	0	4	2	2	0	0	0	0	0	0	0	0	0	0	0	0	0	0	0	0	0	0	0	0	0	9	6	21	2	8	15	0	0	0	4	0	0	0	0	0	Bacteria(100);Proteobacteria(100);Deltaproteobacteria(100);Myxococcales(100);Haliangiaceae(100);Haliangium(100);
Otu01030	0	0	0	0	0	0	0	0	0	0	0	0	0	0	4	0	0	0	2	0	0	0	0	0	3	17	13	15	40	5	0	0	0	0	0	0	0	0	0	0	0	0	0	0	1	Bacteria(100);Proteobacteria(100);Deltaproteobacteria(100);Syntrophobacterales(100);Syntrophaceae(94);Desulfomonile(94);
Otu01031	0	0	0	0	0	0	0	11	0	0	4	10	13	12	5	2	3	0	0	3	0	1	1	0	0	1	0	3	9	21	0	0	0	0	0	0	0	0	0	0	0	1	0	0	0	Bacteria(100);Firmicutes(100);Negativicutes(100);Selenomonadales(100);Selenomonadales_unclassified(100);Selenomonadales_unclassified(100);
Otu01032	0	0	0	0	0	0	0	0	0	0	0	8	21	12	0	7	0	0	3	0	0	7	15	19	2	4	1	1	0	0	0	0	0	0	0	0	0	0	0	0	0	0	0	0	0	Bacteria(100);Firmicutes(100);Clostridia(100);Clostridiales(100);Ruminococcaceae(100);Ruminococcaceae_UCG-010(100);
Otu01033	0	0	1	2	26	10	7	6	41	5	0	0	0	0	0	0	0	0	0	0	0	0	0	0	0	0	0	0	0	0	0	0	0	0	0	2	0	0	0	0	0	0	0	0	0	Bacteria(100);Patescibacteria(100);Microgenomatia(100);Candidatus_Levybacteria(100);Candidatus_Levybacteria_fa(100);Candidatus_Levybacteria_ge(100);
Otu01034	0	0	10	3	3	0	6	0	6	0	0	0	0	0	0	0	0	0	0	0	0	0	0	0	0	0	0	0	0	0	1	1	6	1	14	0	6	1	0	26	0	0	14	1	1	Bacteria(100);Nitrospirae(100);Nitrospira(100);Nitrospirales(100);Nitrospiraceae(100);Nitrospira(100);
Otu01035	0	0	1	1	1	0	0	0	0	0	0	0	0	0	0	0	0	0	0	0	0	0	0	0	0	0	0	0	0	0	14	8	46	7	9	5	0	0	0	2	0	0	1	5	0	Bacteria(100);Chloroflexi(100);Ktedonobacteria(100);Ktedonobacterales(100);Ktedonobacteraceae(100);FCPS473(100);
Otu01036	0	0	3	6	5	1	2	4	12	0	0	1	2	4	0	2	0	0	0	0	0	0	12	17	1	2	5	0	2	2	0	0	0	0	0	0	0	0	0	16	0	0	0	0	0	Bacteria(100);Proteobacteria(100);Alphaproteobacteria(100);Rhizobiales(100);KF-JG30-B3(99);KF-JG30-B3_ge(99);
Otu01037	0	0	3	0	2	0	5	0	1	0	2	0	0	0	0	0	0	0	0	0	6	0	0	0	0	0	0	0	0	0	1	0	1	0	0	1	1	0	0	73	0	0	3	0	0	Bacteria(100);Proteobacteria(100);Gammaproteobacteria(100);Betaproteobacteriales(100);Burkholderiaceae(100);Burkholderia-Caballeronia-Paraburkholderia(100);
Otu01038	0	0	0	0	0	0	0	0	0	0	0	0	0	0	0	0	0	0	0	0	0	99	0	0	0	0	0	0	0	0	0	0	0	0	0	0	0	0	0	0	0	0	0	0	0	Bacteria(100);Patescibacteria(100);Microgenomatia(100);Candidatus_Gottesmanbacteria(100);Candidatus_Gottesmanbacteria_fa(100);Candidatus_Gottesmanbacteria_ge(100);
Otu01039	0	0	0	0	0	0	0	0	0	0	0	0	0	0	2	6	3	0	0	0	0	24	42	8	6	2	3	1	1	0	0	0	0	0	0	0	0	0	0	0	0	0	0	0	1	Bacteria(100);Bacteria_unclassified(100);Bacteria_unclassified(100);Bacteria_unclassified(100);Bacteria_unclassified(100);Bacteria_unclassified(100);
Otu01040	0	0	0	0	0	0	9	0	1	0	1	88	0	0	0	0	0	0	0	0	0	0	0	0	0	0	0	0	0	0	0	0	0	0	0	0	0	0	0	0	0	0	0	0	0	Bacteria(100);Firmicutes(100);Clostridia(100);Clostridiales(100);Ruminococcaceae(100);Ruminiclostridium_1(100);
Otu01041	0	0	2	63	12	17	2	1	1	0	0	0	0	0	0	0	0	0	0	0	0	0	0	0	0	0	0	0	0	0	0	0	0	0	0	1	0	0	0	0	0	0	0	0	0	Bacteria(100);Bacteria_unclassified(100);Bacteria_unclassified(100);Bacteria_unclassified(100);Bacteria_unclassified(100);Bacteria_unclassified(100);
Otu01042	0	0	1	6	7	2	5	23	53	0	0	0	0	0	0	0	0	0	0	0	0	0	0	0	0	0	0	0	0	0	0	0	0	0	0	1	0	0	0	0	0	0	0	0	1	Bacteria(100);Patescibacteria(100);Microgenomatia(100);Candidatus_Levybacteria(100);Candidatus_Levybacteria_fa(100);Candidatus_Levybacteria_ge(100);
Otu01043	0	0	0	0	0	0	0	0	0	0	0	2	2	1	1	0	1	0	1	0	0	85	1	1	1	1	0	0	0	0	0	0	0	0	0	0	0	0	0	0	0	0	0	0	1	Bacteria(100);Firmicutes(100);Clostridia(100);Clostridiales(100);Clostridiaceae_1(99);Oxobacter(99);
Otu01044	0	0	1	0	0	0	0	0	0	0	0	0	0	13	23	1	0	0	0	0	0	3	0	0	0	5	24	6	20	2	0	0	0	0	0	0	0	0	0	0	0	0	0	0	0	Bacteria(100);Patescibacteria(100);Parcubacteria(100);Parcubacteria_or(100);Parcubacteria_fa(100);Parcubacteria_ge(100);
Otu01045	0	0	0	0	0	0	0	4	0	0	0	11	6	33	5	0	1	0	0	2	0	2	8	7	0	0	0	3	6	10	0	0	0	0	0	0	0	0	0	0	0	0	0	0	0	Bacteria(100);Firmicutes(100);Clostridia(100);Clostridiales(100);Gracilibacteraceae(97);Lutispora(91);
Otu01046	0	0	6	12	0	0	4	0	0	0	0	0	0	0	0	0	1	0	0	0	0	0	0	0	2	0	0	0	0	0	0	16	57	0	0	0	0	0	0	0	0	0	0	0	0	Bacteria(100);Actinobacteria(100);Thermoleophilia(100);Solirubrobacterales(100);Solirubrobacterales_unclassified(100);Solirubrobacterales_unclassified(100);
Otu01047	0	0	11	1	7	0	1	0	0	0	0	0	0	0	0	0	0	0	0	0	0	0	0	0	0	0	0	0	0	0	9	12	31	1	15	5	0	0	0	2	0	0	0	2	0	Bacteria(100);Acidobacteria(100);Acidobacteriia(100);Acidobacteriales(100);uncultured(100);uncultured_ge(100);
Otu01048	0	0	0	0	0	0	0	0	0	0	0	22	8	21	1	3	3	0	0	0	0	10	0	2	0	1	0	1	0	1	0	0	0	0	0	0	1	0	0	0	0	0	0	6	17	Bacteria(100);Chloroflexi(100);Anaerolineae(100);Anaerolineae_unclassified(100);Anaerolineae_unclassified(100);Anaerolineae_unclassified(100);
Otu01049	0	0	0	0	1	0	0	0	0	0	0	0	0	0	18	46	2	0	9	6	0	1	0	0	0	0	1	5	5	1	0	0	0	0	0	1	0	0	0	0	0	0	0	0	1	Bacteria(100);Proteobacteria(100);Gammaproteobacteria(100);Diplorickettsiales(100);Diplorickettsiaceae(100);Aquicella(100);
Otu01050	0	0	0	0	0	0	0	0	0	0	0	0	0	0	0	0	0	8	0	0	0	0	0	0	0	0	0	0	0	0	0	0	0	0	0	0	3	72	0	0	0	0	0	14	0	Bacteria(100);Proteobacteria(100);Gammaproteobacteria(100);Betaproteobacteriales(100);Sulfuricellaceae(95);Ferritrophicum(95);
Otu01051	0	0	0	0	0	0	0	0	0	0	12	42	0	6	2	0	0	0	0	0	31	0	1	1	0	0	0	0	0	2	0	0	0	0	0	0	0	0	0	0	0	0	0	0	0	Bacteria(100);Firmicutes(100);Clostridia(100);Clostridiales(100);Clostridiaceae_1(100);Clostridium_sensu_stricto_9(100);
Otu01052	0	0	0	0	0	0	0	0	0	0	40	0	0	0	0	0	0	0	0	0	57	0	0	0	0	0	0	0	0	0	0	0	0	0	0	0	0	0	0	0	0	0	0	0	0	Bacteria(100);Bacteroidetes(100);Bacteroidia(100);Bacteroidales(100);Bacteroidales_unclassified(100);Bacteroidales_unclassified(100);
Otu01053	0	0	0	0	0	0	0	0	0	0	0	8	11	11	0	2	0	0	0	0	0	4	35	13	10	2	0	0	0	0	0	0	0	0	0	0	0	0	0	0	0	0	0	0	0	Bacteria(100);Bacteria_unclassified(100);Bacteria_unclassified(100);Bacteria_unclassified(100);Bacteria_unclassified(100);Bacteria_unclassified(100);
Otu01054	0	0	0	0	0	0	0	0	0	0	0	1	0	3	16	14	13	0	6	0	0	0	0	0	0	1	0	6	6	5	0	0	0	0	0	0	1	5	4	0	0	6	1	3	5	Bacteria(100);Proteobacteria(100);Gammaproteobacteria(100);Diplorickettsiales(100);Diplorickettsiaceae(100);Aquicella(100);
Otu01055	0	0	0	0	0	0	0	0	0	0	0	1	0	0	32	3	0	7	0	0	0	44	0	0	0	0	2	0	1	0	0	0	0	0	0	0	0	1	0	0	0	0	0	0	5	Bacteria(100);Chloroflexi(100);Anaerolineae(100);Anaerolineales(100);Anaerolineaceae(100);Anaerolineaceae_unclassified(100);
Otu01056	0	0	0	0	0	0	0	0	0	0	0	0	0	0	0	0	0	0	0	0	96	0	0	0	0	0	0	0	0	0	0	0	0	0	0	0	0	0	0	0	0	0	0	0	0	Bacteria(100);Firmicutes(100);Clostridia(100);Clostridia_unclassified(100);Clostridia_unclassified(100);Clostridia_unclassified(100);
Otu01057	0	0	0	0	0	0	0	0	0	0	0	0	0	0	0	0	0	0	0	0	0	0	0	0	0	0	0	0	0	0	0	0	0	0	0	0	9	1	0	22	1	1	12	40	10	Bacteria(100);Chloroflexi(100);Anaerolineae(100);SBR1031(100);A4b(100);A4b_ge(100);
Otu01058	0	1	41	7	16	3	12	5	1	3	0	2	0	0	0	0	0	0	0	0	0	0	2	1	0	0	0	0	0	0	0	0	1	0	0	0	0	0	0	0	0	0	0	0	0	Bacteria(100);Proteobacteria(100);Deltaproteobacteria(100);Oligoflexales(100);0319-6G20(100);0319-6G20_ge(100);
Otu01059	0	0	11	0	9	0	0	0	1	0	0	0	0	0	0	0	0	0	0	0	0	0	0	0	0	0	0	0	0	0	11	12	31	2	5	9	0	0	1	1	1	0	0	1	0	Bacteria(100);Proteobacteria(100);Gammaproteobacteria(100);Gammaproteobacteria_Incertae_Sedis(100);Unknown_Family(100);Acidibacter(100);
Otu01060	0	0	0	0	0	0	0	0	0	0	0	3	0	4	12	0	0	0	0	13	0	0	0	0	0	29	27	0	5	2	0	0	0	0	0	0	0	0	0	0	0	0	0	0	0	Bacteria(100);WPS-2(100);WPS-2_cl(100);WPS-2_or(100);WPS-2_fa(100);WPS-2_ge(100);
Otu01061	0	0	2	0	9	0	0	0	1	0	0	0	0	0	0	0	0	0	0	0	0	0	0	0	0	0	0	0	1	0	6	12	34	2	6	6	0	0	1	7	1	1	2	3	1	Bacteria(100);Proteobacteria(100);Alphaproteobacteria(100);Rhizobiales(100);Beijerinckiaceae(100);Roseiarcus(100);
Otu01062	0	0	0	0	0	0	0	0	0	0	4	8	26	4	0	0	3	0	0	0	7	13	2	2	2	0	0	0	0	1	0	0	1	0	0	0	0	2	1	0	1	1	0	9	8	Bacteria(100);Firmicutes(100);Clostridia(100);Clostridiales(100);Clostridiaceae_1(100);Oxobacter(100);
Otu01063	0	0	0	0	0	0	0	0	0	0	0	23	16	30	2	0	0	0	1	0	0	9	8	1	0	1	0	0	0	0	0	0	0	0	0	0	0	1	1	0	0	0	0	1	1	Bacteria(100);WS4(100);WS4_cl(100);WS4_or(100);WS4_fa(100);WS4_ge(100);
Otu01064	0	0	3	2	8	2	19	8	51	0	0	0	0	0	0	0	0	0	0	0	1	0	0	0	0	0	0	0	0	0	0	0	1	0	0	0	0	0	0	0	0	0	0	0	0	Bacteria(100);Elusimicrobia(100);Elusimicrobia(100);Lineage_IV(100);Lineage_IV_fa(100);Lineage_IV_ge(100);
Otu01065	0	0	0	0	0	0	0	0	0	0	0	0	0	0	16	13	11	0	10	15	0	3	0	0	3	12	6	1	1	4	0	0	0	0	0	0	0	0	0	0	0	0	0	0	0	Bacteria(100);Firmicutes(100);Clostridia(100);Clostridiales(100);Peptococcaceae(100);Desulfurispora(100);
Otu01066	0	0	12	2	14	0	6	1	2	0	0	0	0	0	0	0	0	0	0	0	0	0	0	0	0	0	0	0	0	0	0	5	5	1	3	14	0	0	0	1	0	1	1	21	6	Bacteria(100);Verrucomicrobia(100);Verrucomicrobiae(100);Pedosphaerales(100);Pedosphaeraceae(100);ADurb.Bin063-1(100);
Otu01067	0	0	0	0	2	0	3	0	4	0	0	0	0	0	0	0	0	0	0	0	0	0	0	0	0	0	0	0	0	0	11	14	37	0	11	8	0	0	0	4	0	0	0	0	1	Bacteria(100);Chloroflexi(100);Chloroflexi_unclassified(100);Chloroflexi_unclassified(100);Chloroflexi_unclassified(100);Chloroflexi_unclassified(100);
Otu01068	0	0	0	0	0	0	0	0	0	0	0	0	0	0	0	6	4	0	0	0	0	60	12	5	3	2	2	0	0	0	0	0	0	0	0	0	0	0	0	0	0	0	0	0	0	Bacteria(100);Firmicutes(100);Clostridia(100);Clostridiales(100);Ruminococcaceae(98);Ruminococcaceae_unclassified(98);
Otu01069	0	0	64	0	12	0	0	1	7	0	0	0	0	0	0	0	0	0	0	0	0	0	0	0	0	0	0	0	0	0	0	0	4	1	0	3	0	0	0	2	0	0	0	0	0	Bacteria(100);Chloroflexi(100);Chloroflexi_unclassified(100);Chloroflexi_unclassified(100);Chloroflexi_unclassified(100);Chloroflexi_unclassified(100);
Otu01070	0	0	0	0	0	0	0	0	0	0	93	0	0	0	0	0	0	0	0	0	1	0	0	0	0	0	0	0	0	0	0	0	0	0	0	0	0	0	0	0	0	0	0	0	0	Bacteria(100);Firmicutes(100);Firmicutes_unclassified(100);Firmicutes_unclassified(100);Firmicutes_unclassified(100);Firmicutes_unclassified(100);
Otu01071	0	0	0	0	3	0	0	16	52	0	0	0	0	0	0	0	0	0	0	0	0	0	0	0	0	0	0	0	0	0	0	0	0	0	0	23	0	0	0	0	0	0	0	0	0	Bacteria(100);Patescibacteria(100);Microgenomatia(100);Candidatus_Levybacteria(100);Candidatus_Levybacteria_fa(100);Candidatus_Levybacteria_ge(100);
Otu01072	0	0	1	1	8	0	10	0	5	0	0	0	0	0	0	0	0	0	0	0	0	0	0	0	0	0	0	0	0	0	4	1	1	3	2	4	0	2	1	20	0	3	1	14	13	Bacteria(100);Bacteria_unclassified(100);Bacteria_unclassified(100);Bacteria_unclassified(100);Bacteria_unclassified(100);Bacteria_unclassified(100);
Otu01073	0	0	0	0	0	0	0	10	0	0	1	1	0	2	3	0	0	0	0	6	0	4	1	1	0	0	0	10	14	41	0	0	0	0	0	0	0	0	0	0	0	0	0	0	0	Bacteria(100);Firmicutes(100);Clostridia(100);Clostridiales(100);Ruminococcaceae(100);Anaerobacterium(87);
Otu01074	0	0	0	0	0	0	0	0	0	0	0	0	0	0	0	0	0	0	0	0	0	0	0	0	0	0	0	0	0	0	1	1	4	2	1	5	0	1	0	0	1	2	0	71	5	Bacteria(100);Chloroflexi(100);Ktedonobacteria(100);Ktedonobacterales(100);Ktedonobacterales_unclassified(100);Ktedonobacterales_unclassified(100);
Otu01075	0	0	0	1	7	0	15	0	6	0	0	0	0	0	0	0	0	0	0	0	0	0	0	0	0	0	0	0	0	0	0	0	0	0	2	0	7	1	0	12	0	0	10	32	0	Bacteria(100);Bacteria_unclassified(100);Bacteria_unclassified(100);Bacteria_unclassified(100);Bacteria_unclassified(100);Bacteria_unclassified(100);
Otu01076	0	0	0	0	12	0	73	4	4	0	0	0	0	0	0	0	0	0	0	0	0	0	0	0	0	0	0	0	0	0	0	0	0	0	0	0	0	0	0	0	0	0	0	0	0	Bacteria(100);Bacteria_unclassified(100);Bacteria_unclassified(100);Bacteria_unclassified(100);Bacteria_unclassified(100);Bacteria_unclassified(100);
Otu01077	0	0	0	0	0	0	0	1	90	0	0	0	0	0	0	0	0	0	0	0	0	0	0	0	0	0	0	0	0	0	0	0	0	0	0	0	0	0	0	2	0	0	0	0	0	Bacteria(100);Proteobacteria(100);Deltaproteobacteria(100);MBNT15(100);MBNT15_fa(100);MBNT15_ge(100);
Otu01078	0	0	0	0	2	0	3	0	1	0	0	0	0	0	0	0	0	0	0	0	0	0	0	0	0	0	0	0	0	0	5	20	38	9	6	5	0	1	0	2	0	0	0	0	1	Bacteria(100);Actinobacteria(100);Thermoleophilia(100);Solirubrobacterales(100);Solirubrobacterales_unclassified(54);Solirubrobacterales_unclassified(54);
Otu01079	0	0	1	2	36	3	26	2	23	0	0	0	0	0	0	0	0	0	0	0	0	0	0	0	0	0	0	0	0	0	0	0	0	0	0	0	0	0	0	0	0	0	0	0	0	Bacteria(100);Armatimonadetes(100);Chthonomonadetes(100);Chthonomonadales(100);Chthonomonadales_fa(100);Chthonomonadales_ge(100);
Otu01080	0	0	65	13	5	0	0	0	2	0	1	1	0	0	0	0	0	0	0	0	1	0	1	0	0	1	0	0	0	0	0	0	0	0	0	2	0	0	0	0	0	0	0	0	0	Bacteria(100);Bacteroidetes(100);Bacteroidia(100);Chitinophagales(100);Chitinophagaceae(100);Chitinophagaceae_unclassified(100);
Otu01081	0	0	0	0	0	0	0	0	0	0	38	0	0	0	0	0	0	0	0	0	54	0	0	0	0	0	0	0	0	0	0	0	0	0	0	0	0	0	0	0	0	0	0	0	0	Bacteria(100);Firmicutes(100);Clostridia(100);Clostridiales(100);Clostridiales_unclassified(98);Clostridiales_unclassified(98);
Otu01082	0	0	0	0	0	0	0	0	0	0	5	5	23	18	1	4	3	0	0	0	7	5	12	4	5	0	0	0	0	0	0	0	0	0	0	0	0	0	0	0	0	0	0	0	0	Bacteria(100);Firmicutes(100);Clostridia(100);Clostridiales(100);Ruminococcaceae(100);Ruminiclostridium_1(100);
Otu01083	0	0	0	0	0	0	0	0	0	0	0	0	0	0	0	0	0	0	0	0	0	92	0	0	0	0	0	0	0	0	0	0	0	0	0	0	0	0	0	0	0	0	0	0	0	Bacteria(100);Cyanobacteria(100);Cyanobacteria_unclassified(100);Cyanobacteria_unclassified(100);Cyanobacteria_unclassified(100);Cyanobacteria_unclassified(100);
Otu01084	0	0	0	3	10	8	13	0	17	0	0	2	0	2	0	0	0	0	0	1	0	3	22	10	0	0	1	0	0	0	0	0	0	0	0	0	0	0	0	0	0	0	0	0	0	Bacteria(100);Patescibacteria(100);Parcubacteria(100);Parcubacteria_unclassified(100);Parcubacteria_unclassified(100);Parcubacteria_unclassified(100);
Otu01085	0	0	2	1	6	0	4	0	4	0	0	0	0	0	0	0	0	0	0	0	0	0	0	0	0	0	0	0	0	0	1	4	9	12	1	1	18	0	0	21	0	0	4	2	1	Bacteria(100);Actinobacteria(100);Actinobacteria(100);Streptomycetales(100);Streptomycetaceae(100);Streptomyces(100);
Otu01086	0	0	4	12	13	1	20	8	30	0	0	0	0	0	0	0	0	0	0	0	0	0	0	0	0	0	0	0	0	0	0	0	2	0	1	0	0	0	0	0	0	0	0	0	0	Bacteria(100);Bacteria_unclassified(100);Bacteria_unclassified(100);Bacteria_unclassified(100);Bacteria_unclassified(100);Bacteria_unclassified(100);
Otu01087	0	0	22	44	15	4	0	0	5	0	0	0	0	0	0	0	0	0	0	0	1	0	0	0	0	0	0	0	0	0	0	0	0	0	0	0	0	0	0	0	0	0	0	0	0	Bacteria(100);Patescibacteria(100);Parcubacteria(100);Candidatus_Kaiserbacteria(100);Candidatus_Kaiserbacteria_fa(100);Candidatus_Kaiserbacteria_ge(100);
Otu01088	0	0	1	0	1	0	3	1	4	14	0	0	0	0	0	0	2	0	3	4	0	0	0	0	0	0	0	0	0	0	5	2	11	17	4	2	0	0	2	4	0	4	1	5	1	Bacteria(100);Actinobacteria(100);Actinobacteria(100);Frankiales(100);Frankiaceae(98);Jatrophihabitans(98);
Otu01089	0	0	0	0	0	0	0	0	1	0	0	0	0	0	0	0	0	0	0	0	0	0	0	0	0	0	0	0	0	0	0	0	0	0	0	0	0	0	0	0	0	0	1	38	51	Bacteria(100);Patescibacteria(100);Microgenomatia(100);Candidatus_Woesebacteria(100);Candidatus_Woesebacteria_fa(100);Candidatus_Woesebacteria_ge(100);
Otu01090	0	0	0	0	0	0	0	0	0	0	2	0	0	0	0	0	0	0	0	0	87	0	1	0	0	0	0	0	0	0	0	0	1	0	0	0	0	0	0	0	0	0	0	0	0	Bacteria(100);Bacteroidetes(100);Bacteroidia(100);Cytophagales(100);Microscillaceae(100);Siphonobacter(100);
Otu01091	0	0	1	1	2	0	0	1	2	0	0	0	0	0	0	0	0	0	0	0	0	0	0	0	0	0	0	0	0	0	0	0	2	0	0	1	0	0	0	1	0	36	0	31	12	Bacteria(100);Proteobacteria(100);Deltaproteobacteria(100);Oligoflexales(100);0319-6G20(100);0319-6G20_ge(100);
Otu01092	0	0	0	0	0	0	5	0	0	0	0	0	0	0	0	0	0	0	0	0	0	0	0	0	0	0	0	0	0	0	0	0	0	0	0	0	0	0	0	0	0	0	0	11	74	Bacteria(100);Bacteria_unclassified(100);Bacteria_unclassified(100);Bacteria_unclassified(100);Bacteria_unclassified(100);Bacteria_unclassified(100);
Otu01093	0	0	0	0	0	0	0	0	0	0	28	0	1	0	0	0	0	0	0	0	51	0	0	0	0	0	0	0	0	0	0	0	0	0	0	0	0	0	1	0	0	0	0	0	9	Bacteria(100);Firmicutes(100);Firmicutes_unclassified(100);Firmicutes_unclassified(100);Firmicutes_unclassified(100);Firmicutes_unclassified(100);
Otu01094	0	0	30	29	1	0	3	0	4	0	1	0	0	0	0	0	0	0	0	0	0	0	0	0	0	0	0	0	0	0	8	4	4	3	3	0	0	0	0	0	0	0	0	0	0	Bacteria(100);Actinobacteria(100);Acidimicrobiia(100);Acidimicrobiia_unclassified(100);Acidimicrobiia_unclassified(100);Acidimicrobiia_unclassified(100);
Otu01095	0	0	0	0	0	0	0	10	0	0	0	3	6	2	9	1	8	0	1	6	0	2	2	0	0	1	4	4	10	17	0	0	0	0	0	0	0	0	0	0	1	0	0	1	1	Bacteria(100);Firmicutes(100);Clostridia(100);Clostridiales(100);Christensenellaceae(100);uncultured(99);
Otu01096	0	0	1	0	0	0	0	0	0	0	0	0	0	1	5	12	1	0	0	1	0	2	0	0	2	3	1	1	0	4	0	0	0	0	0	0	1	3	0	1	0	0	3	20	27	Bacteria(100);Proteobacteria(100);Gammaproteobacteria(100);Diplorickettsiales(100);Diplorickettsiaceae(100);Aquicella(100);
Otu01097	0	0	0	0	0	0	0	0	0	0	0	0	0	0	0	0	0	0	0	4	0	0	0	0	0	0	0	0	0	0	0	0	0	0	0	0	0	0	0	0	0	0	0	8	77	Bacteria(100);Bacteroidetes(100);Bacteroidia(100);Bacteroidales(100);Bacteroidetes_vadinHA17(100);Bacteroidetes_vadinHA17_ge(100);
Otu01098	0	0	0	0	0	0	0	5	0	0	31	0	7	0	1	0	0	0	0	9	0	0	0	0	0	0	8	7	7	13	0	0	0	0	0	0	0	0	0	0	0	0	0	0	1	Bacteria(100);Firmicutes(100);Clostridia(100);Clostridiales(100);Lachnospiraceae(100);Lachnospiraceae_unclassified(100);
Otu01099	0	0	0	0	8	0	1	2	78	0	0	0	0	0	0	0	0	0	0	0	0	0	0	0	0	0	0	0	0	0	0	0	0	0	0	0	0	0	0	0	0	0	0	0	0	Bacteria(100);Patescibacteria(100);Parcubacteria(100);Candidatus_Jorgensenbacteria(100);Candidatus_Jorgensenbacteria_fa(100);Candidatus_Jorgensenbacteria_ge(100);
Otu01100	0	0	0	0	0	0	0	0	0	0	0	1	6	2	0	2	2	0	1	1	0	28	24	4	8	6	1	2	1	0	0	0	0	0	0	0	0	0	0	0	0	0	0	0	0	Bacteria(100);Bacteria_unclassified(100);Bacteria_unclassified(100);Bacteria_unclassified(100);Bacteria_unclassified(100);Bacteria_unclassified(100);
Otu01101	0	0	0	0	0	0	0	0	0	0	0	0	1	0	3	0	3	0	0	2	0	0	0	0	0	3	2	3	4	2	0	0	0	0	0	0	0	2	1	0	0	0	0	20	43	Bacteria(100);Chloroflexi(100);Anaerolineae(100);Anaerolineales(100);Anaerolineaceae(100);Anaerolineaceae_unclassified(99);
Otu01102	0	0	0	0	0	0	0	0	0	0	53	0	4	0	0	0	0	0	0	0	9	0	0	0	0	0	0	0	0	0	0	0	0	0	0	0	0	1	3	0	0	4	0	8	6	Bacteria(100);Firmicutes(100);Clostridia(100);Clostridiales(100);Clostridiaceae_1(100);Clostridium_sensu_stricto_12(91);
Otu01103	0	0	1	0	0	0	0	0	0	0	0	0	0	0	0	0	0	0	0	0	0	0	0	0	0	0	0	0	0	0	41	2	23	16	1	1	0	0	0	2	1	0	0	0	0	Bacteria(100);Chloroflexi(100);AD3(100);AD3_or(100);AD3_fa(100);AD3_ge(100);
Otu01104	0	0	0	0	0	0	0	0	0	0	41	0	0	0	0	0	0	0	0	0	45	0	0	0	0	0	0	0	0	0	0	0	0	0	0	0	0	0	0	0	0	1	0	0	1	Bacteria(100);Firmicutes(100);Firmicutes_unclassified(100);Firmicutes_unclassified(100);Firmicutes_unclassified(100);Firmicutes_unclassified(100);
Otu01105	88	0	0	0	0	0	0	0	0	0	0	0	0	0	0	0	0	0	0	0	0	0	0	0	0	0	0	0	0	0	0	0	0	0	0	0	0	0	0	0	0	0	0	0	0	Bacteria(100);Firmicutes(100);Clostridia(100);Clostridiales(100);Lachnospiraceae(100);Lachnospiraceae_unclassified(100);
Otu01106	0	0	0	0	0	0	0	3	0	0	0	18	2	9	7	0	2	0	0	2	0	0	5	2	5	4	14	3	1	10	0	0	0	0	0	0	0	0	0	0	1	0	0	0	0	Bacteria(100);Firmicutes(100);Negativicutes(100);Selenomonadales(100);Veillonellaceae(100);uncultured(63);
Otu01107	0	0	0	0	2	0	0	6	79	1	0	0	0	0	0	0	0	0	0	0	0	0	0	0	0	0	0	0	0	0	0	0	0	0	0	0	0	0	0	0	0	0	0	0	0	Bacteria(100);Patescibacteria(100);Parcubacteria(100);Parcubacteria_unclassified(100);Parcubacteria_unclassified(100);Parcubacteria_unclassified(100);
Otu01108	0	0	0	0	0	0	0	0	0	0	0	0	0	0	1	0	6	0	4	2	0	0	0	0	0	0	0	0	2	1	0	0	0	0	0	0	0	9	4	1	0	0	0	32	26	Bacteria(100);Spirochaetes(100);Spirochaetia(100);Spirochaetales(100);Spirochaetaceae(100);Spirochaeta_2(100);
Otu01109	0	0	0	0	0	0	0	2	0	0	0	0	0	0	0	0	0	0	0	0	0	0	55	6	11	0	2	2	1	5	0	0	0	0	0	0	0	0	0	0	1	3	0	0	0	Bacteria(100);Chloroflexi(100);Anaerolineae(100);Anaerolineales(100);Anaerolineaceae(100);Anaerolineaceae_unclassified(100);
Otu01110	0	0	0	0	0	0	0	0	0	0	0	12	1	6	10	0	13	0	0	4	0	1	17	15	2	1	2	0	2	1	0	0	0	0	0	0	0	0	0	0	0	0	0	0	1	Bacteria(100);Acidobacteria(100);Holophagae(100);Holophagales(100);Holophagaceae(100);Holophaga(75);
Otu01111	0	0	5	0	1	10	3	6	12	6	0	0	0	0	1	5	1	0	1	1	0	0	0	0	0	0	3	0	1	1	0	0	7	0	3	1	0	1	0	4	4	1	3	7	0	Bacteria(100);Proteobacteria(100);Alphaproteobacteria(100);Rhizobiales(100);Xanthobacteraceae(100);Pseudolabrys(79);
Otu01112	0	0	28	29	10	0	0	18	1	0	0	0	0	0	0	0	0	0	0	0	1	0	0	0	0	0	0	0	0	0	0	0	0	0	0	0	0	0	0	0	0	0	0	0	1	Bacteria(100);Bacteria_unclassified(100);Bacteria_unclassified(100);Bacteria_unclassified(100);Bacteria_unclassified(100);Bacteria_unclassified(100);
Otu01113	0	0	0	0	0	0	0	0	0	0	23	1	2	0	0	0	0	0	0	0	1	0	0	0	2	0	0	0	0	0	0	0	0	0	0	0	3	3	1	0	0	2	4	33	12	Bacteria(100);Firmicutes(100);Clostridia(100);Clostridiales(100);Clostridiaceae_1(99);Clostridiaceae_1_unclassified(99);
Otu01114	0	0	0	0	0	0	0	0	0	0	0	21	13	11	4	0	0	0	0	0	0	0	21	7	1	2	3	3	1	0	0	0	0	0	0	0	0	0	0	0	0	0	0	0	0	Bacteria(100);Bacteroidetes(100);Bacteroidia(100);Bacteroidia_unclassified(100);Bacteroidia_unclassified(100);Bacteroidia_unclassified(100);
Otu01115	0	0	0	0	0	0	3	16	0	0	9	1	2	1	4	0	0	0	0	4	5	0	0	1	0	0	1	7	4	19	0	0	0	0	0	0	0	0	1	0	5	3	0	0	1	Bacteria(100);Firmicutes(100);Negativicutes(100);Selenomonadales(100);Veillonellaceae(87);Veillonellaceae_unclassified(87);
Otu01116	0	0	0	0	0	0	0	0	0	0	15	1	2	0	0	0	0	0	0	0	14	0	0	0	10	0	3	0	0	0	0	0	0	0	0	0	1	2	0	1	0	1	0	0	37	Bacteria(100);Firmicutes(100);Clostridia(100);Clostridiales(100);Clostridiaceae_1(100);Clostridium_sensu_stricto_10(97);
Otu01117	0	0	0	0	0	0	0	0	0	0	0	1	14	28	1	3	0	0	2	0	0	0	10	17	3	0	5	0	0	1	0	0	0	0	0	0	0	0	1	0	1	0	0	0	0	Bacteria(100);Armatimonadetes(100);uncultured(100);uncultured_or(100);uncultured_fa(100);uncultured_ge(100);
Otu01118	0	0	0	0	1	0	0	8	70	7	0	0	0	0	0	0	0	0	0	0	0	0	0	0	0	0	0	0	0	0	0	0	0	0	1	0	0	0	0	0	0	0	0	0	0	Archaea(100);Nanoarchaeaeota(100);Nanohaloarchaeia(100);Deep_Sea_Euryarchaeotic_Group(DSEG)(100);Deep_Sea_Euryarchaeotic_Group(DSEG)_fa(100);Deep_Sea_Euryarchaeotic_Group(DSEG)_ge(100);
Otu01119	0	0	0	0	22	11	7	14	32	0	0	0	0	0	0	0	0	0	0	0	0	0	0	0	0	0	0	0	0	0	0	0	0	0	0	1	0	0	0	0	0	0	0	0	0	Bacteria(100);Patescibacteria(100);Parcubacteria(100);Parcubacteria_or(100);Parcubacteria_fa(100);Parcubacteria_ge(100);
Otu01120	0	0	0	0	0	0	0	0	0	0	52	1	0	0	0	0	0	0	0	0	34	0	0	0	0	0	0	0	0	0	0	0	0	0	0	0	0	0	0	0	0	0	0	0	0	Bacteria(100);Firmicutes(100);Clostridia(100);Clostridiales(100);Clostridiales_fa(68);Clostridiales_ge(68);
Otu01121	0	0	0	0	0	0	0	0	0	0	0	0	0	0	4	8	2	0	0	0	0	33	11	2	8	6	4	4	2	2	0	0	0	0	0	0	0	0	0	0	0	0	0	0	0	Bacteria(100);Bacteria_unclassified(100);Bacteria_unclassified(100);Bacteria_unclassified(100);Bacteria_unclassified(100);Bacteria_unclassified(100);
Otu01122	0	0	0	0	0	0	0	0	0	0	39	0	1	1	0	0	0	0	0	0	2	1	0	0	2	0	0	1	2	0	0	0	0	0	0	0	0	1	0	0	0	0	0	19	17	Bacteria(100);Firmicutes(100);Clostridia(100);Clostridiales(100);Clostridiaceae_1(100);Clostridium_sensu_stricto_12(97);
Otu01123	0	0	0	0	5	3	3	14	57	2	0	0	0	0	0	0	0	0	0	0	0	0	0	0	0	0	0	0	0	0	0	0	0	0	0	2	0	0	0	0	0	0	0	0	0	Bacteria(100);Patescibacteria(100);Microgenomatia(100);Candidatus_Pacebacteria(100);Candidatus_Pacebacteria_fa(100);Candidatus_Pacebacteria_ge(100);
Otu01124	0	0	5	21	21	2	5	5	12	6	0	0	0	0	0	0	1	0	0	0	0	0	0	0	0	0	1	0	1	0	3	0	0	1	0	1	0	0	0	0	0	0	0	1	0	Bacteria(100);Gemmatimonadetes(100);Gemmatimonadetes(100);Gemmatimonadales(100);Gemmatimonadaceae(100);Gemmatimonadaceae_unclassified(100);
Otu01125	0	0	0	0	0	0	0	0	0	0	0	17	2	0	2	3	0	5	1	0	0	30	6	2	7	7	1	0	2	0	0	0	0	0	0	0	0	0	0	0	1	0	0	0	0	Bacteria(100);Firmicutes(100);Clostridia(100);Clostridiales(100);Christensenellaceae(100);Christensenellaceae_R-7_group(100);
Otu01126	0	0	0	0	0	0	0	0	0	0	0	1	1	2	2	10	6	4	4	7	0	14	6	3	6	5	9	4	1	1	0	0	0	0	0	0	0	0	0	0	0	0	0	0	0	Bacteria(100);Bacteria_unclassified(100);Bacteria_unclassified(100);Bacteria_unclassified(100);Bacteria_unclassified(100);Bacteria_unclassified(100);
Otu01127	0	0	0	0	0	0	0	0	0	0	0	3	0	0	13	9	0	0	0	0	0	0	3	0	2	5	19	9	18	5	0	0	0	0	0	0	0	0	0	0	0	0	0	0	0	Bacteria(100);Patescibacteria(100);Microgenomatia(100);Candidatus_Pacebacteria(100);Candidatus_Pacebacteria_fa(100);Candidatus_Pacebacteria_ge(100);
Otu01128	0	0	0	0	0	0	0	80	5	0	0	0	0	0	0	0	0	0	0	0	0	0	0	0	0	0	0	0	0	0	0	0	0	0	0	0	0	0	0	0	0	0	0	0	0	Bacteria(100);Actinobacteria(100);Actinobacteria(100);Micrococcales(100);Brevibacteriaceae(100);Brevibacterium(100);
Otu01129	0	0	0	0	0	0	0	0	0	0	7	11	11	26	7	1	0	0	0	0	16	1	0	0	0	0	1	1	1	2	0	0	0	0	0	0	0	0	0	0	0	0	0	0	0	Bacteria(100);Bacteroidetes(100);Bacteroidia(100);Bacteroidales(100);Bacteroidales_unclassified(100);Bacteroidales_unclassified(100);
Otu01130	0	0	13	13	10	0	4	7	20	0	0	2	0	0	0	1	0	0	0	0	0	0	1	2	1	0	1	0	0	0	0	0	0	0	0	0	0	0	0	0	0	0	0	6	4	Bacteria(100);Patescibacteria(100);Microgenomatia(100);Candidatus_Levybacteria(100);Candidatus_Levybacteria_fa(100);Candidatus_Levybacteria_ge(100);
Otu01131	0	0	36	6	4	0	1	0	4	0	0	0	0	2	0	0	0	0	0	0	0	0	0	1	0	0	0	0	0	0	11	0	7	0	0	10	0	0	0	2	0	0	1	0	0	Bacteria(100);Proteobacteria(100);Alphaproteobacteria(100);Sphingomonadales(100);Sphingomonadaceae(100);Sphingomonas(99);
Otu01132	0	0	1	0	2	0	3	0	0	0	0	0	0	0	0	0	0	0	0	0	0	0	0	0	0	0	0	0	0	0	3	16	42	0	5	5	0	0	0	4	0	0	0	1	3	Bacteria(100);Planctomycetes(100);Planctomycetacia(100);Gemmatales(100);Gemmataceae(100);uncultured(100);
Otu01133	0	0	0	0	0	0	0	0	0	0	0	15	22	30	0	1	0	0	0	0	0	2	11	0	0	0	2	0	0	0	0	0	0	0	0	0	0	0	0	0	0	0	0	1	1	Archaea(100);Thaumarchaeota(100);Nitrososphaeria(100);Nitrosotaleales(100);Nitrosotaleaceae(100);Nitrosotaleaceae_unclassified(100);
Otu01134	0	0	21	30	14	3	1	0	7	0	0	0	0	0	0	0	0	0	0	0	2	0	1	0	0	0	0	1	0	0	0	1	4	0	0	0	0	0	0	0	0	0	0	0	0	Bacteria(100);Patescibacteria(100);Microgenomatia(100);Candidatus_Levybacteria(100);Candidatus_Levybacteria_fa(100);Candidatus_Levybacteria_ge(100);
Otu01135	0	0	56	24	3	0	0	2	0	0	0	0	0	0	0	0	0	0	0	0	0	0	0	0	0	0	0	0	0	0	0	0	0	0	0	0	0	0	0	0	0	0	0	0	0	Bacteria(100);Proteobacteria(100);Gammaproteobacteria(100);Betaproteobacteriales(100);Betaproteobacteriales_unclassified(99);Betaproteobacteriales_unclassified(99);
Otu01136	0	0	0	35	38	2	6	0	4	0	0	0	0	0	0	0	0	0	0	0	0	0	0	0	0	0	0	0	0	0	0	0	0	0	0	0	0	0	0	0	0	0	0	0	0	Bacteria(100);Patescibacteria(100);Parcubacteria(100);Candidatus_Adlerbacteria(100);Candidatus_Adlerbacteria_fa(100);Candidatus_Adlerbacteria_ge(100);
Otu01137	0	0	0	0	0	0	0	12	0	0	0	0	0	0	23	1	5	0	0	8	0	0	0	0	0	0	0	7	9	19	0	0	0	0	0	0	0	0	0	0	0	0	0	1	0	Bacteria(100);Firmicutes(100);Bacilli(100);Bacillales(100);Planococcaceae(100);Rummeliibacillus(100);
Otu01138	0	0	0	0	0	0	0	0	0	0	0	8	27	13	8	3	1	0	0	0	0	13	4	1	3	1	1	0	1	0	0	0	0	0	0	0	0	0	0	0	0	0	0	0	1	Bacteria(100);Firmicutes(100);Clostridia(100);Clostridiales(100);Clostridiales_unclassified(100);Clostridiales_unclassified(100);
Otu01139	0	0	0	0	0	0	0	0	0	0	0	7	8	4	6	7	8	0	3	4	0	0	0	3	11	3	10	1	4	6	0	0	0	0	0	0	0	0	0	0	0	0	0	0	0	Bacteria(100);Firmicutes(100);Clostridia(100);Clostridiales(100);Christensenellaceae(100);Christensenellaceae_R-7_group(100);
Otu01140	0	0	10	0	36	0	2	4	22	0	0	0	0	0	0	0	0	0	0	0	0	0	0	0	0	0	0	0	0	0	0	0	9	0	0	0	0	0	0	0	0	0	0	0	2	Bacteria(100);Proteobacteria(100);Deltaproteobacteria(100);Oligoflexales(100);0319-6G20(100);0319-6G20_ge(100);
Otu01141	0	0	9	9	2	0	0	0	0	0	0	0	0	1	23	0	0	2	14	0	11	0	1	1	0	0	2	0	1	0	0	0	0	5	0	0	1	0	0	2	1	0	0	0	0	Bacteria(100);Proteobacteria(100);Gammaproteobacteria(100);Betaproteobacteriales(100);Burkholderiaceae(100);Pelomonas(96);
Otu01142	0	0	9	13	14	0	12	0	6	3	0	0	0	0	0	0	0	0	0	0	0	0	0	0	0	0	0	0	0	0	1	2	11	4	1	2	0	1	0	4	0	0	0	0	2	Bacteria(100);Planctomycetes(100);BD7-11(100);BD7-11_or(100);BD7-11_fa(100);BD7-11_ge(100);
Otu01143	0	0	0	63	18	0	2	0	1	0	0	0	0	0	0	0	0	0	0	0	0	0	0	0	0	0	0	0	0	0	0	0	0	0	0	0	0	0	0	0	0	0	0	0	0	Bacteria(100);Patescibacteria(100);ABY1(100);Candidatus_Magasanikbacteria(100);Candidatus_Magasanikbacteria_fa(100);Candidatus_Magasanikbacteria_ge(100);
Otu01144	0	0	0	0	0	0	0	0	0	0	6	1	5	1	1	8	16	7	2	18	1	0	0	0	9	5	1	1	0	2	0	0	0	0	0	0	0	0	0	0	0	0	0	0	0	Bacteria(100);Firmicutes(100);Clostridia(100);Clostridiales(100);Clostridiaceae_1(100);Clostridium_sensu_stricto_12(100);
Otu01145	0	0	0	0	0	0	0	0	0	0	0	1	6	4	4	9	23	0	4	3	0	0	1	5	1	5	10	2	1	0	0	0	0	0	0	0	0	0	0	0	5	0	0	0	0	Bacteria(100);Firmicutes(100);Clostridia(100);Clostridiales(100);Peptococcaceae(100);Peptococcaceae_unclassified(98);
Otu01146	0	0	0	0	1	0	0	0	1	0	0	0	0	0	0	0	0	0	0	0	0	0	0	0	0	0	0	0	0	0	10	3	38	1	6	6	1	1	2	6	0	0	0	3	5	Bacteria(100);Proteobacteria(100);Alphaproteobacteria(100);Rhizobiales(100);Rhizobiales_unclassified(100);Rhizobiales_unclassified(100);
Otu01147	0	0	0	0	0	0	0	0	0	0	0	0	0	0	0	0	0	0	0	0	0	4	0	0	7	3	0	5	20	5	0	0	0	0	0	0	0	0	0	34	0	1	3	2	0	Bacteria(100);Proteobacteria(100);Deltaproteobacteria(100);Myxococcales(100);Archangiaceae(100);Anaeromyxobacter(100);
Otu01148	0	0	0	0	0	0	0	0	0	0	9	0	0	0	0	0	0	0	0	0	75	0	0	0	0	0	0	0	0	0	0	0	0	0	0	0	0	0	0	0	0	0	0	0	0	Bacteria(100);Firmicutes(100);Clostridia(100);Clostridiales(100);Clostridiales_unclassified(100);Clostridiales_unclassified(100);
Otu01149	0	0	0	0	5	0	11	0	2	0	0	9	2	5	0	0	5	0	0	6	0	12	7	3	1	1	0	5	0	1	0	0	0	0	0	0	0	2	4	1	0	1	0	1	0	Bacteria(100);Proteobacteria(100);Gammaproteobacteria(100);Betaproteobacteriales(100);Burkholderiaceae(96);Burkholderiaceae_unclassified(96);
Otu01150	0	0	0	0	0	0	0	0	0	0	0	18	26	19	0	2	0	0	0	0	0	3	13	3	0	0	0	0	0	0	0	0	0	0	0	0	0	0	0	0	0	0	0	0	0	Archaea(100);Archaea_unclassified(100);Archaea_unclassified(100);Archaea_unclassified(100);Archaea_unclassified(100);Archaea_unclassified(100);
Otu01151	0	0	0	0	0	0	0	0	0	0	0	0	1	2	0	14	1	0	11	8	0	2	0	4	21	9	3	7	1	0	0	0	0	0	0	0	0	0	0	0	0	0	0	0	0	Bacteria(100);Firmicutes(100);Clostridia(100);Clostridiales(100);Peptococcaceae(100);Peptococcaceae_unclassified(93);
Otu01152	0	0	0	0	2	0	3	0	1	0	0	0	0	0	0	0	0	0	0	0	0	0	0	0	0	3	0	0	0	0	36	6	23	3	3	1	0	0	0	3	0	0	0	0	0	Bacteria(100);Actinobacteria(100);Thermoleophilia(100);Solirubrobacterales(100);Solirubrobacterales_unclassified(67);Solirubrobacterales_unclassified(67);
Otu01153	0	0	8	0	2	0	0	0	1	0	0	0	0	0	0	0	0	0	0	0	0	0	0	0	0	0	0	0	0	0	5	7	36	6	9	7	0	0	1	2	0	0	0	0	0	Bacteria(100);Acidobacteria(100);Acidobacteriia(100);Subgroup_2(100);Subgroup_2_fa(100);Subgroup_2_ge(100);
Otu01154	0	0	3	5	27	0	1	6	25	1	1	0	0	0	0	0	0	0	0	0	1	0	0	0	0	2	1	3	3	1	0	0	0	0	1	0	0	0	0	0	0	2	0	0	0	Bacteria(100);Patescibacteria(100);ABY1(100);Candidatus_Magasanikbacteria(100);Candidatus_Magasanikbacteria_fa(100);Candidatus_Magasanikbacteria_ge(100);
Otu01155	0	0	0	0	0	0	0	0	0	0	0	15	15	8	6	5	4	0	1	0	0	22	5	1	0	1	0	0	0	0	0	0	0	0	0	0	0	0	0	0	0	0	0	0	0	Bacteria(100);Firmicutes(100);Clostridia(100);Clostridiales(100);Ruminococcaceae(100);Ruminococcaceae_unclassified(100);
Otu01156	0	0	0	0	0	0	0	0	1	0	0	0	0	2	27	12	22	0	2	1	0	0	0	3	6	2	5	0	0	0	0	0	0	0	0	0	0	0	0	0	0	0	0	0	0	Bacteria(100);Proteobacteria(100);Gammaproteobacteria(100);Gammaproteobacteria_unclassified(100);Gammaproteobacteria_unclassified(100);Gammaproteobacteria_unclassified(100);
Otu01157	0	0	58	9	0	0	0	0	0	3	2	1	0	0	0	0	0	0	0	0	1	0	0	2	0	0	0	0	0	0	0	7	0	0	0	0	0	0	0	0	0	0	0	0	0	Bacteria(100);Proteobacteria(100);Alphaproteobacteria(100);Alphaproteobacteria_unclassified(100);Alphaproteobacteria_unclassified(100);Alphaproteobacteria_unclassified(100);
Otu01158	0	0	0	0	15	0	15	2	12	2	0	0	0	0	0	0	0	1	0	0	0	0	1	0	0	0	0	0	0	0	0	0	0	0	0	0	2	0	0	4	0	0	0	28	1	Bacteria(100);Proteobacteria(100);Deltaproteobacteria(100);Myxococcales(100);mle1-27(100);mle1-27_ge(100);
Otu01159	0	0	0	0	0	0	0	0	0	0	0	0	1	0	0	0	0	0	0	0	0	82	0	0	0	0	0	0	0	0	0	0	0	0	0	0	0	0	0	0	0	0	0	0	0	Bacteria(100);Firmicutes(100);Clostridia(100);Clostridia_unclassified(100);Clostridia_unclassified(100);Clostridia_unclassified(100);
Otu01160	0	0	0	0	0	0	0	0	0	0	19	0	1	0	0	0	0	0	0	0	51	0	0	0	0	0	0	0	0	0	0	0	0	0	0	0	0	0	0	0	0	6	0	1	5	Bacteria(100);Firmicutes(100);Clostridia(100);Clostridiales(100);Clostridiales_unclassified(100);Clostridiales_unclassified(100);
Otu01161	0	0	0	0	0	0	0	0	0	0	0	1	0	0	1	0	1	0	0	0	0	6	0	1	3	4	13	13	25	10	0	0	0	0	0	0	0	0	0	3	0	0	0	2	0	Bacteria(100);Patescibacteria(100);Microgenomatia(100);Microgenomatia_unclassified(100);Microgenomatia_unclassified(100);Microgenomatia_unclassified(100);
Otu01162	0	0	6	3	4	0	3	3	10	0	0	0	0	5	0	0	0	0	1	1	0	0	0	0	0	0	0	9	7	0	2	1	1	0	0	0	0	0	0	13	1	1	6	1	5	Bacteria(100);Proteobacteria(100);Gammaproteobacteria(100);Betaproteobacteriales(100);Nitrosomonadaceae(94);Ellin6067(94);
Otu01163	0	0	0	0	0	0	0	0	0	0	0	0	0	0	13	7	8	4	4	4	0	0	0	0	2	0	8	0	2	2	0	0	0	0	0	0	0	0	0	0	0	0	0	23	5	Bacteria(100);Proteobacteria(100);Deltaproteobacteria(100);Syntrophobacterales(100);Syntrophobacteraceae(100);Syntrophobacter(100);
Otu01164	0	0	8	0	4	0	0	3	2	0	0	0	0	0	0	0	0	0	0	0	0	0	0	0	0	0	0	0	0	0	0	0	10	1	1	5	1	2	2	7	0	1	2	1	32	Archaea(100);Thaumarchaeota(100);Nitrososphaeria(100);Nitrososphaerales(100);Nitrososphaeraceae(100);Nitrososphaeraceae_ge(96);
Otu01165	0	0	0	0	3	0	0	2	1	0	0	0	0	0	0	0	0	0	0	0	0	0	0	0	0	0	0	0	0	0	10	3	36	2	6	9	1	0	0	6	0	0	0	0	3	Bacteria(100);Chloroflexi(100);Ktedonobacteria(100);Ktedonobacterales(100);Ktedonobacteraceae(100);uncultured(100);
Otu01166	0	0	0	0	0	0	0	0	0	0	0	8	41	9	2	1	0	0	0	1	0	2	8	5	0	2	1	0	0	0	0	0	0	0	0	0	0	0	0	0	0	1	0	0	1	Bacteria(100);Firmicutes(100);Clostridia(100);Clostridiales(100);Clostridiales_unclassified(55);Clostridiales_unclassified(55);
Otu01167	0	0	0	0	0	0	0	0	0	0	0	25	16	9	1	2	0	0	0	0	0	2	10	3	0	3	10	0	1	0	0	0	0	0	0	0	0	0	0	0	0	0	0	0	0	Bacteria(100);Bacteroidetes(100);Bacteroidia(100);Bacteroidales(100);Prolixibacteraceae(83);Prolixibacteraceae_unclassified(80);
Otu01168	0	0	0	0	0	0	0	0	0	0	0	0	0	0	0	4	9	0	19	14	0	3	1	0	7	15	7	0	0	2	0	0	0	0	0	0	0	0	0	0	0	0	0	0	0	Bacteria(100);Bacteroidetes(100);Ignavibacteria(100);Ignavibacteriales(100);Ignavibacteriales_unclassified(100);Ignavibacteriales_unclassified(100);
Otu01169	0	0	0	0	0	0	0	0	0	0	65	2	1	2	0	0	0	0	0	0	11	0	0	0	0	0	0	0	0	0	0	0	0	0	0	0	0	0	0	0	0	0	0	0	0	Bacteria(100);Bacteria_unclassified(100);Bacteria_unclassified(100);Bacteria_unclassified(100);Bacteria_unclassified(100);Bacteria_unclassified(100);
Otu01170	0	0	0	0	0	0	0	0	0	0	33	1	0	0	0	0	0	0	0	0	19	0	0	0	0	0	0	0	0	0	0	0	0	0	0	0	2	3	2	0	0	0	2	13	6	Bacteria(100);Firmicutes(100);Clostridia(100);Clostridiales(100);Clostridiaceae_1(100);Clostridium_sensu_stricto_12(97);
Otu01171	0	0	0	34	11	0	20	6	10	0	0	0	0	0	0	0	0	0	0	0	0	0	0	0	0	0	0	0	0	0	0	0	0	0	0	0	0	0	0	0	0	0	0	0	0	Bacteria(100);Proteobacteria(100);Deltaproteobacteria(100);Oligoflexales(100);0319-6G20(100);0319-6G20_ge(100);
Otu01172	0	0	0	0	0	0	0	0	0	0	0	2	42	10	0	3	0	0	1	0	0	1	10	7	2	3	0	0	0	0	0	0	0	0	0	0	0	0	0	0	0	0	0	0	0	Bacteria(100);Firmicutes(100);Clostridia(100);Clostridiales(100);Peptococcaceae(73);Peptococcaceae_unclassified(72);
Otu01173	0	0	5	0	4	0	0	0	1	0	0	0	0	0	0	0	0	0	0	0	0	0	0	0	0	0	0	0	0	0	3	18	29	1	6	11	0	0	0	1	0	0	0	0	2	Bacteria(100);Acidobacteria(100);Acidobacteriia(100);Acidobacteriales(100);uncultured(100);uncultured_ge(100);
Otu01174	0	0	0	0	0	0	0	0	0	0	0	0	0	0	0	0	0	0	0	0	0	80	0	0	0	0	0	0	0	1	0	0	0	0	0	0	0	0	0	0	0	0	0	0	0	Bacteria(100);Firmicutes(100);Bacilli(100);Bacillales(100);Sporolactobacillaceae(99);Sporolactobacillus(93);
Otu01175	0	0	0	0	0	0	0	0	0	0	39	1	13	1	0	2	1	0	0	0	8	0	0	0	0	0	0	0	0	1	0	0	0	0	0	0	0	0	1	0	0	4	0	3	7	Bacteria(100);Firmicutes(100);Clostridia(100);Clostridiales(100);Clostridiaceae_1(100);Clostridiaceae_1_unclassified(75);
Otu01176	0	0	0	0	0	0	0	0	0	0	0	0	15	2	0	0	0	0	0	0	0	0	64	0	0	0	0	0	0	0	0	0	0	0	0	0	0	0	0	0	0	0	0	0	0	Bacteria(100);Firmicutes(100);Clostridia(100);Clostridiales(100);Peptococcaceae(98);Peptococcaceae_unclassified(98);
Otu01177	0	0	0	0	0	0	0	0	0	0	0	0	0	0	0	0	0	0	0	0	0	0	0	0	15	19	4	2	24	12	0	0	0	0	0	0	0	0	0	2	1	2	0	0	0	Bacteria(100);Spirochaetes(100);Spirochaetia(100);Spirochaetales(100);Spirochaetaceae(100);Spirochaetaceae_unclassified(99);
Otu01178	0	0	3	1	0	0	4	0	0	0	0	0	0	0	0	0	0	0	0	0	0	0	0	0	0	0	0	0	0	0	2	12	43	1	9	5	0	0	0	0	0	0	0	0	0	Bacteria(100);Acidobacteria(100);Acidobacteriia(100);Subgroup_2(100);Subgroup_2_fa(100);Subgroup_2_ge(100);
Otu01179	0	0	0	23	55	0	0	0	2	0	0	0	0	0	0	0	0	0	0	0	0	0	0	0	0	0	0	0	0	0	0	0	0	0	0	0	0	0	0	0	0	0	0	0	0	Bacteria(100);Proteobacteria(100);Alphaproteobacteria(100);Alphaproteobacteria_unclassified(100);Alphaproteobacteria_unclassified(100);Alphaproteobacteria_unclassified(100);
Otu01180	0	0	0	0	0	0	0	0	0	0	3	1	4	2	0	6	14	4	2	29	1	0	0	0	0	3	0	0	4	0	0	0	0	0	0	0	0	3	2	0	0	2	0	0	0	Bacteria(100);Firmicutes(100);Clostridia(100);Clostridiales(100);Peptococcaceae(100);Desulfosporosinus(100);
Otu01181	0	0	0	0	0	0	0	5	0	0	0	0	0	0	36	0	2	3	0	4	0	0	0	0	2	0	0	4	6	18	0	0	0	0	0	0	0	0	0	0	0	0	0	0	0	Archaea(100);Euryarchaeota(100);Methanomicrobia(100);Methanocellales(100);Methanocellaceae(100);Methanocellaceae_unclassified(88);
Otu01182	0	0	0	1	0	0	0	0	0	0	19	0	0	0	0	0	0	0	0	0	60	0	0	0	0	0	0	0	0	0	0	0	0	0	0	0	0	0	0	0	0	0	0	0	0	Bacteria(100);Bacteria_unclassified(100);Bacteria_unclassified(100);Bacteria_unclassified(100);Bacteria_unclassified(100);Bacteria_unclassified(100);
Otu01183	0	0	0	0	0	0	0	0	0	0	0	0	0	0	17	0	0	0	0	0	0	9	0	0	1	4	23	4	18	4	0	0	0	0	0	0	0	0	0	0	0	0	0	0	0	Bacteria(100);Patescibacteria(100);Parcubacteria(100);Parcubacteria_or(100);Parcubacteria_fa(100);Parcubacteria_ge(100);
Otu01184	0	0	1	28	14	3	2	0	14	0	0	0	0	0	0	0	0	1	0	0	1	0	0	0	1	4	3	1	3	2	0	0	0	0	0	0	0	0	0	1	0	0	0	1	0	Bacteria(100);Proteobacteria(100);Gammaproteobacteria(100);Diplorickettsiales(100);Diplorickettsiaceae(100);uncultured(99);
Otu01185	0	0	0	0	0	0	0	0	0	0	0	0	0	1	0	13	54	0	11	0	0	1	0	0	0	0	0	0	0	0	0	0	0	0	0	0	0	0	0	0	0	0	0	0	0	Bacteria(100);Firmicutes(100);Clostridia(100);Clostridiales(100);Clostridiales_unclassified(100);Clostridiales_unclassified(100);
Otu01186	0	0	0	0	0	0	0	18	0	0	0	0	0	0	3	0	6	0	0	1	0	1	0	0	1	0	0	5	15	30	0	0	0	0	0	0	0	0	0	0	0	0	0	0	0	Bacteria(100);Firmicutes(100);Clostridia(100);Clostridiales(100);Christensenellaceae(100);Christensenellaceae_R-7_group(100);
Otu01187	0	0	0	0	0	0	0	0	0	0	0	0	0	0	0	0	0	0	0	0	0	0	0	0	0	0	0	0	1	0	0	0	0	0	0	0	7	4	0	15	1	3	5	38	6	Bacteria(100);Proteobacteria(100);Alphaproteobacteria(100);Dongiales(100);Dongiaceae(100);Dongia(100);
Otu01188	0	0	0	0	0	0	0	0	0	0	27	30	1	1	0	0	0	0	0	2	12	0	0	0	2	1	0	0	0	0	0	0	0	0	0	0	0	1	0	0	2	0	0	0	1	Bacteria(100);Firmicutes(100);Negativicutes(100);Selenomonadales(100);Veillonellaceae(100);Veillonellaceae_unclassified(100);
Otu01189	0	0	0	0	1	0	0	0	0	0	17	21	14	4	0	9	0	0	1	1	5	1	2	1	0	0	0	0	1	0	0	1	1	0	0	0	0	0	0	0	0	0	0	0	0	Bacteria(100);Firmicutes(100);Negativicutes(100);Selenomonadales(100);Veillonellaceae(100);Sporomusa(79);
Otu01190	0	0	0	0	0	0	0	6	0	0	0	0	0	0	30	0	10	0	0	5	0	3	0	0	7	0	0	5	3	11	0	0	0	0	0	0	0	0	0	0	0	0	0	0	0	Bacteria(100);Firmicutes(100);Negativicutes(100);Selenomonadales(100);Selenomonadales_unclassified(99);Selenomonadales_unclassified(99);
Otu01191	0	0	0	0	0	0	0	0	0	0	0	16	16	10	0	3	0	0	0	0	0	14	9	9	1	0	1	0	0	0	0	0	0	0	0	0	0	0	0	0	0	1	0	0	0	Bacteria(100);Firmicutes(100);Clostridia(100);Clostridiales(100);Family_XIII(98);Anaerovorax(98);
Otu01192	0	0	0	0	0	0	0	0	0	0	0	1	6	43	0	1	0	0	3	0	0	3	15	0	3	4	0	0	1	0	0	0	0	0	0	0	0	0	0	0	0	0	0	0	0	Bacteria(100);Firmicutes(100);Clostridia(100);DTU014(100);DTU014_fa(100);DTU014_ge(100);
Otu01193	0	0	0	0	0	0	0	0	1	0	0	4	0	3	5	0	0	0	0	0	0	0	4	0	1	1	0	1	2	0	0	0	0	5	0	0	1	0	1	10	1	6	1	28	4	Bacteria(100);Armatimonadetes(100);uncultured(100);uncultured_or(100);uncultured_fa(100);uncultured_ge(100);
Otu01194	0	0	0	0	0	0	0	0	0	0	0	0	0	0	0	0	0	0	0	0	0	0	11	2	0	5	1	17	40	3	0	0	0	0	0	0	0	0	0	0	0	0	0	0	0	Bacteria(100);Patescibacteria(100);Parcubacteria(100);Candidatus_Moranbacteria(100);Candidatus_Moranbacteria_fa(100);Candidatus_Moranbacteria_ge(100);
Otu01195	0	0	0	0	0	0	0	0	0	0	0	2	4	2	1	29	2	0	20	3	0	2	5	2	3	3	0	0	0	0	0	0	0	0	0	0	0	0	0	0	0	0	0	0	1	Bacteria(100);Firmicutes(100);Clostridia(100);Clostridiales(100);Peptococcaceae(100);Desulfurispora(100);
Otu01196	0	0	0	0	0	0	0	0	0	0	0	0	1	0	0	8	4	0	6	0	0	36	1	0	13	6	3	1	0	0	0	0	0	0	0	0	0	0	0	0	0	0	0	0	0	Bacteria(100);Firmicutes(100);Firmicutes_unclassified(100);Firmicutes_unclassified(100);Firmicutes_unclassified(100);Firmicutes_unclassified(100);
Otu01197	0	0	1	3	15	2	39	5	1	0	0	0	0	3	2	0	0	0	1	0	0	0	2	0	1	1	0	1	0	0	0	0	0	0	0	0	0	0	0	2	0	0	0	0	0	Bacteria(100);Gemmatimonadetes(100);Gemmatimonadetes(100);Gemmatimonadales(100);Gemmatimonadaceae(100);Gemmatimonadaceae_unclassified(100);
Otu01198	0	0	0	0	1	0	0	1	2	3	0	0	0	0	0	0	0	0	0	6	0	0	0	2	6	8	21	8	10	6	0	0	0	0	0	0	0	1	0	0	1	1	0	0	2	Bacteria(100);Proteobacteria(100);Gammaproteobacteria(100);Legionellales(100);Legionellaceae(100);Legionella(100);
Otu01199	0	0	0	0	0	0	0	0	0	0	0	2	1	1	2	1	0	0	0	0	0	13	29	6	4	8	4	0	2	0	0	0	0	0	0	0	0	1	0	0	4	1	0	0	0	Bacteria(100);Acidobacteria(100);Acidobacteriia(100);Solibacterales(100);Solibacteraceae_(Subgroup_3)(100);AKIW659(100);
Otu01200	0	0	8	0	2	0	1	0	0	0	0	0	0	0	0	0	0	0	0	0	0	0	0	0	0	0	0	0	0	0	1	13	45	0	5	4	0	0	0	0	0	0	0	0	0	Bacteria(100);Acidobacteria(100);Acidobacteriia(100);Subgroup_2(100);Subgroup_2_fa(100);Subgroup_2_ge(100);
Otu01201	0	0	0	0	0	0	0	3	23	0	0	0	0	0	0	6	0	0	13	0	0	0	0	0	0	0	2	16	3	0	0	0	0	13	0	0	0	0	0	0	0	0	0	0	0	Bacteria(100);Actinobacteria(100);Actinobacteria(100);Propionibacteriales(100);Nocardioidaceae(100);Marmoricola(100);
Otu01202	0	0	0	0	0	0	0	0	0	0	0	0	0	0	0	1	0	0	6	0	0	2	9	2	2	2	2	1	0	1	0	0	0	0	0	0	0	0	3	0	1	0	0	0	46	Bacteria(100);Planctomycetes(100);Phycisphaerae(100);Phycisphaerae_unclassified(100);Phycisphaerae_unclassified(100);Phycisphaerae_unclassified(100);
Otu01203	0	0	0	0	0	0	0	2	0	0	0	4	1	2	6	7	0	0	0	1	0	33	2	3	0	0	3	1	9	3	0	0	0	0	0	0	0	0	0	0	0	1	0	0	0	Bacteria(100);Firmicutes(100);Clostridia(100);Clostridiales(100);Christensenellaceae(100);Christensenellaceae_R-7_group(100);
Otu01204	0	0	0	0	0	0	0	0	0	0	0	0	0	0	0	0	0	0	0	0	0	0	7	3	5	9	41	1	5	5	0	0	0	0	0	0	0	0	0	0	2	0	0	0	0	Bacteria(100);Bacteria_unclassified(100);Bacteria_unclassified(100);Bacteria_unclassified(100);Bacteria_unclassified(100);Bacteria_unclassified(100);
Otu01205	0	0	0	0	0	0	0	0	0	0	0	32	10	32	2	0	0	0	0	0	0	0	0	0	1	0	0	0	1	0	0	0	0	0	0	0	0	0	0	0	0	0	0	0	0	Bacteria(100);Bacteroidetes(100);Bacteroidia(100);Bacteroidales(100);Bacteroidales_unclassified(100);Bacteroidales_unclassified(100);
Otu01206	0	0	0	1	4	0	2	5	6	11	0	1	0	0	7	7	3	0	2	5	0	0	0	3	1	8	4	1	1	1	0	0	0	0	0	0	0	0	0	0	0	0	0	5	0	Bacteria(100);Proteobacteria(100);Gammaproteobacteria(100);Diplorickettsiales(100);Diplorickettsiaceae(100);Diplorickettsiaceae_unclassified(52);
Otu01207	0	0	1	8	13	2	9	3	38	1	0	0	0	0	0	0	0	0	0	0	0	0	0	0	0	0	0	0	0	0	0	0	0	0	1	1	0	0	0	0	0	0	0	0	0	Bacteria(100);Verrucomicrobia(100);Verrucomicrobiae(100);Pedosphaerales(100);Pedosphaeraceae(100);Pedosphaeraceae_ge(99);
Otu01208	0	0	0	0	0	0	0	0	0	0	0	0	0	0	0	35	6	0	6	0	0	1	0	2	12	8	7	0	0	0	0	0	0	0	0	0	0	0	0	0	0	0	0	0	0	Bacteria(100);Proteobacteria(100);Proteobacteria_unclassified(100);Proteobacteria_unclassified(100);Proteobacteria_unclassified(100);Proteobacteria_unclassified(100);
Otu01209	0	0	0	0	0	0	0	0	0	0	0	4	6	35	3	3	7	0	6	12	0	1	0	0	0	0	0	0	0	0	0	0	0	0	0	0	0	0	0	0	0	0	0	0	0	Bacteria(100);Firmicutes(100);Clostridia(100);Clostridiales(100);Clostridiales_unclassified(100);Clostridiales_unclassified(100);
Otu01210	0	0	0	0	0	0	0	0	0	0	0	6	42	21	0	1	0	0	0	0	0	3	1	0	0	1	1	0	0	0	0	0	0	0	0	0	0	0	0	0	0	0	0	0	0	Bacteria(100);Firmicutes(100);Clostridia(100);Clostridiales(100);Peptococcaceae(100);Peptococcaceae_unclassified(81);
Otu01211	0	0	0	0	0	0	0	0	0	0	2	0	0	0	0	0	0	0	0	0	74	0	0	0	0	0	0	0	0	0	0	0	0	0	0	0	0	0	0	0	0	0	0	0	0	Bacteria(100);Bacteria_unclassified(100);Bacteria_unclassified(100);Bacteria_unclassified(100);Bacteria_unclassified(100);Bacteria_unclassified(100);
Otu01212	0	0	0	0	0	0	0	0	0	0	0	14	24	26	0	1	0	0	0	0	0	4	4	2	1	0	0	0	0	0	0	0	0	0	0	0	0	0	0	0	0	0	0	0	0	Bacteria(100);Firmicutes(100);Clostridia(100);Clostridiales(100);Peptococcaceae(100);Desulfurispora(100);
Otu01213	0	0	0	0	0	0	6	0	0	0	0	0	0	0	0	0	0	0	0	0	0	0	0	0	0	0	0	0	0	0	0	0	0	1	1	0	1	0	0	64	0	2	1	0	0	Bacteria(100);Planctomycetes(100);Planctomycetacia(100);Planctomycetales(100);Schlesneriaceae(100);Planctopirus(100);
Otu01214	0	0	29	3	3	0	4	1	0	0	0	0	0	0	0	0	0	0	0	0	0	0	0	0	0	0	0	0	0	0	2	4	15	10	5	0	0	0	0	0	0	0	0	0	0	Bacteria(100);Armatimonadetes(100);Chthonomonadetes(100);Chthonomonadales(100);Chthonomonadales_fa(100);Chthonomonadales_ge(100);
Otu01215	0	0	10	1	0	0	0	0	3	0	0	0	0	0	0	0	0	0	0	0	0	0	0	0	0	0	0	0	0	0	1	0	2	12	7	5	2	0	0	20	0	0	1	6	6	Bacteria(100);Bacteria_unclassified(100);Bacteria_unclassified(100);Bacteria_unclassified(100);Bacteria_unclassified(100);Bacteria_unclassified(100);
Otu01216	0	0	3	46	10	1	4	3	8	0	0	0	0	0	0	1	0	0	0	0	0	0	0	0	0	0	0	0	0	0	0	0	0	0	0	0	0	0	0	0	0	0	0	0	0	Bacteria(100);Proteobacteria(100);Gammaproteobacteria(100);Gammaproteobacteria_unclassified(100);Gammaproteobacteria_unclassified(100);Gammaproteobacteria_unclassified(100);
Otu01217	0	0	0	0	0	0	0	0	0	0	9	0	2	2	0	0	0	0	0	0	63	0	0	0	0	0	0	0	0	0	0	0	0	0	0	0	0	0	0	0	0	0	0	0	0	Bacteria(100);Proteobacteria(100);Gammaproteobacteria(100);Betaproteobacteriales(100);Burkholderiaceae(100);Burkholderiaceae_unclassified(94);
Otu01218	0	0	0	1	0	0	0	8	1	0	3	0	0	0	0	8	0	0	39	3	7	0	0	0	0	0	0	0	0	0	0	0	0	6	0	0	0	0	0	0	0	0	0	0	0	Bacteria(100);Actinobacteria(100);Actinobacteria(100);Micrococcales(100);Microbacteriaceae(100);Microbacteriaceae_unclassified(100);
Otu01219	0	0	0	0	0	0	0	0	0	0	0	14	21	20	0	0	0	0	2	0	0	11	1	3	2	1	0	0	0	0	0	0	0	0	0	0	0	0	0	0	0	0	0	0	0	Bacteria(100);Firmicutes(100);Clostridia(100);Clostridiales(100);Ruminococcaceae(99);Ruminococcaceae_UCG-010(96);
Otu01220	0	0	3	0	0	0	0	0	0	0	0	0	0	0	0	0	0	0	0	0	0	0	0	0	0	0	0	0	0	0	0	7	65	0	0	0	0	0	0	0	0	0	0	0	0	Bacteria(100);Bacteria_unclassified(100);Bacteria_unclassified(100);Bacteria_unclassified(100);Bacteria_unclassified(100);Bacteria_unclassified(100);
Otu01221	0	0	0	0	0	0	0	0	0	0	0	14	12	34	0	2	1	0	0	0	0	7	5	0	0	0	0	0	0	0	0	0	0	0	0	0	0	0	0	0	0	0	0	0	0	Bacteria(100);Firmicutes(100);Clostridia(100);Clostridiales(100);Clostridiales_unclassified(74);Clostridiales_unclassified(74);
Otu01222	0	0	0	0	0	0	0	0	0	0	33	0	0	0	0	0	0	0	0	0	42	0	0	0	0	0	0	0	0	0	0	0	0	0	0	0	0	0	0	0	0	0	0	0	0	Bacteria(100);Firmicutes(100);Firmicutes_unclassified(100);Firmicutes_unclassified(100);Firmicutes_unclassified(100);Firmicutes_unclassified(100);
Otu01223	0	0	0	0	0	0	0	0	0	0	48	0	1	1	1	0	0	0	0	0	19	1	0	0	0	1	0	0	0	2	0	0	0	0	0	0	0	0	0	0	0	0	0	0	0	Bacteria(100);Bacteroidetes(100);Bacteroidia(100);Bacteroidales(100);Bacteroidales_unclassified(100);Bacteroidales_unclassified(100);
Otu01224	0	0	0	0	0	0	0	12	0	0	0	4	2	0	10	1	0	0	0	1	0	1	0	0	0	1	1	7	16	18	0	0	0	0	0	0	0	0	0	0	0	0	0	0	0	Bacteria(100);Firmicutes(100);Clostridia(100);Clostridiales(100);Christensenellaceae(99);Christensenellaceae_R-7_group(96);
Otu01225	0	0	0	0	0	0	0	0	0	0	0	0	0	7	1	0	41	0	0	8	0	0	0	0	0	0	0	0	0	0	0	0	0	0	0	0	0	0	15	0	0	0	0	0	2	Bacteria(100);Chloroflexi(100);Anaerolineae(100);Anaerolineales(100);Anaerolineaceae(100);Anaerolineaceae_unclassified(100);
Otu01226	0	0	0	0	0	0	1	1	0	0	0	0	0	0	0	0	0	0	0	0	0	0	0	0	0	0	0	0	0	0	0	0	0	1	0	0	3	0	1	23	1	0	10	14	19	Bacteria(100);Chloroflexi(100);Chloroflexi_unclassified(100);Chloroflexi_unclassified(100);Chloroflexi_unclassified(100);Chloroflexi_unclassified(100);
Otu01227	0	0	0	0	0	0	0	0	0	0	0	0	0	0	14	2	0	0	0	0	0	4	18	8	0	0	15	2	9	2	0	0	0	0	0	0	0	0	0	0	0	0	0	0	0	Bacteria(100);Patescibacteria(100);Patescibacteria_unclassified(100);Patescibacteria_unclassified(100);Patescibacteria_unclassified(100);Patescibacteria_unclassified(100);
Otu01228	0	0	0	0	0	0	0	0	0	0	6	0	0	0	0	0	0	0	0	0	68	0	0	0	0	0	0	0	0	0	0	0	0	0	0	0	0	0	0	0	0	0	0	0	0	Bacteria(100);Firmicutes(100);Firmicutes_unclassified(100);Firmicutes_unclassified(100);Firmicutes_unclassified(100);Firmicutes_unclassified(100);
Otu01229	0	0	14	1	3	0	10	1	0	0	1	0	0	0	0	0	0	0	0	0	0	0	0	0	0	0	0	0	0	0	5	4	26	2	2	3	0	0	0	2	0	0	0	0	0	Bacteria(100);Actinobacteria(100);Acidimicrobiia(100);IMCC26256(100);IMCC26256_fa(100);IMCC26256_ge(100);
Otu01230	0	0	0	0	0	0	0	0	0	0	13	0	1	0	0	0	0	0	0	0	0	0	0	0	1	0	1	0	0	0	0	0	0	0	0	0	2	0	0	4	0	0	3	42	7	Bacteria(100);Firmicutes(100);Clostridia(100);Clostridiales(100);Clostridiaceae_1(100);Clostridiaceae_1_unclassified(72);
Otu01231	0	0	19	21	14	0	1	4	5	0	0	1	1	0	2	1	0	0	0	0	0	0	0	0	0	2	2	0	1	0	0	0	0	0	0	0	0	0	0	0	0	0	0	0	0	Bacteria(100);Patescibacteria(100);Parcubacteria(100);Parcubacteria_unclassified(100);Parcubacteria_unclassified(100);Parcubacteria_unclassified(100);
Otu01232	0	0	0	0	0	0	0	5	0	0	0	0	0	0	39	0	8	0	0	1	0	0	0	0	11	0	0	2	6	2	0	0	0	0	0	0	0	0	0	0	0	0	0	0	0	Bacteria(100);Firmicutes(100);Clostridia(100);Clostridiales(100);Lachnospiraceae(100);Lachnospiraceae_unclassified(100);
Otu01233	0	0	1	0	0	0	0	0	0	0	0	0	0	0	0	0	0	0	0	0	0	0	0	0	0	0	0	0	1	0	0	0	1	2	0	0	2	2	0	8	5	5	2	28	17	Bacteria(100);Proteobacteria(100);Alphaproteobacteria(100);Rhizobiales(100);Hyphomicrobiaceae(100);Hyphomicrobium(100);
Otu01234	0	0	0	0	14	6	2	4	47	0	0	0	0	0	0	0	0	0	0	0	0	0	0	0	0	0	0	0	0	0	0	0	0	0	0	0	0	0	0	0	0	0	0	0	0	Bacteria(100);Patescibacteria(100);Parcubacteria(100);Parcubacteria_unclassified(100);Parcubacteria_unclassified(100);Parcubacteria_unclassified(100);
Otu01235	0	0	45	22	2	2	0	0	0	0	0	0	0	0	0	0	0	0	0	0	0	0	0	0	0	0	0	0	0	0	0	0	1	1	0	0	0	0	0	0	0	0	0	0	0	Bacteria(100);Proteobacteria(100);Alphaproteobacteria(100);Azospirillales(100);Inquilinaceae(100);Inquilinus(100);
Otu01236	0	0	0	0	0	0	0	0	0	0	0	0	0	0	0	0	1	0	0	4	0	0	0	0	0	0	1	3	6	2	0	0	0	0	0	0	0	10	29	0	5	7	0	3	2	Bacteria(100);Proteobacteria(100);Gammaproteobacteria(100);Betaproteobacteriales(100);Betaproteobacteriales_unclassified(54);Betaproteobacteriales_unclassified(54);
Otu01237	0	0	1	0	0	0	0	0	0	0	0	13	7	29	4	4	8	0	0	0	0	1	1	0	0	0	0	0	2	0	0	0	0	0	0	0	0	1	0	0	0	0	0	2	0	Bacteria(100);Patescibacteria(100);Microgenomatia(100);Microgenomatia_unclassified(100);Microgenomatia_unclassified(100);Microgenomatia_unclassified(100);
Otu01238	0	0	8	21	17	0	0	3	4	0	0	2	1	0	0	1	1	0	0	0	1	0	3	0	2	0	1	1	1	0	0	0	0	0	0	1	0	0	0	0	0	0	0	3	2	Bacteria(100);Patescibacteria(100);Microgenomatia(100);Microgenomatia_unclassified(100);Microgenomatia_unclassified(100);Microgenomatia_unclassified(100);
Otu01239	0	0	0	0	2	0	3	1	0	3	0	0	0	0	0	0	0	0	0	0	0	0	0	0	0	0	0	0	0	0	2	1	57	1	1	0	0	0	0	2	0	0	0	0	0	Bacteria(100);Actinobacteria(100);Actinobacteria(100);Pseudonocardiales(100);Pseudonocardiaceae(100);Pseudonocardia(99);
Otu01240	0	0	0	0	0	0	0	0	0	0	37	0	3	4	0	0	0	0	0	0	1	0	1	0	0	0	4	4	18	1	0	0	0	0	0	0	0	0	0	0	0	0	0	0	0	Bacteria(100);Firmicutes(100);Clostridia(100);Clostridiales(100);Peptococcaceae(85);Thermincola(85);
Otu01241	0	0	0	0	0	0	0	0	0	0	0	0	0	4	13	7	0	0	0	0	0	1	6	1	0	5	26	0	4	3	0	0	0	0	0	0	0	0	0	0	0	0	0	2	1	Bacteria(100);Patescibacteria(100);Microgenomatia(100);Microgenomatia_unclassified(100);Microgenomatia_unclassified(100);Microgenomatia_unclassified(100);
Otu01242	0	0	0	0	0	0	0	0	0	0	0	1	2	3	0	12	2	0	7	3	0	40	1	1	0	1	0	0	0	0	0	0	0	0	0	0	0	0	0	0	0	0	0	0	0	Bacteria(100);Firmicutes(100);Clostridia(100);Clostridiales(100);Ruminococcaceae(100);Ruminiclostridium_1(92);
Otu01243	0	0	0	0	0	0	0	0	0	0	31	1	8	4	0	0	1	0	0	0	26	0	0	1	0	1	0	0	0	0	0	0	0	0	0	0	0	0	0	0	0	0	0	0	0	Bacteria(100);Proteobacteria(100);Gammaproteobacteria(100);Enterobacteriales(100);Enterobacteriaceae(100);Enterobacteriaceae_unclassified(98);
Otu01244	0	0	0	0	0	0	0	0	0	0	7	0	0	0	0	0	0	0	0	0	66	0	0	0	0	0	0	0	0	0	0	0	0	0	0	0	0	0	0	0	0	0	0	0	0	Bacteria(100);Firmicutes(100);Clostridia(100);Clostridiales(100);Clostridiales_unclassified(96);Clostridiales_unclassified(96);
Otu01245	0	0	0	0	0	0	0	0	0	0	0	0	0	0	0	0	0	0	0	0	0	0	0	0	0	0	0	0	0	0	72	0	0	0	0	0	0	0	0	0	0	0	0	0	0	Bacteria(100);Actinobacteria(100);0319-7L14(100);0319-7L14_or(100);0319-7L14_fa(100);0319-7L14_ge(100);
Otu01246	0	1	1	0	0	0	0	3	0	0	6	1	2	0	1	0	0	0	0	0	0	0	0	0	0	1	39	3	3	10	0	0	0	0	0	0	1	0	0	0	0	0	0	0	0	Bacteria(100);Firmicutes(100);Clostridia(100);Clostridiales(100);Lachnospiraceae(100);Lachnospiraceae_unclassified(95);
Otu01247	0	0	0	0	0	0	0	0	0	0	0	0	0	0	1	0	0	5	0	2	0	46	1	0	7	6	0	3	1	0	0	0	0	0	0	0	0	0	0	0	0	0	0	0	0	Bacteria(100);Bacteria_unclassified(100);Bacteria_unclassified(100);Bacteria_unclassified(100);Bacteria_unclassified(100);Bacteria_unclassified(100);
Otu01248	0	0	0	0	17	0	4	19	32	0	0	0	0	0	0	0	0	0	0	0	0	0	0	0	0	0	0	0	0	0	0	0	0	0	0	0	0	0	0	0	0	0	0	0	0	Bacteria(100);Bacteroidetes(100);Bacteroidia(100);Sphingobacteriales(100);Sphingobacteriales_unclassified(100);Sphingobacteriales_unclassified(100);
Otu01249	0	0	0	0	1	0	5	0	0	2	0	0	0	0	0	0	0	0	0	0	0	0	0	0	0	1	1	0	0	0	0	0	0	0	0	0	0	10	0	0	3	5	0	32	12	Bacteria(100);Planctomycetes(100);Planctomycetacia(100);Pirellulales(100);Pirellulaceae(100);uncultured(99);
Otu01250	0	0	28	32	7	0	0	0	2	0	0	0	2	0	0	0	0	0	0	0	0	0	0	0	0	0	0	0	0	0	0	0	1	0	0	0	0	0	0	0	0	0	0	0	0	Bacteria(100);Patescibacteria(100);Saccharimonadia(100);Saccharimonadales(100);Saccharimonadales_fa(84);Saccharimonadales_ge(84);
Otu01251	0	0	48	0	15	2	0	0	6	0	0	0	0	0	0	0	0	0	0	0	0	0	0	0	0	1	0	0	0	0	0	0	0	0	0	0	0	0	0	0	0	0	0	0	0	Bacteria(100);Proteobacteria(100);Gammaproteobacteria(100);Betaproteobacteriales(100);Burkholderiaceae(99);Burkholderiaceae_unclassified(99);
Otu01252	0	0	0	0	0	0	0	0	0	0	0	0	0	0	2	0	0	0	27	9	0	4	18	0	0	3	9	0	0	0	0	0	0	0	0	0	0	0	0	0	0	0	0	0	0	Bacteria(100);Planctomycetes(100);vadinHA49(100);vadinHA49_or(100);vadinHA49_fa(100);vadinHA49_ge(100);
Otu01253	72	0	0	0	0	0	0	0	0	0	0	0	0	0	0	0	0	0	0	0	0	0	0	0	0	0	0	0	0	0	0	0	0	0	0	0	0	0	0	0	0	0	0	0	0	Bacteria(100);Patescibacteria(100);Microgenomatia(100);Candidatus_Collierbacteria(100);Candidatus_Collierbacteria_fa(100);Candidatus_Collierbacteria_ge(100);
Otu01254	0	0	0	0	0	0	0	0	0	0	0	0	0	0	0	0	0	0	0	0	0	0	0	0	0	0	0	0	0	0	4	14	14	2	3	4	0	4	1	2	0	1	0	7	16	Bacteria(100);Chloroflexi(100);Ktedonobacteria(100);Ktedonobacterales(100);JG30-KF-AS9(91);JG30-KF-AS9_ge(91);
Otu01255	0	0	0	0	0	0	0	0	0	0	0	0	0	0	0	0	0	0	0	0	0	0	0	0	6	3	0	8	41	0	0	0	0	0	0	0	0	0	0	0	0	13	0	0	0	Bacteria(100);Bacteroidetes(100);Bacteroidia(100);Bacteroidales(100);Bacteroidetes_vadinHA17(100);Bacteroidetes_vadinHA17_ge(100);
Otu01256	0	0	0	0	0	0	0	0	0	0	0	6	30	6	0	1	0	0	0	0	0	10	4	2	4	0	0	0	0	0	0	0	0	0	0	0	0	0	0	0	1	2	0	3	2	Bacteria(100);Fibrobacteres(100);Fibrobacteria(100);Fibrobacterales(100);Fibrobacterales_unclassified(100);Fibrobacterales_unclassified(100);
Otu01257	0	0	13	49	8	0	0	1	0	0	0	0	0	0	0	0	0	0	0	0	0	0	0	0	0	0	0	0	0	0	0	0	0	0	0	0	0	0	0	0	0	0	0	0	0	Bacteria(100);Proteobacteria(100);Gammaproteobacteria(100);Betaproteobacteriales(100);Betaproteobacteriales_unclassified(100);Betaproteobacteriales_unclassified(100);
Otu01258	0	0	0	0	0	0	0	0	0	0	5	0	0	0	0	0	4	0	0	0	0	0	0	0	0	0	8	8	44	2	0	0	0	0	0	0	0	0	0	0	0	0	0	0	0	Bacteria(100);Firmicutes(100);Clostridia(100);Clostridiales(100);Clostridiales_unclassified(100);Clostridiales_unclassified(100);
Otu01259	0	0	9	13	22	6	12	1	8	0	0	0	0	0	0	0	0	0	0	0	0	0	0	0	0	0	0	0	0	0	0	0	0	0	0	0	0	0	0	0	0	0	0	0	0	Bacteria(100);Elusimicrobia(100);Elusimicrobia(100);Lineage_IV(100);Lineage_IV_fa(100);Lineage_IV_ge(100);
Otu01260	0	0	5	0	3	0	0	0	2	0	0	0	0	0	0	0	0	0	0	0	0	0	0	0	0	0	0	0	0	0	12	7	28	4	4	1	0	1	0	1	0	0	0	2	1	Bacteria(100);Actinobacteria(100);Acidimicrobiia(100);uncultured(100);uncultured_fa(100);uncultured_ge(100);
Otu01261	0	0	70	1	0	0	0	0	0	0	0	0	0	0	0	0	0	0	0	0	0	0	0	0	0	0	0	0	0	0	0	0	0	0	0	0	0	0	0	0	0	0	0	0	0	Bacteria(100);Proteobacteria(100);Alphaproteobacteria(100);Rickettsiales(100);SM2D12(100);SM2D12_ge(100);
Otu01262	0	0	0	0	0	0	0	0	0	0	0	0	0	0	0	0	0	0	0	0	0	0	0	0	1	29	26	4	10	0	0	0	0	0	0	0	0	0	0	0	0	0	0	0	0	Bacteria(100);Proteobacteria(100);Deltaproteobacteria(100);Myxococcales(100);Vulgatibacteraceae(96);Vulgatibacter(96);
Otu01263	0	0	0	0	1	0	0	0	0	0	0	0	0	0	0	0	0	0	0	0	0	0	0	0	0	0	0	0	0	0	13	8	23	3	7	3	0	1	2	4	0	0	0	1	4	Archaea(100);Thaumarchaeota(100);Nitrososphaeria(100);Nitrososphaerales(100);Nitrososphaeraceae(100);Nitrososphaeraceae_ge(99);
Otu01264	0	0	0	0	1	0	4	0	1	0	0	0	0	0	0	0	0	0	0	0	0	0	1	0	0	0	0	0	0	0	1	0	6	4	1	2	2	3	0	9	0	0	0	30	5	Bacteria(100);Planctomycetes(100);Planctomycetacia(100);Isosphaerales(100);Isosphaeraceae(100);Singulisphaera(100);
Otu01265	0	0	0	0	0	0	0	0	0	0	0	0	0	1	2	11	15	2	13	10	0	0	0	0	3	5	7	0	0	1	0	0	0	0	0	0	0	0	0	0	0	0	0	0	0	Bacteria(100);Firmicutes(100);Clostridia(100);Clostridiales(100);Peptococcaceae(100);Desulfurispora(100);
Otu01266	0	0	1	0	5	0	2	2	6	0	0	0	0	0	0	0	0	0	0	0	0	0	0	0	0	0	0	0	0	0	1	4	23	1	5	6	0	2	1	3	1	0	0	3	4	Bacteria(100);Actinobacteria(100);Actinobacteria(100);Pseudonocardiales(100);Pseudonocardiaceae(100);Pseudonocardiaceae_unclassified(100);
Otu01267	0	0	0	0	0	0	0	0	0	0	49	0	2	0	0	0	0	0	0	0	19	0	0	0	0	0	0	0	0	0	0	0	0	0	0	0	0	0	0	0	0	0	0	0	0	Bacteria(100);Firmicutes(100);Clostridia(100);Clostridiales(100);Peptococcaceae(83);Desulfitobacterium(58);
Otu01268	0	0	0	0	0	0	0	0	0	0	0	0	0	0	23	1	0	0	0	0	0	2	0	30	4	2	6	0	1	1	0	0	0	0	0	0	0	0	0	0	0	0	0	0	0	Bacteria(100);Patescibacteria(100);Parcubacteria(100);Parcubacteria_unclassified(100);Parcubacteria_unclassified(100);Parcubacteria_unclassified(100);
Otu01269	0	0	52	3	4	0	7	1	0	0	0	0	0	0	0	0	0	0	0	0	0	0	0	0	0	0	0	0	0	0	0	0	0	3	0	0	0	0	0	0	0	0	0	0	0	Bacteria(100);Cyanobacteria(100);Cyanobacteria_unclassified(100);Cyanobacteria_unclassified(100);Cyanobacteria_unclassified(100);Cyanobacteria_unclassified(100);
Otu01270	0	0	6	15	21	2	3	1	19	3	0	0	0	0	0	0	0	0	0	0	0	0	0	0	0	0	0	0	0	0	0	0	0	0	0	0	0	0	0	0	0	0	0	0	0	Bacteria(100);Patescibacteria(100);Parcubacteria(100);Parcubacteria_unclassified(100);Parcubacteria_unclassified(100);Parcubacteria_unclassified(100);
Otu01271	0	0	0	0	0	0	0	0	0	0	0	13	2	12	0	1	0	0	0	0	0	36	2	2	0	0	1	0	1	0	0	0	0	0	0	0	0	0	0	0	0	0	0	0	0	Bacteria(100);Bacteria_unclassified(100);Bacteria_unclassified(100);Bacteria_unclassified(100);Bacteria_unclassified(100);Bacteria_unclassified(100);
Otu01272	0	0	0	0	0	0	0	1	0	0	7	0	0	0	0	0	0	0	0	0	1	0	0	0	0	0	0	0	0	0	0	0	0	0	0	0	0	0	1	0	0	0	1	5	54	Bacteria(100);Firmicutes(100);Clostridia(100);Clostridiales(100);Clostridiaceae_1(100);Clostridiaceae_1_unclassified(100);
Otu01273	0	0	0	0	0	0	0	0	0	0	0	3	36	0	0	0	0	0	0	0	0	0	18	11	1	1	0	0	0	0	0	0	0	0	0	0	0	0	0	0	0	0	0	0	0	Bacteria(100);Bacteria_unclassified(100);Bacteria_unclassified(100);Bacteria_unclassified(100);Bacteria_unclassified(100);Bacteria_unclassified(100);
Otu01274	0	0	1	1	1	0	0	1	4	0	0	0	0	0	1	4	5	0	0	5	0	0	1	2	9	5	17	1	7	2	0	0	0	0	0	0	0	1	0	0	0	0	1	1	0	Bacteria(100);Proteobacteria(100);Gammaproteobacteria(100);Diplorickettsiales(100);Diplorickettsiaceae(100);uncultured(99);
Otu01275	0	0	0	42	7	2	4	0	12	0	0	0	0	0	0	0	0	0	1	0	1	0	0	0	0	0	0	0	0	0	0	0	0	0	0	0	0	0	0	0	0	0	0	1	0	Bacteria(100);Proteobacteria(100);Gammaproteobacteria(100);Gammaproteobacteria_unclassified(100);Gammaproteobacteria_unclassified(100);Gammaproteobacteria_unclassified(100);
Otu01276	0	0	0	0	0	0	0	0	0	0	8	0	0	0	0	0	0	0	0	0	0	0	0	0	0	0	0	0	0	0	0	0	0	0	0	0	8	0	1	0	0	0	6	45	2	Bacteria(100);Firmicutes(100);Clostridia(100);Clostridiales(100);Clostridiaceae_1(100);Clostridiaceae_1_unclassified(99);
Otu01277	0	0	0	0	0	0	0	6	0	0	0	1	0	0	3	1	2	1	0	10	0	0	0	0	0	0	0	11	11	22	0	0	0	0	0	0	0	0	1	0	0	0	0	0	1	Bacteria(100);Actinobacteria(100);Actinobacteria(100);Micrococcales(100);Micrococcales_unclassified(90);Micrococcales_unclassified(90);
Otu01278	0	0	0	0	0	0	1	3	0	0	0	0	0	0	25	0	5	0	0	0	0	0	0	0	4	0	0	4	12	13	0	0	0	0	0	0	0	0	0	1	0	0	0	0	1	Archaea(100);Euryarchaeota(100);Methanomicrobia(100);Methanocellales(100);Methanocellaceae(100);Methanocella(100);
Otu01279	0	0	7	0	1	0	4	0	2	0	0	0	0	0	0	0	0	0	0	0	0	0	0	0	0	0	0	0	0	0	14	5	13	5	6	3	1	0	0	5	0	0	0	2	1	Bacteria(100);Acidobacteria(100);Acidobacteriia(100);Acidobacteriales(100);uncultured(100);uncultured_ge(100);
Otu01280	0	0	30	2	13	0	7	3	8	0	0	0	0	0	0	1	0	0	0	0	4	0	0	0	0	0	0	0	0	0	0	0	0	0	0	1	0	0	0	0	0	0	0	0	0	Bacteria(100);Bacteroidetes(100);Bacteroidia(100);Chitinophagales(100);Chitinophagaceae(100);Chitinophaga(100);
Otu01281	0	0	0	0	0	0	0	1	0	0	0	4	5	4	2	3	0	0	2	1	0	27	6	1	1	2	2	0	4	4	0	0	0	0	0	0	0	0	0	0	0	0	0	0	0	Bacteria(100);Firmicutes(100);Clostridia(100);Clostridiales(100);Christensenellaceae(100);uncultured(100);
Otu01282	0	0	0	0	0	0	0	0	0	0	0	1	0	4	3	0	0	0	0	1	0	0	32	15	2	0	5	0	2	1	1	0	1	0	0	0	0	0	0	0	1	0	0	0	0	Bacteria(100);Firmicutes(100);Clostridia(100);Clostridiales(100);Gracilibacteraceae(100);Gracilibacteraceae_unclassified(58);
Otu01283	0	0	0	0	0	0	0	0	0	0	0	0	0	0	0	0	0	0	0	0	0	0	0	0	0	0	0	0	0	0	0	0	0	5	3	61	0	0	0	0	0	0	0	0	0	Bacteria(100);Actinobacteria(100);Actinobacteria(100);Catenulisporales(100);Actinospicaceae(100);Actinospica(100);
Otu01284	0	0	0	0	3	0	2	0	1	0	0	0	0	0	0	0	0	0	0	0	0	0	0	0	0	0	0	0	0	0	2	11	22	3	11	5	0	0	1	7	0	1	0	0	0	Bacteria(100);Actinobacteria(100);Actinobacteria(100);Corynebacteriales(100);Mycobacteriaceae(98);Mycobacterium(96);
Otu01285	0	0	0	0	0	0	0	0	0	0	0	1	40	16	0	0	0	0	0	0	0	0	11	0	0	1	0	0	0	0	0	0	0	0	0	0	0	0	0	0	0	0	0	0	0	Bacteria(100);Firmicutes(100);Clostridia(100);Clostridiales(100);Peptococcaceae(100);Peptococcaceae_unclassified(100);
Otu01286	0	0	4	10	9	0	7	2	10	1	0	0	0	0	0	0	0	0	0	0	0	0	0	0	0	0	0	0	0	0	1	0	0	7	16	0	0	0	0	2	0	0	0	0	0	Bacteria(100);Planctomycetes(100);Planctomycetacia(100);Planctomycetales(100);Planctomycetales_unclassified(99);Planctomycetales_unclassified(99);
Otu01287	0	0	0	1	11	2	10	3	20	0	0	0	0	0	1	0	0	0	0	0	0	0	0	0	1	2	1	8	9	0	0	0	0	0	0	0	0	0	0	0	0	0	0	0	0	Bacteria(100);Patescibacteria(100);Parcubacteria(100);Parcubacteria_unclassified(100);Parcubacteria_unclassified(100);Parcubacteria_unclassified(100);
Otu01288	0	0	2	4	1	0	0	0	0	0	0	0	0	0	0	0	0	0	0	0	0	0	0	0	0	0	0	0	0	0	1	3	36	0	1	9	1	0	0	2	1	0	0	2	5	Bacteria(100);Chloroflexi(100);Ktedonobacteria(100);Ktedonobacterales(100);JG30-KF-AS9(100);JG30-KF-AS9_ge(100);
Otu01289	0	0	0	0	0	0	0	0	0	0	0	0	0	0	0	21	0	2	5	0	0	0	0	0	18	2	0	10	0	0	0	0	0	10	0	0	0	0	0	0	0	0	0	0	0	Bacteria(100);Actinobacteria(100);Actinobacteria(100);Micrococcales(100);Intrasporangiaceae(100);Phycicoccus(100);
Otu01290	0	0	0	0	0	0	0	0	0	0	0	0	0	0	0	0	0	0	0	0	0	0	0	0	0	0	0	0	0	0	1	0	1	0	1	0	1	0	0	2	0	0	2	18	42	Bacteria(100);Chloroflexi(100);Ktedonobacteria(100);Ktedonobacterales(100);JG30-KF-AS9(100);JG30-KF-AS9_ge(100);
Otu01291	0	0	1	0	2	0	2	0	0	0	0	0	0	0	0	0	0	0	0	0	0	0	0	0	0	0	0	0	0	0	8	7	27	0	6	6	0	0	0	7	1	0	0	0	1	Bacteria(100);Proteobacteria(100);Alphaproteobacteria(100);Elsterales(100);uncultured(100);uncultured_ge(100);
Otu01292	0	0	0	0	0	0	0	0	0	0	0	0	0	1	0	0	14	0	1	21	0	30	0	0	0	0	0	0	0	0	0	0	0	0	0	0	0	1	0	0	0	0	0	0	0	Bacteria(100);Patescibacteria(100);Parcubacteria(100);Parcubacteria_or(100);Parcubacteria_fa(100);Parcubacteria_ge(100);
Otu01293	0	0	0	0	0	0	0	9	0	0	0	0	0	0	26	0	1	0	0	3	0	1	0	0	6	0	0	1	9	12	0	0	0	0	0	0	0	0	0	0	0	0	0	0	0	Bacteria(100);Firmicutes(100);Clostridia(100);Clostridiales(100);Ruminococcaceae(100);Ruminiclostridium(99);
Otu01294	0	0	0	0	0	0	0	3	0	0	1	3	13	2	2	4	0	0	2	1	0	12	3	1	4	0	0	3	2	8	0	0	0	0	0	0	0	0	0	0	0	0	0	1	3	Bacteria(100);Firmicutes(100);Clostridia(100);Clostridiales(100);Ruminococcaceae(100);Ruminiclostridium_1(100);
Otu01295	0	0	0	0	0	0	0	0	0	0	0	1	0	0	0	0	0	0	3	0	0	0	0	0	0	16	6	1	5	4	0	0	0	0	0	0	0	1	0	0	0	4	0	7	20	Bacteria(100);Planctomycetes(100);Planctomycetacia(100);Pirellulales(100);Pirellulaceae(100);Pirellulaceae_unclassified(100);
Otu01296	0	0	4	0	1	0	2	2	39	0	0	0	0	0	0	0	0	0	0	0	0	0	0	0	0	0	0	0	0	0	1	0	16	0	1	1	0	0	0	0	1	0	0	0	0	Bacteria(100);Firmicutes(100);Bacilli(100);Bacillales(100);Paenibacillaceae(100);Brevibacillus(100);
Otu01297	0	0	0	0	0	0	0	0	0	0	0	0	0	0	0	0	0	0	0	0	0	0	0	0	0	0	0	0	0	1	0	0	0	0	0	0	0	0	0	7	1	0	1	44	14	Bacteria(100);Proteobacteria(100);Gammaproteobacteria(100);Betaproteobacteriales(100);Nitrosomonadaceae(100);Ellin6067(100);
Otu01298	0	0	0	0	0	0	0	0	0	2	0	0	0	0	0	0	2	0	1	0	0	0	0	0	54	0	0	0	0	0	0	0	0	0	0	0	0	0	0	0	6	0	1	1	0	Bacteria(100);Proteobacteria(100);Alphaproteobacteria(100);Rhizobiales(100);Devosiaceae(99);Devosia(99);
Otu01299	0	0	0	0	0	0	0	15	0	0	0	0	0	0	2	0	0	0	0	8	0	0	0	0	0	0	0	11	7	24	0	0	0	0	0	0	0	0	0	0	0	0	0	0	0	Bacteria(100);Firmicutes(100);Clostridia(100);Clostridiales(100);Ruminococcaceae(100);Ruminococcaceae_unclassified(100);
Otu01300	0	0	0	0	0	0	0	0	0	0	0	14	1	2	14	4	13	0	3	3	0	0	1	0	0	1	4	0	0	0	0	0	0	0	0	0	0	0	0	0	0	0	0	5	2	Bacteria(100);Bacteroidetes(100);Bacteroidia(100);Bacteroidales(100);Bacteroidales_unclassified(100);Bacteroidales_unclassified(100);
Otu01301	0	0	0	0	0	0	0	0	0	0	7	0	2	0	0	0	0	0	0	0	0	0	0	0	15	0	0	0	0	0	0	0	0	0	0	0	2	1	2	0	0	8	0	28	2	Bacteria(100);Firmicutes(100);Clostridia(100);Clostridiales(100);Clostridiaceae_1(100);Clostridiaceae_1_unclassified(96);
Otu01302	0	0	0	0	0	0	0	0	0	0	23	0	0	0	1	0	0	0	0	0	1	0	0	0	0	0	0	0	0	4	0	0	0	0	0	0	0	0	6	25	0	1	5	1	0	Bacteria(100);Proteobacteria(100);Gammaproteobacteria(100);Betaproteobacteriales(100);Rhodocyclaceae(100);Uliginosibacterium(100);
Otu01303	0	0	0	0	0	0	0	14	0	0	2	0	0	0	1	0	0	0	0	2	0	0	0	0	0	0	0	4	5	38	0	0	0	0	0	0	0	0	0	0	0	0	0	1	0	Bacteria(100);Proteobacteria(100);Gammaproteobacteria(100);Betaproteobacteriales(100);Betaproteobacteriales_unclassified(96);Betaproteobacteriales_unclassified(96);
Otu01304	0	0	0	0	0	0	0	0	0	0	0	10	30	21	0	1	0	0	0	0	0	1	2	2	0	0	0	0	0	0	0	0	0	0	0	0	0	0	0	0	0	0	0	0	0	Bacteria(100);Firmicutes(100);Clostridia(100);Clostridiales(100);Peptococcaceae(60);Desulfurispora(57);
Otu01305	0	0	1	2	12	5	3	14	17	3	0	0	0	0	0	0	0	0	1	1	0	0	0	0	0	1	5	0	1	0	0	0	0	1	0	0	0	0	0	0	0	0	0	0	0	Bacteria(100);Proteobacteria(100);Alphaproteobacteria(100);Rhizobiales(100);Xanthobacteraceae(100);Xanthobacteraceae_unclassified(90);
Otu01306	0	0	0	0	0	0	0	0	0	0	0	17	13	7	0	0	0	0	0	0	0	3	10	7	4	4	1	0	0	0	0	0	0	0	0	0	0	0	0	0	0	0	0	0	0	Bacteria(100);Firmicutes(100);Firmicutes_unclassified(100);Firmicutes_unclassified(100);Firmicutes_unclassified(100);Firmicutes_unclassified(100);
Otu01307	0	0	17	5	1	0	0	0	6	0	7	0	4	2	0	0	0	0	0	0	1	0	0	0	3	0	0	0	0	0	1	0	8	8	0	0	0	0	0	0	0	0	1	1	1	Bacteria(100);Actinobacteria(100);Actinobacteria(100);Propionibacteriales(100);Nocardioidaceae(100);Marmoricola(100);
Otu01308	0	0	0	0	0	0	0	0	0	0	0	0	0	0	0	0	0	0	3	0	0	7	22	30	0	2	0	0	0	0	0	0	0	0	0	0	0	0	0	0	1	1	0	0	0	Bacteria(100);WS4(100);WS4_cl(100);WS4_or(100);WS4_fa(100);WS4_ge(100);
Otu01309	0	0	0	0	0	0	0	0	57	0	0	0	0	0	0	4	0	0	0	0	0	0	0	0	0	5	0	0	0	0	0	0	0	0	0	0	0	0	0	0	0	0	0	0	0	Bacteria(100);Planctomycetes(100);Brocadiae(100);Brocadiales(100);Brocadiaceae(100);Candidatus_Brocadia(99);
Otu01310	0	0	0	0	0	0	0	0	0	0	0	1	0	1	1	3	10	0	5	8	0	0	0	0	1	2	2	12	18	2	0	0	0	0	0	0	0	0	0	0	0	0	0	0	0	Bacteria(100);Firmicutes(100);Clostridia(100);Clostridiales(100);Peptococcaceae(100);Pelotomaculum(100);
Otu01311	64	0	0	0	0	0	0	0	0	0	2	0	0	0	0	0	0	0	0	0	0	0	0	0	0	0	0	0	0	0	0	0	0	0	0	0	0	0	0	0	0	0	0	0	0	Bacteria(100);Firmicutes(100);Clostridia(100);Clostridiales(100);Lachnospiraceae(100);Lachnoclostridium_5(97);
Otu01312	0	0	64	0	1	0	0	0	0	0	0	0	0	0	0	0	0	0	0	0	0	0	0	0	0	0	0	0	0	0	0	0	0	0	0	0	0	0	0	0	0	0	0	1	0	Bacteria(100);Proteobacteria(100);Deltaproteobacteria(100);Bdellovibrionales(100);Bdellovibrionaceae(100);Bdellovibrio(100);
Otu01313	0	0	0	0	3	0	0	0	0	0	0	0	0	0	51	0	1	0	3	0	1	2	0	0	5	0	0	0	0	0	0	0	0	0	0	0	0	0	0	0	0	0	0	0	0	Bacteria(100);Proteobacteria(100);Alphaproteobacteria(100);Rhizobiales(100);Xanthobacteraceae(100);Xanthobacter(85);
Otu01314	0	0	3	52	7	0	0	0	4	0	0	0	0	0	0	0	0	0	0	0	0	0	0	0	0	0	0	0	0	0	0	0	0	0	0	0	0	0	0	0	0	0	0	0	0	Bacteria(100);Bacteria_unclassified(100);Bacteria_unclassified(100);Bacteria_unclassified(100);Bacteria_unclassified(100);Bacteria_unclassified(100);
Otu01315	0	0	0	0	0	0	0	0	0	0	0	9	12	45	0	0	0	0	0	0	0	0	0	0	0	0	0	0	0	0	0	0	0	0	0	0	0	0	0	0	0	0	0	0	0	Bacteria(100);Bacteria_unclassified(100);Bacteria_unclassified(100);Bacteria_unclassified(100);Bacteria_unclassified(100);Bacteria_unclassified(100);
Otu01316	0	0	0	0	0	0	5	6	0	0	5	1	0	0	1	2	0	0	0	0	0	0	0	0	0	2	15	2	11	12	1	0	2	0	1	0	0	0	0	0	0	0	0	0	0	Bacteria(100);Firmicutes(100);Clostridia(100);Clostridiales(100);Lachnospiraceae(100);Lachnospiraceae_unclassified(94);
Otu01317	0	0	0	0	0	0	0	0	0	0	0	5	26	10	1	0	0	0	0	0	0	2	9	9	1	2	0	1	0	0	0	0	0	0	0	0	0	0	0	0	0	0	0	0	0	Bacteria(100);Firmicutes(100);Clostridia(100);Clostridiales(100);Peptococcaceae(99);Peptococcaceae_unclassified(99);
Otu01318	0	0	0	0	0	0	0	0	0	0	3	0	17	0	1	10	0	5	8	0	4	0	0	0	1	3	1	0	1	3	0	0	0	0	0	0	0	1	0	0	0	2	0	1	5	Bacteria(100);Firmicutes(100);Clostridia(100);Clostridiales(100);Peptococcaceae(100);Desulfosporosinus(100);
Otu01319	0	0	1	0	0	0	0	0	0	0	0	0	0	0	0	0	0	0	0	0	0	0	0	0	0	0	0	0	0	0	0	1	0	1	1	1	1	2	3	6	0	1	2	19	27	Bacteria(100);Bacteria_unclassified(100);Bacteria_unclassified(100);Bacteria_unclassified(100);Bacteria_unclassified(100);Bacteria_unclassified(100);
Otu01320	0	0	0	0	0	0	0	0	0	0	0	17	22	17	1	0	0	0	0	0	0	0	6	0	0	0	1	0	0	0	0	0	0	0	0	0	0	0	0	0	0	0	0	1	1	Archaea(100);Archaea_unclassified(100);Archaea_unclassified(100);Archaea_unclassified(100);Archaea_unclassified(100);Archaea_unclassified(100);
Otu01321	0	0	0	0	0	0	0	0	0	0	0	0	0	0	9	7	5	0	0	1	0	0	7	3	1	2	12	6	10	2	0	0	0	0	0	0	0	0	0	0	0	0	0	0	0	Bacteria(100);Patescibacteria(100);Parcubacteria(100);Parcubacteria_unclassified(100);Parcubacteria_unclassified(100);Parcubacteria_unclassified(100);
Otu01322	0	0	0	0	0	0	0	0	0	0	27	0	0	0	0	0	0	0	0	0	0	0	0	0	0	0	0	0	0	0	0	0	0	0	0	0	0	0	0	0	0	0	0	24	14	Bacteria(100);Firmicutes(100);Clostridia(100);Clostridiales(100);Clostridiaceae_1(100);Clostridiaceae_1_unclassified(100);
Otu01323	0	0	0	0	0	0	0	0	0	0	0	46	2	0	0	0	0	0	0	0	0	2	4	2	0	0	4	1	0	3	0	0	0	0	0	0	0	1	0	0	0	0	0	0	0	Bacteria(100);Firmicutes(100);Clostridia(100);Clostridiales(100);Ruminococcaceae(100);Ruminococcaceae_unclassified(85);
Otu01324	0	0	0	0	0	0	0	0	0	0	0	16	1	3	0	8	0	0	0	0	0	4	4	7	4	3	6	1	2	0	0	0	0	0	0	0	0	0	0	0	1	0	0	3	2	Bacteria(100);Chloroflexi(100);Anaerolineae(100);Anaerolineae_unclassified(100);Anaerolineae_unclassified(100);Anaerolineae_unclassified(100);
Otu01325	0	0	0	0	0	0	0	0	0	0	0	0	0	0	0	0	0	0	0	0	0	0	0	0	0	0	0	0	0	0	0	0	0	0	0	0	0	0	0	0	0	0	0	46	19	Bacteria(100);Hydrogenedentes(100);Hydrogenedentia(100);Hydrogenedentiales(100);Hydrogenedensaceae(100);Hydrogenedensaceae_ge(100);
Otu01326	0	0	0	0	0	0	0	0	0	0	31	0	0	0	0	0	0	0	0	0	30	0	0	0	0	0	0	0	0	0	0	0	0	0	0	0	0	0	0	0	2	0	0	0	2	Bacteria(100);Firmicutes(100);Clostridia(100);Clostridiales(100);Clostridiaceae_1(100);Clostridium_sensu_stricto_12(100);
Otu01327	0	0	0	0	0	0	0	2	0	0	0	9	4	23	2	1	3	0	0	0	0	2	5	2	1	0	1	1	4	5	0	0	0	0	0	0	0	0	0	0	0	0	0	0	0	Bacteria(100);Firmicutes(100);Clostridia(100);Clostridiales(100);Family_XIII(94);Anaerovorax(79);
Otu01328	0	0	0	0	1	0	0	0	0	0	0	0	0	0	0	0	0	0	0	0	0	0	0	0	0	0	0	0	0	0	0	0	0	5	0	0	3	1	0	5	0	0	12	31	7	Bacteria(100);Planctomycetes(100);Planctomycetacia(100);Isosphaerales(100);Isosphaeraceae(100);Isosphaeraceae_unclassified(67);
Otu01329	0	0	1	2	6	0	2	1	0	0	0	0	0	0	0	0	0	0	0	0	0	0	0	0	0	0	0	0	0	0	3	6	21	4	6	5	1	2	2	1	0	0	0	0	2	Bacteria(100);Acidobacteria(100);Acidobacteriia(100);Acidobacteriales(100);uncultured(100);uncultured_ge(100);
Otu01330	0	0	7	2	5	1	7	1	1	0	0	9	2	7	5	0	3	0	0	0	0	0	2	0	0	0	1	1	0	1	0	0	0	3	0	0	0	1	1	0	0	1	0	2	2	Bacteria(100);Proteobacteria(100);Gammaproteobacteria(100);Salinisphaerales(100);Solimonadaceae(100);Solimonadaceae_unclassified(65);
Otu01331	0	0	0	0	0	0	0	10	0	0	0	0	0	0	2	3	3	0	0	11	0	5	1	1	7	0	3	2	6	11	0	0	0	0	0	0	0	0	0	0	0	0	0	0	0	Bacteria(100);Firmicutes(100);Clostridia(100);Clostridiales(100);Christensenellaceae(100);Christensenellaceae_R-7_group(100);
Otu01332	0	0	22	0	0	0	0	0	0	0	0	4	0	1	3	0	0	0	0	1	0	1	2	1	1	1	0	1	2	1	0	0	0	0	0	0	0	0	1	0	0	1	0	8	14	Bacteria(100);Proteobacteria(100);Gammaproteobacteria(100);Betaproteobacteriales(100);Betaproteobacteriales_unclassified(88);Betaproteobacteriales_unclassified(88);
Otu01333	0	0	16	29	10	3	0	0	5	0	0	0	0	1	0	0	0	0	0	0	0	0	0	0	0	0	0	0	0	0	0	0	0	0	0	1	0	0	0	0	0	0	0	0	0	Bacteria(100);Patescibacteria(100);Parcubacteria(100);Candidatus_Yanofskybacteria(100);Candidatus_Yanofskybacteria_fa(100);Candidatus_Yanofskybacteria_ge(100);
Otu01334	0	0	0	3	0	0	1	7	5	0	0	0	0	0	1	4	6	0	2	6	0	0	0	0	4	3	0	1	3	1	0	0	0	0	0	0	0	1	3	1	0	5	0	7	1	Bacteria(100);Proteobacteria(100);Gammaproteobacteria(100);Legionellales(100);Legionellaceae(100);Legionella(99);
Otu01335	0	0	0	0	0	0	0	1	0	0	0	4	11	5	0	2	3	0	0	3	0	4	7	8	10	3	1	1	2	0	0	0	0	0	0	0	0	0	0	0	0	0	0	0	0	Bacteria(100);Firmicutes(100);Clostridia(100);Clostridiales(100);Peptococcaceae(97);Peptococcaceae_unclassified(97);
Otu01336	0	0	0	0	0	0	0	0	0	0	1	14	16	23	0	0	0	0	0	0	0	6	2	3	0	0	0	0	0	0	0	0	0	0	0	0	0	0	0	0	0	0	0	0	0	Bacteria(100);Firmicutes(100);Clostridia(100);Clostridiales(100);Clostridiales_unclassified(100);Clostridiales_unclassified(100);
Otu01337	0	1	0	0	0	0	0	1	2	0	1	0	0	1	0	3	0	0	33	7	2	1	0	0	0	0	2	2	2	1	0	0	0	6	0	0	0	0	0	0	0	0	0	0	0	Bacteria(100);Proteobacteria(100);Alphaproteobacteria(100);Rhizobiales(100);Beijerinckiaceae(100);Methylobacterium(100);
Otu01338	0	0	0	0	0	0	0	0	0	0	0	15	0	13	2	2	0	0	0	0	0	0	17	4	1	2	2	1	1	0	0	0	0	0	0	0	0	0	0	0	0	0	0	0	5	Bacteria(100);Patescibacteria(100);Microgenomatia(100);Candidatus_Levybacteria(100);Candidatus_Levybacteria_fa(100);Candidatus_Levybacteria_ge(100);
Otu01339	0	0	0	0	0	0	0	0	0	0	0	5	20	17	0	0	3	0	6	0	0	11	0	0	0	0	1	0	0	0	0	0	0	0	0	0	0	0	0	0	0	0	0	0	1	Bacteria(100);Firmicutes(100);Clostridia(100);Clostridiales(100);Peptococcaceae(100);Pelotomaculum(100);
Otu01340	0	0	0	0	0	0	0	0	0	0	0	2	1	1	1	4	5	0	10	2	0	18	2	1	4	4	3	2	2	2	0	0	0	0	0	0	0	0	0	0	0	0	0	0	0	Bacteria(100);Bacteria_unclassified(100);Bacteria_unclassified(100);Bacteria_unclassified(100);Bacteria_unclassified(100);Bacteria_unclassified(100);
Otu01341	0	0	18	3	20	4	1	0	8	0	0	2	1	0	0	0	0	0	0	0	0	0	1	0	0	0	0	0	0	0	0	0	0	0	0	0	0	1	1	0	0	0	0	2	2	Bacteria(100);Patescibacteria(100);Saccharimonadia(100);Saccharimonadales(100);Saccharimonadales_fa(100);Saccharimonadales_ge(100);
Otu01342	0	0	0	0	0	0	0	0	0	0	0	0	0	0	4	1	1	0	0	1	0	2	6	7	1	11	2	9	10	3	0	0	0	0	0	0	0	1	0	0	0	0	0	5	0	Bacteria(100);Firmicutes(100);Clostridia(100);Clostridiales(100);Ruminococcaceae(99);Ruminiclostridium_1(94);
Otu01343	0	0	1	0	0	0	0	0	0	0	0	14	16	17	0	4	0	0	0	0	0	3	1	2	0	0	1	0	0	0	0	0	0	2	0	0	2	1	0	0	0	0	0	0	0	Bacteria(100);Proteobacteria(100);Deltaproteobacteria(100);Desulfuromonadales(100);Geobacteraceae(94);Geobacter(94);
Otu01344	0	0	0	0	0	0	0	0	0	0	0	0	0	0	21	6	26	0	0	1	0	0	1	0	0	0	1	0	5	1	0	0	0	0	0	0	0	0	0	2	0	0	0	0	0	Bacteria(100);Patescibacteria(100);Microgenomatia(100);Candidatus_Pacebacteria(100);Candidatus_Pacebacteria_fa(100);Candidatus_Pacebacteria_ge(100);
Otu01345	0	0	0	0	0	0	0	0	0	0	0	0	0	0	1	0	0	0	17	0	0	0	0	0	26	0	14	4	0	0	0	1	0	0	0	0	0	0	0	0	0	0	0	1	0	Bacteria(100);Cyanobacteria(100);Melainabacteria(100);Obscuribacterales(100);Obscuribacterales_fa(100);Obscuribacterales_ge(100);
Otu01346	0	0	0	9	19	2	10	4	20	0	0	0	0	0	0	0	0	0	0	0	0	0	0	0	0	0	0	0	0	0	0	0	0	0	0	0	0	0	0	0	0	0	0	0	0	Bacteria(100);Spirochaetes(100);Leptospirae(100);Leptospirales(100);Leptospiraceae(100);uncultured(100);
Otu01347	0	0	9	25	18	0	0	1	6	0	0	1	0	1	0	0	0	0	0	0	0	0	0	0	0	0	0	0	0	0	0	0	0	0	0	1	0	0	0	0	0	0	0	1	1	Bacteria(100);Bacteria_unclassified(100);Bacteria_unclassified(100);Bacteria_unclassified(100);Bacteria_unclassified(100);Bacteria_unclassified(100);
Otu01348	0	0	44	4	3	0	0	1	0	0	0	0	0	0	0	0	0	0	0	0	0	0	0	0	0	0	0	0	0	0	0	0	5	0	3	3	0	0	0	1	0	0	0	0	0	Bacteria(100);Chloroflexi(100);OLB14(100);OLB14_or(100);OLB14_fa(100);OLB14_ge(100);
Otu01349	0	0	0	0	0	0	0	0	0	0	0	0	0	0	0	0	0	0	0	0	0	0	0	0	7	11	17	8	11	8	0	0	0	0	0	0	0	0	0	2	0	0	0	0	0	Bacteria(100);Proteobacteria(100);Gammaproteobacteria(100);Diplorickettsiales(100);Diplorickettsiaceae(100);uncultured(94);
Otu01350	0	0	29	27	5	0	0	0	3	0	0	0	0	0	0	0	0	0	0	0	0	0	0	0	0	0	0	0	0	0	0	0	0	0	0	0	0	0	0	0	0	0	0	0	0	Bacteria(100);Bacteroidetes(100);Bacteroidia(100);Chitinophagales(100);Chitinophagaceae(100);Chitinophagaceae_unclassified(100);
Otu01351	0	0	0	1	13	20	3	7	20	0	0	0	0	0	0	0	0	0	0	0	0	0	0	0	0	0	0	0	0	0	0	0	0	0	0	0	0	0	0	0	0	0	0	0	0	Bacteria(100);Proteobacteria(100);Gammaproteobacteria(100);Legionellales(100);Legionellaceae(100);Legionella(100);
Otu01352	0	0	0	0	0	0	0	0	0	0	0	0	0	0	0	0	0	0	0	0	0	0	0	0	0	0	0	0	0	0	0	0	0	0	0	0	0	0	0	0	0	0	0	0	64	Bacteria(100);Cyanobacteria(100);Cyanobacteria_unclassified(100);Cyanobacteria_unclassified(100);Cyanobacteria_unclassified(100);Cyanobacteria_unclassified(100);
Otu01353	0	0	23	1	4	0	0	1	1	0	0	0	0	0	0	0	0	0	0	0	0	0	0	0	0	0	0	0	0	0	0	10	23	0	0	1	0	0	0	0	0	0	0	0	0	Bacteria(100);Bacteria_unclassified(100);Bacteria_unclassified(100);Bacteria_unclassified(100);Bacteria_unclassified(100);Bacteria_unclassified(100);
Otu01354	0	0	46	6	2	0	0	0	1	0	0	0	0	1	0	0	0	0	0	0	7	0	0	0	1	0	0	0	0	0	0	0	0	0	0	0	0	0	0	0	0	0	0	0	0	Bacteria(100);Proteobacteria(100);Gammaproteobacteria(100);Betaproteobacteriales(100);Betaproteobacteriales_unclassified(99);Betaproteobacteriales_unclassified(99);
Otu01355	0	0	0	0	0	0	0	0	0	0	0	0	0	0	0	0	21	6	2	35	0	0	0	0	0	0	0	0	0	0	0	0	0	0	0	0	0	0	0	0	0	0	0	0	0	Bacteria(100);Firmicutes(100);Clostridia(100);Clostridiales(100);Peptococcaceae(100);Pelotomaculum(99);
Otu01356	0	0	0	0	0	0	0	0	0	0	0	5	11	4	0	0	0	0	0	0	0	23	9	0	10	0	1	0	0	0	0	0	0	0	0	0	0	0	0	0	0	0	0	0	0	Bacteria(100);Bacteria_unclassified(100);Bacteria_unclassified(100);Bacteria_unclassified(100);Bacteria_unclassified(100);Bacteria_unclassified(100);
Otu01357	0	0	0	0	0	0	0	0	1	0	0	0	0	0	0	0	0	0	0	0	0	0	0	0	0	0	0	0	1	0	0	0	0	0	1	0	2	0	1	21	2	0	1	28	5	Bacteria(100);Planctomycetes(100);Planctomycetacia(100);Isosphaerales(100);Isosphaeraceae(100);uncultured(100);
Otu01358	0	0	0	0	0	0	0	0	0	0	0	0	0	0	12	0	0	10	0	0	0	0	0	0	0	4	7	4	5	9	0	0	0	0	0	0	0	3	0	0	0	7	0	0	2	Bacteria(100);Chloroflexi(100);Anaerolineae(100);SJA-15(100);SJA-15_fa(100);SJA-15_ge(100);
Otu01359	63	0	0	0	0	0	0	0	0	0	0	0	0	0	0	0	0	0	0	0	0	0	0	0	0	0	0	0	0	0	0	0	0	0	0	0	0	0	0	0	0	0	0	0	0	Archaea(100);Euryarchaeota(100);Methanomicrobia(100);Methanosarcinales(100);Methanoperedenaceae(100);Candidatus_Methanoperedens(100);
Otu01360	0	0	0	0	0	0	0	0	0	0	0	0	0	0	4	9	33	0	5	6	0	0	0	1	0	0	0	2	3	0	0	0	0	0	0	0	0	0	0	0	0	0	0	0	0	Bacteria(100);Proteobacteria(100);Gammaproteobacteria(100);Gammaproteobacteria_Incertae_Sedis(100);Unknown_Family(100);Candidatus_Ovatusbacter(100);
Otu01361	0	0	62	0	0	0	0	0	1	0	0	0	0	0	0	0	0	0	0	0	0	0	0	0	0	0	0	0	0	0	0	0	0	0	0	0	0	0	0	0	0	0	0	0	0	Bacteria(100);Proteobacteria(100);Deltaproteobacteria(100);Bdellovibrionales(100);Bdellovibrionaceae(100);Bdellovibrio(100);
Otu01362	0	0	0	0	0	0	2	0	0	0	0	0	0	0	0	0	0	0	0	0	0	0	0	0	0	0	0	0	0	0	1	1	6	4	6	0	6	0	0	22	2	2	8	2	1	Bacteria(100);Actinobacteria(100);Acidimicrobiia(100);IMCC26256(100);IMCC26256_fa(100);IMCC26256_ge(100);
Otu01363	0	0	0	0	0	0	0	0	0	0	0	0	0	0	0	0	0	0	0	0	0	0	0	0	0	0	0	0	0	0	63	0	0	0	0	0	0	0	0	0	0	0	0	0	0	Bacteria(100);Acidobacteria(100);Blastocatellia_(Subgroup_4)(100);11-24(100);11-24_fa(100);11-24_ge(100);
Otu01364	0	0	0	0	0	0	0	2	0	0	0	0	0	0	3	0	5	0	0	4	0	0	0	0	0	0	36	2	2	9	0	0	0	0	0	0	0	0	0	0	0	0	0	0	0	Bacteria(100);Firmicutes(100);Clostridia(100);Clostridiales(100);Ruminococcaceae(99);Ruminococcaceae_UCG-013(97);
Otu01365	0	0	0	0	2	0	3	7	50	0	0	0	0	0	0	0	0	0	0	0	0	0	0	0	0	1	0	0	0	0	0	0	0	0	0	0	0	0	0	0	0	0	0	0	0	Bacteria(100);Acidobacteria(100);Acidobacteriia(100);Solibacterales(100);Solibacteraceae_(Subgroup_3)(100);Candidatus_Solibacter(78);
Otu01366	0	0	0	0	0	0	0	0	0	0	0	0	0	0	2	21	14	0	2	5	0	0	0	0	4	1	5	2	6	1	0	0	0	0	0	0	0	0	0	0	0	0	0	0	0	Bacteria(100);Proteobacteria(100);Gammaproteobacteria(100);Diplorickettsiales(100);Diplorickettsiaceae(100);Aquicella(100);
Otu01367	0	0	4	0	3	0	6	0	0	0	0	0	0	0	0	0	0	0	0	0	0	0	0	0	0	0	0	0	0	0	1	6	32	3	6	2	0	0	0	0	0	0	0	0	0	Bacteria(100);WPS-2(100);WPS-2_cl(100);WPS-2_or(100);WPS-2_fa(100);WPS-2_ge(100);
Otu01368	0	0	0	0	0	0	0	0	0	0	21	10	13	0	0	0	0	0	0	0	7	9	2	0	0	0	0	0	0	0	0	0	0	0	0	0	0	0	0	0	0	1	0	0	0	Bacteria(100);Firmicutes(100);Clostridia(100);Clostridiales(100);Peptococcaceae(62);Thermincola(62);
Otu01369	0	0	0	0	0	0	0	0	0	0	0	2	8	26	1	11	4	0	5	0	0	0	0	0	3	0	1	2	0	0	0	0	0	0	0	0	0	0	0	0	0	0	0	0	0	Bacteria(100);Firmicutes(100);Clostridia(100);Clostridiales(100);Ruminococcaceae(96);Ruminococcaceae_unclassified(96);
Otu01370	0	0	0	0	0	0	0	0	0	0	0	14	6	8	0	1	0	0	0	0	0	0	20	1	2	2	2	0	0	1	0	0	0	0	0	0	0	0	0	0	0	0	0	0	5	Bacteria(100);Bacteroidetes(100);Bacteroidia(100);Bacteroidia_unclassified(100);Bacteroidia_unclassified(100);Bacteroidia_unclassified(100);
Otu01371	0	0	0	0	0	0	0	0	0	0	0	0	0	0	0	0	1	0	0	6	0	0	0	0	3	0	1	0	0	1	0	0	0	0	0	0	0	0	0	0	0	0	0	10	40	Bacteria(100);Actinobacteria(100);Actinobacteria(100);Actinobacteria_unclassified(100);Actinobacteria_unclassified(100);Actinobacteria_unclassified(100);
Otu01372	0	0	0	0	0	0	0	0	0	0	0	16	12	8	1	2	0	0	0	0	0	9	7	3	3	1	0	0	0	0	0	0	0	0	0	0	0	0	0	0	0	0	0	0	0	Bacteria(100);Bacteria_unclassified(100);Bacteria_unclassified(100);Bacteria_unclassified(100);Bacteria_unclassified(100);Bacteria_unclassified(100);
Otu01373	0	0	1	4	6	4	1	6	30	0	0	0	0	0	0	0	0	0	0	0	0	0	1	0	0	0	0	0	0	0	1	0	1	0	0	1	0	0	0	5	1	0	0	0	0	Bacteria(100);Actinobacteria(100);Thermoleophilia(100);Gaiellales(100);Gaiellales_unclassified(100);Gaiellales_unclassified(100);
Otu01374	0	0	0	0	3	0	2	0	0	0	0	0	0	0	0	0	0	0	0	0	0	0	0	0	0	0	0	0	0	0	1	14	13	0	3	23	0	0	0	0	0	1	0	1	1	Bacteria(100);Actinobacteria(100);Actinobacteria(100);Frankiales(100);Acidothermaceae(99);Acidothermus(99);
Otu01375	0	0	0	0	0	0	0	0	0	0	0	0	0	0	0	0	0	0	0	0	0	0	0	0	0	0	0	0	0	0	0	1	51	0	0	10	0	0	0	0	0	0	0	0	0	Bacteria(100);Bacteria_unclassified(100);Bacteria_unclassified(100);Bacteria_unclassified(100);Bacteria_unclassified(100);Bacteria_unclassified(100);
Otu01376	0	0	0	0	0	0	0	0	0	0	0	1	6	7	0	1	7	0	0	0	0	18	2	0	0	3	0	0	2	0	0	1	0	0	0	0	0	0	0	0	0	0	0	7	7	Archaea(100);Crenarchaeota(100);Bathyarchaeia(100);Bathyarchaeia_or(100);Bathyarchaeia_fa(100);Bathyarchaeia_ge(100);
Otu01377	0	0	0	0	10	4	2	7	39	0	0	0	0	0	0	0	0	0	0	0	0	0	0	0	0	0	0	0	0	0	0	0	0	0	0	0	0	0	0	0	0	0	0	0	0	Bacteria(100);Acidobacteria(100);Holophagae(100);Holophagales(100);Holophagaceae(100);Holophagaceae_unclassified(71);
Otu01378	0	0	0	0	0	0	0	0	0	0	0	2	12	6	0	1	3	0	0	0	0	30	1	1	0	3	0	0	0	0	0	0	0	0	0	0	0	0	0	0	0	0	0	2	1	Bacteria(100);Firmicutes(100);Clostridia(100);Clostridiales(100);Clostridiales_unclassified(92);Clostridiales_unclassified(92);
Otu01379	0	0	0	0	0	0	0	0	0	0	0	6	1	2	1	10	19	0	0	0	0	7	5	3	3	2	2	0	0	0	0	0	0	0	0	0	0	0	0	0	0	0	0	0	0	Bacteria(100);Firmicutes(100);Clostridia(100);Clostridiales(100);Family_XVIII(100);uncultured(100);
Otu01380	0	0	0	0	0	0	0	0	0	0	5	0	1	0	0	0	0	0	0	0	55	0	0	0	0	0	0	0	0	0	0	0	0	0	0	0	0	0	0	0	0	0	0	0	0	Bacteria(100);Bacteria_unclassified(100);Bacteria_unclassified(100);Bacteria_unclassified(100);Bacteria_unclassified(100);Bacteria_unclassified(100);
Otu01381	0	0	3	3	15	1	4	1	17	0	0	0	0	0	0	0	0	0	0	0	0	0	0	0	0	0	0	0	0	0	0	0	0	1	0	0	0	0	0	16	0	0	0	0	0	Bacteria(100);Proteobacteria(100);Alphaproteobacteria(100);Rhizobiales(100);Rhizobiales_Incertae_Sedis(100);uncultured(100);
Otu01382	0	0	0	0	0	0	0	0	0	0	28	0	0	0	0	0	0	0	0	0	33	0	0	0	0	0	0	0	0	0	0	0	0	0	0	0	0	0	0	0	0	0	0	0	0	Bacteria(100);Firmicutes(100);Clostridia(100);Clostridiales(100);Clostridiales_unclassified(100);Clostridiales_unclassified(100);
Otu01383	0	0	0	0	8	0	11	1	28	4	0	0	0	0	0	0	0	0	0	0	0	0	0	0	0	0	0	0	0	0	3	0	6	0	0	0	0	0	0	0	0	0	0	0	0	Bacteria(100);Actinobacteria(100);Actinobacteria(100);Streptomycetales(100);Streptomycetaceae(100);Kitasatospora(100);
Otu01384	0	0	0	0	0	0	2	0	0	0	0	0	0	0	0	0	0	0	0	0	0	0	0	0	0	0	0	0	0	0	0	0	59	0	0	0	0	0	0	0	0	0	0	0	0	Bacteria(100);Firmicutes(100);Bacilli(100);Bacillales(100);Bacillales_unclassified(94);Bacillales_unclassified(94);
Otu01385	0	0	0	0	0	0	0	0	0	0	0	9	10	22	0	1	0	0	1	0	0	8	1	6	0	0	0	0	0	0	0	0	0	0	0	0	0	0	0	0	0	0	0	0	3	Bacteria(100);Firmicutes(100);Negativicutes(100);Selenomonadales(100);Veillonellaceae(100);Veillonellaceae_unclassified(100);
Otu01386	0	0	0	0	0	0	0	0	0	0	0	3	0	9	2	0	1	0	0	0	0	9	1	0	7	2	6	1	3	2	0	0	0	0	0	0	1	0	3	0	0	2	9	0	0	Bacteria(100);Proteobacteria(100);Deltaproteobacteria(100);Desulfuromonadales(100);Geobacteraceae(100);Geobacter(100);
Otu01387	0	0	0	0	0	0	0	0	0	0	0	2	0	3	3	0	0	0	0	0	0	0	0	2	0	0	0	0	2	0	0	0	0	0	0	0	6	8	0	0	4	0	1	27	3	Bacteria(100);Cyanobacteria(100);Cyanobacteria_unclassified(100);Cyanobacteria_unclassified(100);Cyanobacteria_unclassified(100);Cyanobacteria_unclassified(100);
Otu01388	0	0	0	0	3	1	1	0	3	0	0	0	0	0	0	0	0	0	0	0	0	0	0	0	0	0	0	0	0	0	8	6	26	3	4	4	0	0	1	1	0	0	0	0	0	Bacteria(100);Actinobacteria(100);Actinobacteria(100);Streptomycetales(100);Streptomycetaceae(100);Streptomyces(100);
Otu01389	0	0	8	0	1	0	0	0	1	1	0	1	0	0	0	0	0	0	0	0	0	0	0	0	0	2	0	0	0	0	1	3	7	5	5	2	0	0	0	20	0	2	0	0	2	Bacteria(100);Proteobacteria(100);Alphaproteobacteria(100);Alphaproteobacteria_unclassified(100);Alphaproteobacteria_unclassified(100);Alphaproteobacteria_unclassified(100);
Otu01390	0	0	0	1	3	3	0	0	1	0	0	0	0	0	0	0	0	0	0	0	0	0	0	0	0	0	0	0	0	0	5	7	19	0	8	7	0	0	0	5	1	0	1	0	0	Bacteria(100);Proteobacteria(100);Alphaproteobacteria(100);Elsterales(100);uncultured(100);uncultured_ge(100);
Otu01391	0	0	0	0	0	0	0	0	0	0	0	5	20	1	2	0	0	0	0	0	0	0	26	5	1	1	0	0	0	0	0	0	0	0	0	0	0	0	0	0	0	0	0	0	0	Bacteria(100);Bacteria_unclassified(100);Bacteria_unclassified(100);Bacteria_unclassified(100);Bacteria_unclassified(100);Bacteria_unclassified(100);
Otu01392	0	0	0	0	0	0	0	0	0	0	0	0	0	0	0	0	0	0	0	0	0	61	0	0	0	0	0	0	0	0	0	0	0	0	0	0	0	0	0	0	0	0	0	0	0	Bacteria(100);Bacteria_unclassified(100);Bacteria_unclassified(100);Bacteria_unclassified(100);Bacteria_unclassified(100);Bacteria_unclassified(100);
Otu01393	0	0	7	0	2	0	0	0	0	0	0	0	0	0	0	0	0	0	0	0	0	0	0	0	0	0	0	0	0	0	0	3	24	4	10	11	0	0	0	0	0	0	0	0	0	Bacteria(100);Acidobacteria(100);Acidobacteriia(100);Acidobacteriales(100);uncultured(100);uncultured_ge(100);
Otu01394	0	0	0	0	0	0	0	0	0	0	0	0	1	0	2	11	2	0	18	0	0	0	0	0	11	5	0	0	1	0	0	0	0	0	0	0	0	1	6	0	0	1	0	0	2	Bacteria(100);Planctomycetes(100);Phycisphaerae(100);MSBL9(100);SG8-4(92);SG8-4_ge(92);
Otu01395	0	0	0	0	0	0	0	12	0	0	0	0	0	0	3	0	1	0	0	3	0	3	0	0	4	0	0	6	8	21	0	0	0	0	0	0	0	0	0	0	0	0	0	0	0	Bacteria(100);Firmicutes(100);Clostridia(100);Clostridiales(100);Eubacteriaceae(100);Anaerofustis(100);
Otu01396	0	0	0	0	0	0	0	0	0	0	0	0	0	0	0	0	0	0	61	0	0	0	0	0	0	0	0	0	0	0	0	0	0	0	0	0	0	0	0	0	0	0	0	0	0	Bacteria(100);Proteobacteria(100);Alphaproteobacteria(100);Rhodospirillales(100);uncultured(100);uncultured_ge(100);
Otu01397	0	0	1	6	9	0	0	0	3	0	0	8	7	4	0	6	2	0	0	0	0	0	5	0	2	1	1	0	3	3	0	0	0	0	0	0	0	0	0	0	0	0	0	0	0	Bacteria(100);Patescibacteria(100);Parcubacteria(100);Candidatus_Kaiserbacteria(100);Candidatus_Kaiserbacteria_fa(100);Candidatus_Kaiserbacteria_ge(100);
Otu01398	0	0	0	46	14	0	1	0	0	0	0	0	0	0	0	0	0	0	0	0	0	0	0	0	0	0	0	0	0	0	0	0	0	0	0	0	0	0	0	0	0	0	0	0	0	Bacteria(100);Proteobacteria(100);Alphaproteobacteria(100);Rhizobiales(100);Rhizobiales_unclassified(100);Rhizobiales_unclassified(100);
Otu01399	0	0	14	3	0	0	2	1	0	3	1	1	0	5	0	2	0	0	0	0	6	1	1	2	1	0	3	0	1	0	9	1	3	0	0	0	0	0	0	0	0	0	0	0	0	Bacteria(100);Chloroflexi(100);Chloroflexi_unclassified(100);Chloroflexi_unclassified(100);Chloroflexi_unclassified(100);Chloroflexi_unclassified(100);
Otu01400	0	0	0	1	0	5	0	0	3	0	0	0	0	0	0	0	0	0	0	0	0	0	0	0	0	0	0	0	0	0	6	10	18	1	5	6	0	0	0	4	0	0	0	0	1	Bacteria(100);Actinobacteria(100);Actinobacteria(100);Corynebacteriales(100);Mycobacteriaceae(100);Mycobacterium(100);
Otu01401	0	0	0	0	0	0	0	18	42	0	0	0	0	0	0	0	0	0	0	0	0	0	0	0	0	0	0	0	0	0	0	0	0	0	0	0	0	0	0	0	0	0	0	0	0	Bacteria(100);Proteobacteria(100);Alphaproteobacteria(100);Rhodospirillales(100);Magnetospirillaceae(100);Magnetospirillaceae_unclassified(100);
Otu01402	0	0	0	0	0	0	0	0	0	0	9	0	0	0	0	0	0	0	0	0	50	0	0	0	0	0	0	0	0	0	0	0	0	0	0	0	0	0	0	0	0	0	0	0	1	Bacteria(100);Firmicutes(100);Firmicutes_unclassified(100);Firmicutes_unclassified(100);Firmicutes_unclassified(100);Firmicutes_unclassified(100);
Otu01403	0	0	19	20	4	0	0	1	0	0	11	0	0	0	0	0	0	0	0	0	3	0	1	0	0	0	0	0	0	0	0	1	0	0	0	0	0	0	0	0	0	0	0	0	0	Archaea(100);Thaumarchaeota(100);Thaumarchaeota_unclassified(100);Thaumarchaeota_unclassified(100);Thaumarchaeota_unclassified(100);Thaumarchaeota_unclassified(100);
Otu01404	0	0	1	0	2	0	0	4	52	0	0	0	0	0	0	0	0	0	0	0	0	0	0	0	0	0	1	0	0	0	0	0	0	0	0	0	0	0	0	0	0	0	0	0	0	Bacteria(100);Proteobacteria(100);Gammaproteobacteria(100);Betaproteobacteriales(100);Rhodocyclaceae(100);Sterolibacterium(97);
Otu01405	0	0	0	0	0	0	0	0	0	0	0	0	0	0	0	0	0	0	0	0	59	0	0	0	0	0	0	0	0	0	0	0	0	0	0	0	0	0	0	0	0	0	0	0	1	Bacteria(100);Bacteria_unclassified(100);Bacteria_unclassified(100);Bacteria_unclassified(100);Bacteria_unclassified(100);Bacteria_unclassified(100);
Otu01406	0	0	0	0	0	0	0	0	0	0	0	0	0	0	0	0	0	0	0	0	0	0	0	0	0	1	0	25	11	23	0	0	0	0	0	0	0	0	0	0	0	0	0	0	0	Bacteria(100);Bacteria_unclassified(100);Bacteria_unclassified(100);Bacteria_unclassified(100);Bacteria_unclassified(100);Bacteria_unclassified(100);
Otu01407	0	0	0	0	0	0	0	0	0	0	29	0	0	0	0	0	0	0	0	0	30	0	0	0	0	0	0	0	0	0	0	0	0	0	0	0	0	0	0	0	0	0	0	0	0	Bacteria(100);Firmicutes(100);Clostridia(100);Clostridiales(100);Clostridiales_unclassified(73);Clostridiales_unclassified(73);
Otu01408	0	0	0	0	0	0	0	0	0	0	1	1	0	0	0	0	0	0	0	0	52	0	0	0	0	0	1	0	0	4	0	0	0	0	0	0	0	0	0	0	0	0	0	0	0	Bacteria(100);Bacteroidetes(100);Bacteroidia(100);Bacteroidales(100);Bacteroidales_unclassified(100);Bacteroidales_unclassified(100);
Otu01409	0	0	0	0	0	0	0	0	0	0	1	0	0	0	0	0	0	0	0	0	58	0	0	0	0	0	0	0	0	0	0	0	0	0	0	0	0	0	0	0	0	0	0	0	0	Bacteria(100);Proteobacteria(100);Gammaproteobacteria(100);Betaproteobacteriales(100);Chromobacteriaceae(100);Paludibacterium(100);
Otu01410	0	0	0	0	0	0	0	0	0	0	0	0	0	0	0	0	0	0	0	0	0	0	0	0	0	2	10	0	0	47	0	0	0	0	0	0	0	0	0	0	0	0	0	0	0	Bacteria(100);Bacteroidetes(100);Bacteroidia(100);Bacteroidales(100);Bacteroidaceae(99);Bacteroides(99);
Otu01411	0	1	0	0	2	1	1	0	0	0	20	3	0	0	0	0	3	1	0	2	4	0	0	0	0	12	0	0	9	0	0	0	0	0	0	0	0	0	0	0	0	0	0	0	0	Bacteria(100);Proteobacteria(100);Gammaproteobacteria(100);Pseudomonadales(100);Moraxellaceae(100);Acinetobacter(100);
Otu01412	0	0	0	0	5	0	0	8	46	0	0	0	0	0	0	0	0	0	0	0	0	0	0	0	0	0	0	0	0	0	0	0	0	0	0	0	0	0	0	0	0	0	0	0	0	Bacteria(100);Proteobacteria(100);Deltaproteobacteria(100);Myxococcales(100);mle1-27(100);mle1-27_ge(100);
Otu01413	0	0	0	0	0	0	0	0	0	0	0	3	0	1	1	0	0	0	4	1	0	44	0	0	1	0	4	0	0	0	0	0	0	0	0	0	0	0	0	0	0	0	0	0	0	Bacteria(100);Bacteria_unclassified(100);Bacteria_unclassified(100);Bacteria_unclassified(100);Bacteria_unclassified(100);Bacteria_unclassified(100);
Otu01414	0	0	0	0	0	0	0	0	0	0	0	0	0	0	1	0	0	0	0	0	0	0	1	0	4	0	0	0	0	1	0	0	0	0	0	0	13	1	0	28	3	2	2	2	1	Bacteria(100);Proteobacteria(100);Alphaproteobacteria(100);uncultured(100);uncultured_fa(100);uncultured_ge(100);
Otu01415	0	0	19	15	17	0	0	1	4	0	0	0	0	0	0	0	0	0	0	0	1	0	1	0	0	0	0	0	0	0	0	0	0	0	0	1	0	0	0	0	0	0	0	0	0	Bacteria(100);Bacteria_unclassified(100);Bacteria_unclassified(100);Bacteria_unclassified(100);Bacteria_unclassified(100);Bacteria_unclassified(100);
Otu01416	0	0	41	7	0	0	0	1	0	0	10	0	0	0	0	0	0	0	0	0	0	0	0	0	0	0	0	0	0	0	0	0	0	0	0	0	0	0	0	0	0	0	0	0	0	Bacteria(100);Proteobacteria(100);Gammaproteobacteria(100);Betaproteobacteriales(100);Betaproteobacteriales_unclassified(100);Betaproteobacteriales_unclassified(100);
Otu01417	0	0	0	0	3	0	1	0	1	0	0	0	0	0	0	0	0	0	0	0	0	0	0	0	0	0	0	0	0	0	4	14	23	0	3	2	0	1	1	1	0	1	0	2	2	Bacteria(100);Chloroflexi(100);Ktedonobacteria(100);Ktedonobacterales(100);JG30-KF-AS9(100);JG30-KF-AS9_ge(100);
Otu01418	0	0	0	0	0	0	0	0	0	0	0	6	11	12	0	1	0	0	0	0	0	4	12	12	0	0	0	0	0	0	0	0	0	0	0	0	0	0	0	0	0	0	0	0	0	Bacteria(100);Firmicutes(100);Clostridia(100);Clostridiales(100);Peptococcaceae(100);Pelotomaculum(92);
Otu01419	0	0	4	46	6	0	1	0	1	0	0	0	0	0	0	0	0	0	0	0	0	0	0	0	0	0	0	0	0	0	0	0	0	0	0	0	0	0	0	0	0	0	0	0	0	Bacteria(100);Bacteria_unclassified(100);Bacteria_unclassified(100);Bacteria_unclassified(100);Bacteria_unclassified(100);Bacteria_unclassified(100);
Otu01420	0	0	0	0	0	0	0	0	0	0	0	2	0	1	0	0	2	0	0	0	0	16	26	3	0	2	3	1	2	0	0	0	0	0	0	0	0	0	0	0	0	0	0	0	0	Bacteria(100);Bacteria_unclassified(100);Bacteria_unclassified(100);Bacteria_unclassified(100);Bacteria_unclassified(100);Bacteria_unclassified(100);
Otu01421	0	0	0	0	0	0	0	0	0	0	0	7	3	25	2	0	1	0	0	0	0	7	6	4	0	1	2	0	0	0	0	0	0	0	0	0	0	0	0	0	0	0	0	0	0	Bacteria(100);Bacteria_unclassified(100);Bacteria_unclassified(100);Bacteria_unclassified(100);Bacteria_unclassified(100);Bacteria_unclassified(100);
Otu01422	0	0	2	0	1	0	0	0	2	0	0	0	0	0	0	0	0	0	0	0	0	0	0	0	0	0	0	0	0	0	7	6	24	0	3	7	0	0	0	2	1	0	0	0	3	Bacteria(100);Acidobacteria(100);Acidobacteriia(100);Acidobacteriales(100);Acidobacteriaceae_(Subgroup_1)(68);uncultured(66);
Otu01423	0	0	0	0	0	0	0	0	0	0	0	0	0	0	9	0	0	0	0	0	0	0	4	1	1	6	5	9	21	2	0	0	0	0	0	0	0	0	0	0	0	0	0	0	0	Bacteria(100);Bacteria_unclassified(100);Bacteria_unclassified(100);Bacteria_unclassified(100);Bacteria_unclassified(100);Bacteria_unclassified(100);
Otu01424	0	0	43	0	0	0	0	0	0	0	0	7	0	0	1	0	1	0	0	0	2	0	4	0	0	0	0	0	0	0	0	0	0	0	0	0	0	0	0	0	0	0	0	0	0	Bacteria(100);Proteobacteria(100);Gammaproteobacteria(100);Betaproteobacteriales(100);Chromobacteriaceae(97);Chromobacterium(94);
Otu01425	0	0	0	0	0	0	0	0	0	0	0	14	17	16	0	0	1	0	0	0	0	5	3	1	0	0	1	0	0	0	0	0	0	0	0	0	0	0	0	0	0	0	0	0	0	Bacteria(100);Firmicutes(100);Clostridia(100);Clostridiales(100);Peptococcaceae(76);Desulfurispora(73);
Otu01426	0	0	7	4	4	0	0	1	2	0	1	0	0	0	0	0	0	0	0	0	0	0	0	0	0	0	0	0	0	0	4	7	13	2	8	3	0	0	0	2	0	0	0	0	0	Bacteria(100);Acidobacteria(100);Acidobacteriia(100);Solibacterales(100);Solibacteraceae_(Subgroup_3)(100);Candidatus_Solibacter(100);
Otu01427	0	0	10	0	2	0	0	0	0	0	0	0	0	0	0	0	0	0	0	0	0	0	0	0	0	0	0	0	0	0	7	5	12	1	10	7	0	0	0	3	0	0	0	0	1	Bacteria(100);GAL15(100);GAL15_cl(100);GAL15_or(100);GAL15_fa(100);GAL15_ge(100);
Otu01428	0	0	0	0	0	0	0	0	0	0	0	0	0	0	0	0	0	0	0	0	0	0	0	0	2	0	16	9	12	19	0	0	0	0	0	0	0	0	0	0	0	0	0	0	0	Bacteria(100);Patescibacteria(100);Parcubacteria(100);Candidatus_Nomurabacteria(100);Candidatus_Nomurabacteria_fa(100);Candidatus_Nomurabacteria_ge(100);
Otu01429	0	0	0	0	0	0	0	6	0	0	12	0	0	1	1	0	0	0	0	0	38	0	0	0	0	0	0	0	0	0	0	0	0	0	0	0	0	0	0	0	0	0	0	0	0	Bacteria(100);Bacteroidetes(100);Bacteroidia(100);Sphingobacteriales(100);Sphingobacteriaceae(100);Sphingobacterium(95);
Otu01430	0	0	4	0	3	0	0	0	0	0	1	3	1	4	4	4	8	0	1	1	0	2	1	0	3	10	3	2	0	2	0	0	1	0	0	0	0	0	0	0	0	0	0	0	0	Bacteria(100);Proteobacteria(100);Gammaproteobacteria(100);Diplorickettsiales(100);Diplorickettsiaceae(100);uncultured(100);
Otu01431	0	0	0	29	15	2	2	0	8	0	0	0	0	0	0	0	0	0	0	0	0	0	0	0	0	0	0	0	0	0	0	0	0	0	0	0	0	0	0	0	0	0	0	2	0	Bacteria(100);Patescibacteria(100);Parcubacteria(100);Parcubacteria_unclassified(100);Parcubacteria_unclassified(100);Parcubacteria_unclassified(100);
Otu01432	0	0	0	0	1	0	0	0	0	0	0	0	0	0	0	0	0	0	0	0	0	0	0	0	0	0	0	0	0	0	1	0	2	0	1	0	2	10	2	1	2	2	0	18	16	Bacteria(100);Chloroflexi(100);Ktedonobacteria(100);Ktedonobacterales(100);JG30-KF-AS9(100);JG30-KF-AS9_ge(100);
Otu01433	0	0	0	0	0	0	0	0	0	0	0	0	0	0	0	0	0	0	0	0	0	0	2	0	0	0	0	1	11	41	0	0	0	0	0	0	0	0	0	0	0	3	0	0	0	Bacteria(100);Bacteria_unclassified(100);Bacteria_unclassified(100);Bacteria_unclassified(100);Bacteria_unclassified(100);Bacteria_unclassified(100);
Otu01434	0	0	0	0	0	0	0	0	0	0	17	0	0	0	0	0	0	0	0	0	41	0	0	0	0	0	0	0	0	0	0	0	0	0	0	0	0	0	0	0	0	0	0	0	0	Bacteria(100);Firmicutes(100);Firmicutes_unclassified(100);Firmicutes_unclassified(100);Firmicutes_unclassified(100);Firmicutes_unclassified(100);
Otu01435	0	0	14	17	9	0	5	0	8	2	0	0	0	0	0	0	0	0	0	0	0	0	0	0	0	0	0	0	0	0	0	0	2	0	1	0	0	0	0	0	0	0	0	0	0	Bacteria(100);Verrucomicrobia(100);Verrucomicrobiae(100);Pedosphaerales(100);Pedosphaeraceae(100);Pedosphaeraceae_ge(100);
Otu01436	0	0	0	0	0	0	0	9	0	0	0	0	0	0	7	0	2	0	0	2	0	1	0	0	1	0	0	10	11	14	0	0	0	0	0	0	0	0	0	0	0	0	0	0	1	Bacteria(100);Firmicutes(100);Clostridia(100);Clostridiales(100);Christensenellaceae(100);uncultured(99);
Otu01437	0	0	0	0	0	0	0	0	0	0	0	14	0	0	7	2	0	0	0	0	0	1	6	2	0	3	14	1	5	1	0	0	0	0	0	0	0	1	0	0	0	0	0	0	0	Bacteria(100);Bacteria_unclassified(100);Bacteria_unclassified(100);Bacteria_unclassified(100);Bacteria_unclassified(100);Bacteria_unclassified(100);
Otu01438	0	0	0	0	0	0	0	0	0	0	0	0	0	0	0	0	0	0	0	0	0	57	0	0	0	0	0	0	0	0	0	0	0	0	0	0	0	0	0	0	0	0	0	0	0	Bacteria(100);Proteobacteria(100);Deltaproteobacteria(100);Myxococcales(100);BIrii41(99);BIrii41_ge(99);
Otu01439	0	0	0	0	0	0	0	0	0	0	0	8	19	22	0	1	0	0	0	0	0	3	4	0	0	0	0	0	0	0	0	0	0	0	0	0	0	0	0	0	0	0	0	0	0	Bacteria(100);Firmicutes(100);Clostridia(100);Clostridiales(100);Peptococcaceae(100);Desulfurispora(71);
Otu01440	0	0	0	0	0	0	0	0	0	0	29	0	0	0	0	0	0	0	0	0	5	1	0	0	0	0	0	0	0	0	0	0	0	0	0	0	0	3	4	0	14	0	0	1	0	Bacteria(100);Firmicutes(100);Clostridia(100);Clostridiales(100);Clostridiales_unclassified(100);Clostridiales_unclassified(100);
Otu01441	0	0	31	7	1	0	0	1	8	0	0	0	0	0	0	0	2	0	0	0	0	0	0	0	0	0	0	0	0	0	2	0	4	0	0	0	0	0	0	0	0	0	0	0	1	Bacteria(100);WPS-2(100);WPS-2_cl(100);WPS-2_or(100);WPS-2_fa(100);WPS-2_ge(100);
Otu01442	0	0	15	0	0	3	0	0	3	0	0	1	0	5	0	8	4	0	0	0	0	5	4	2	4	1	1	1	0	0	0	0	0	0	0	0	0	0	0	0	0	0	0	0	0	Bacteria(100);Bacteria_unclassified(100);Bacteria_unclassified(100);Bacteria_unclassified(100);Bacteria_unclassified(100);Bacteria_unclassified(100);
Otu01443	0	0	0	0	0	0	0	0	0	0	0	1	1	0	5	3	26	0	5	2	0	0	2	2	0	9	0	1	0	0	0	0	0	0	0	0	0	0	0	0	0	0	0	0	0	Bacteria(100);Bacteria_unclassified(100);Bacteria_unclassified(100);Bacteria_unclassified(100);Bacteria_unclassified(100);Bacteria_unclassified(100);
Otu01444	0	0	0	0	0	0	0	1	0	0	0	3	0	1	3	2	1	0	0	3	0	10	2	0	5	9	7	0	2	3	0	0	0	0	0	0	0	0	0	0	4	0	0	0	1	Bacteria(100);Firmicutes(100);Clostridia(100);Clostridiales(100);Christensenellaceae(100);Christensenellaceae_R-7_group(100);
Otu01445	0	0	0	0	0	0	0	0	0	0	43	0	0	0	0	0	0	0	0	0	3	0	0	0	0	0	0	0	0	0	0	0	0	0	0	0	0	1	0	0	0	1	1	7	1	Bacteria(100);Firmicutes(100);Clostridia(100);Clostridiales(100);Clostridiaceae_1(100);Clostridiaceae_1_unclassified(100);
Otu01446	0	0	23	1	1	0	0	0	6	0	9	0	1	0	0	0	0	0	0	0	0	0	0	0	0	0	0	0	0	0	3	1	12	0	0	0	0	0	0	0	0	0	0	0	0	Bacteria(100);Cyanobacteria(100);Cyanobacteria_unclassified(100);Cyanobacteria_unclassified(100);Cyanobacteria_unclassified(100);Cyanobacteria_unclassified(100);
Otu01447	0	0	0	0	0	0	0	2	0	0	0	3	0	1	0	0	1	0	0	2	0	0	5	0	17	1	0	5	6	14	0	0	0	0	0	0	0	0	0	0	0	0	0	0	0	Bacteria(100);Chloroflexi(100);Anaerolineae(100);Anaerolineales(100);Anaerolineaceae(100);Leptolinea(97);
Otu01448	0	0	0	0	0	0	0	0	0	0	0	9	10	8	0	1	0	0	0	0	0	8	10	2	6	3	0	0	0	0	0	0	0	0	0	0	0	0	0	0	0	0	0	0	0	Bacteria(100);Bacteria_unclassified(100);Bacteria_unclassified(100);Bacteria_unclassified(100);Bacteria_unclassified(100);Bacteria_unclassified(100);
Otu01449	0	0	0	0	0	0	0	0	0	0	3	0	0	0	0	0	0	0	0	0	54	0	0	0	0	0	0	0	0	0	0	0	0	0	0	0	0	0	0	0	0	0	0	0	0	Bacteria(100);Bacteria_unclassified(100);Bacteria_unclassified(100);Bacteria_unclassified(100);Bacteria_unclassified(100);Bacteria_unclassified(100);
Otu01450	0	0	0	0	4	0	0	0	9	0	0	0	0	0	0	8	16	4	0	0	0	0	0	0	3	2	3	1	0	1	2	0	0	0	0	3	0	0	0	1	0	0	0	0	0	Bacteria(100);Dependentiae(100);Babeliae(100);Babeliales(100);Babeliales_unclassified(100);Babeliales_unclassified(100);
Otu01451	0	0	0	0	0	0	0	0	0	0	0	3	1	7	2	8	3	0	2	0	0	7	6	1	0	12	2	1	2	0	0	0	0	0	0	0	0	0	0	0	0	0	0	0	0	Bacteria(100);Firmicutes(100);Clostridia(100);Clostridiales(100);Peptococcaceae(100);Peptococcaceae_unclassified(88);
Otu01452	0	0	0	0	0	0	0	0	0	0	0	0	0	0	0	0	0	5	0	0	0	49	0	0	0	0	0	1	0	1	0	0	0	0	0	0	0	0	0	0	0	0	0	0	0	Bacteria(100);Firmicutes(100);Clostridia(100);Clostridiales(100);Ruminococcaceae(99);Ruminococcaceae_unclassified(99);
Otu01453	0	0	0	0	0	0	0	0	0	0	0	0	0	0	0	0	0	0	0	0	0	0	0	0	0	0	0	0	0	0	1	1	4	2	1	0	4	2	0	6	0	2	1	23	9	Bacteria(100);Chloroflexi(100);Ktedonobacteria(100);Ktedonobacterales(100);JG30-KF-AS9(100);JG30-KF-AS9_ge(100);
Otu01454	0	0	2	1	1	0	0	0	0	0	0	0	1	0	0	0	0	0	0	0	0	0	0	0	0	0	0	0	0	0	0	1	7	3	0	2	1	1	0	27	0	0	2	2	5	Bacteria(100);Planctomycetes(100);Planctomycetacia(100);Isosphaerales(100);Isosphaeraceae(100);uncultured(97);
Otu01455	0	0	2	0	0	0	0	0	0	0	0	0	0	0	0	0	0	0	0	0	0	0	0	0	0	0	0	0	0	0	1	8	38	3	2	2	0	0	0	0	0	0	0	0	0	Bacteria(100);Chloroflexi(100);Ktedonobacteria(100);Ktedonobacterales(100);Ktedonobacteraceae(100);Ktedonobacteraceae_unclassified(100);
Otu01456	0	0	11	14	5	1	0	11	3	0	1	1	0	1	0	0	0	0	0	0	0	0	1	0	0	0	0	0	1	0	0	0	1	0	0	1	0	0	0	2	0	0	0	1	1	Bacteria(100);Bacteria_unclassified(100);Bacteria_unclassified(100);Bacteria_unclassified(100);Bacteria_unclassified(100);Bacteria_unclassified(100);
Otu01457	0	0	5	1	2	0	0	0	1	0	0	0	0	0	0	0	0	0	0	0	0	0	0	0	0	0	0	0	0	0	3	5	19	0	6	6	0	0	0	3	1	1	0	0	3	Bacteria(100);Acidobacteria(100);Acidobacteriia(100);Acidobacteriales(100);uncultured(100);uncultured_ge(100);
Otu01458	0	0	0	0	0	0	0	0	0	0	0	0	0	0	9	3	5	0	0	1	0	0	0	0	0	1	0	4	4	2	0	0	0	0	0	0	2	0	0	0	0	0	0	24	1	Bacteria(100);Proteobacteria(100);Gammaproteobacteria(100);Gammaproteobacteria_unclassified(100);Gammaproteobacteria_unclassified(100);Gammaproteobacteria_unclassified(100);
Otu01459	0	0	0	0	1	0	0	0	0	0	0	0	0	0	0	9	0	0	1	0	0	1	2	0	0	5	12	3	10	6	0	0	0	0	0	0	0	0	2	0	0	0	0	4	0	Bacteria(100);Proteobacteria(100);Gammaproteobacteria(100);Diplorickettsiales(100);Diplorickettsiaceae(100);Aquicella(100);
Otu01460	0	0	0	0	0	0	0	0	0	0	0	22	7	18	6	0	0	0	0	0	0	0	0	1	0	0	1	0	1	0	0	0	0	0	0	0	0	0	0	0	0	0	0	0	0	Bacteria(100);Patescibacteria(100);Saccharimonadia(100);Saccharimonadales(100);Saccharimonadales_fa(100);Saccharimonadales_ge(100);
Otu01461	0	0	0	0	0	0	0	0	0	0	0	0	0	0	0	0	0	0	0	0	0	0	0	0	0	0	0	0	0	0	0	0	0	0	0	0	0	0	0	13	21	5	0	11	6	Bacteria(100);Proteobacteria(100);Gammaproteobacteria(100);Gammaproteobacteria_unclassified(100);Gammaproteobacteria_unclassified(100);Gammaproteobacteria_unclassified(100);
Otu01462	0	0	0	0	0	0	0	1	0	0	0	0	0	0	0	5	1	4	6	12	0	0	0	0	3	9	2	0	0	1	0	0	0	0	0	0	0	0	1	0	2	0	0	1	8	Bacteria(100);Proteobacteria(100);Deltaproteobacteria(100);Desulfarculales(100);Desulfarculaceae(100);Desulfatiglans(100);
Otu01463	55	0	0	1	0	0	0	0	0	0	0	0	0	0	0	0	0	0	0	0	0	0	0	0	0	0	0	0	0	0	0	0	0	0	0	0	0	0	0	0	0	0	0	0	0	Bacteria(100);Planctomycetes(100);Phycisphaerae(100);Phycisphaerales(100);Phycisphaeraceae(100);SM1A02(100);
Otu01464	0	0	0	0	0	0	0	0	0	0	0	15	5	10	2	2	2	0	0	0	0	4	8	2	2	1	2	0	0	0	0	0	0	0	0	0	0	0	0	0	0	0	0	0	1	Bacteria(100);Bacteroidetes(100);Bacteroidia(100);Chitinophagales(100);Chitinophagaceae(100);Chitinophagaceae_unclassified(100);
Otu01465	0	0	0	0	0	0	0	0	0	0	0	1	0	1	5	0	0	0	0	0	0	2	35	4	2	1	3	0	2	0	0	0	0	0	0	0	0	0	0	0	0	0	0	0	0	Bacteria(100);Patescibacteria(100);Microgenomatia(100);Microgenomatia_unclassified(100);Microgenomatia_unclassified(100);Microgenomatia_unclassified(100);
Otu01466	0	0	32	21	0	0	0	0	0	0	0	0	0	2	0	0	0	0	0	0	0	0	0	0	0	0	0	0	0	0	0	0	0	0	0	1	0	0	0	0	0	0	0	0	0	Bacteria(100);Bacteroidetes(100);Bacteroidia(100);Chitinophagales(100);Chitinophagaceae(100);Chitinophagaceae_unclassified(100);
Otu01467	0	0	0	0	0	0	0	0	0	0	0	0	0	0	6	0	23	0	1	8	0	0	0	0	1	3	3	0	0	3	0	0	0	0	0	0	0	0	0	0	0	0	0	0	7	Bacteria(100);Actinobacteria(100);Thermoleophilia(100);Gaiellales(100);uncultured(100);uncultured_ge(100);
Otu01468	0	0	1	0	0	0	0	0	0	0	0	0	0	7	6	1	1	0	0	0	0	2	0	0	1	5	5	2	18	6	0	0	0	0	0	0	0	0	0	0	0	0	0	0	0	Bacteria(100);Bacteria_unclassified(100);Bacteria_unclassified(100);Bacteria_unclassified(100);Bacteria_unclassified(100);Bacteria_unclassified(100);
Otu01469	0	0	0	0	0	0	0	0	0	0	0	0	0	0	0	0	0	0	0	3	0	0	0	0	0	1	1	0	2	1	0	0	0	0	0	0	1	0	0	0	0	0	0	32	14	Bacteria(100);Planctomycetes(100);Planctomycetacia(100);Pirellulales(100);Pirellulaceae(100);Pirellulaceae_unclassified(100);
Otu01470	0	0	0	0	0	0	0	0	0	0	0	0	0	0	4	4	1	0	0	0	0	0	9	3	3	1	16	5	7	2	0	0	0	0	0	0	0	0	0	0	0	0	0	0	0	Bacteria(100);Patescibacteria(100);Microgenomatia(100);Microgenomatia_unclassified(100);Microgenomatia_unclassified(100);Microgenomatia_unclassified(100);
Otu01471	0	0	53	1	1	0	0	0	0	0	0	0	0	0	0	0	0	0	0	0	0	0	0	0	0	0	0	0	0	0	0	0	0	0	0	0	0	0	0	0	0	0	0	0	0	Bacteria(100);Proteobacteria(100);Gammaproteobacteria(100);Betaproteobacteriales(100);Burkholderiaceae(99);Ampullimonas(99);
Otu01472	0	0	0	0	0	0	0	0	0	0	0	2	0	2	1	7	6	0	10	5	0	12	1	1	3	2	2	0	0	1	0	0	0	0	0	0	0	0	0	0	0	0	0	0	0	Bacteria(100);Bacteria_unclassified(100);Bacteria_unclassified(100);Bacteria_unclassified(100);Bacteria_unclassified(100);Bacteria_unclassified(100);
Otu01473	0	0	0	0	2	0	1	0	0	0	0	0	0	0	0	0	0	0	0	5	0	0	2	0	0	0	0	0	0	0	1	1	0	1	0	1	6	0	1	13	0	0	6	13	2	Bacteria(100);Planctomycetes(100);Planctomycetacia(100);Isosphaerales(100);Isosphaeraceae(100);Candidatus_Nostocoida(62);
Otu01474	0	0	0	0	0	0	0	0	0	0	0	0	0	0	0	0	3	0	0	0	0	51	0	0	0	1	0	0	0	0	0	0	0	0	0	0	0	0	0	0	0	0	0	0	0	Bacteria(100);Armatimonadetes(100);uncultured(100);uncultured_or(100);uncultured_fa(100);uncultured_ge(100);
Otu01475	0	0	0	0	0	0	0	0	0	0	0	0	7	1	0	2	0	0	0	0	34	6	0	1	0	0	0	0	0	0	0	0	0	0	0	0	0	0	0	0	1	1	0	0	2	Bacteria(100);Proteobacteria(100);Deltaproteobacteria(100);Desulfuromonadales(100);Geobacteraceae(57);Geobacter(57);
Otu01476	0	0	0	1	0	0	0	0	2	0	0	0	0	0	0	0	0	0	0	0	0	0	0	0	0	0	0	0	0	0	0	0	0	0	0	0	5	3	0	2	0	0	5	31	6	Bacteria(100);Chloroflexi(100);Chloroflexi_unclassified(100);Chloroflexi_unclassified(100);Chloroflexi_unclassified(100);Chloroflexi_unclassified(100);
Otu01477	0	0	0	0	0	0	0	0	0	0	0	2	0	1	0	18	1	0	0	0	0	4	17	2	1	3	3	0	0	0	0	0	0	0	0	0	0	2	0	0	0	0	0	1	0	Bacteria(100);Bacteria_unclassified(100);Bacteria_unclassified(100);Bacteria_unclassified(100);Bacteria_unclassified(100);Bacteria_unclassified(100);
Otu01478	0	0	0	0	0	0	0	0	0	0	0	0	0	0	0	3	0	0	12	9	0	0	0	0	1	22	4	3	0	0	0	0	0	0	0	0	0	0	0	0	0	0	0	0	0	Bacteria(100);Chloroflexi(100);Dehalococcoidia(100);Dehalococcoidia_unclassified(100);Dehalococcoidia_unclassified(100);Dehalococcoidia_unclassified(100);
Otu01479	0	0	0	0	0	0	0	0	0	0	0	0	0	0	0	0	0	0	0	0	0	54	0	0	0	0	0	0	0	0	0	0	0	0	0	0	0	0	0	0	0	0	0	0	0	Bacteria(100);Bacteria_unclassified(100);Bacteria_unclassified(100);Bacteria_unclassified(100);Bacteria_unclassified(100);Bacteria_unclassified(100);
Otu01480	0	0	15	16	4	0	7	0	6	0	3	0	0	0	0	0	0	0	0	0	0	0	0	0	0	0	0	0	0	0	0	0	0	0	0	0	0	0	3	0	0	0	0	0	0	Bacteria(100);Proteobacteria(100);Alphaproteobacteria(100);Rhizobiales(100);Rhizobiales_unclassified(100);Rhizobiales_unclassified(100);
Otu01481	0	0	0	0	0	0	0	0	0	0	1	27	0	1	8	0	0	0	0	0	0	0	3	0	0	0	9	2	3	0	0	0	0	0	0	0	0	0	0	0	0	0	0	0	0	Bacteria(100);Firmicutes(100);Clostridia(100);Clostridiales(100);Lachnospiraceae(100);Lachnospiraceae_unclassified(95);
Otu01482	0	0	0	0	0	0	0	0	0	0	0	1	11	1	0	3	0	0	0	2	0	1	6	7	3	5	0	3	4	6	0	0	0	0	0	0	0	0	0	0	0	0	0	0	1	Bacteria(100);Firmicutes(100);Firmicutes_unclassified(100);Firmicutes_unclassified(100);Firmicutes_unclassified(100);Firmicutes_unclassified(100);
Otu01483	0	0	2	18	13	0	7	2	9	2	0	0	0	0	0	0	0	0	0	0	1	0	0	0	0	0	0	0	0	0	0	0	0	0	0	0	0	0	0	0	0	0	0	0	0	Bacteria(100);Elusimicrobia(100);Elusimicrobia(100);Elusimicrobia_unclassified(100);Elusimicrobia_unclassified(100);Elusimicrobia_unclassified(100);
Otu01484	0	0	0	0	0	0	0	6	0	0	0	1	0	0	3	1	0	2	3	4	0	5	0	1	4	0	3	1	6	8	0	0	0	0	0	0	0	0	0	0	0	0	0	3	3	Bacteria(100);Bacteria_unclassified(100);Bacteria_unclassified(100);Bacteria_unclassified(100);Bacteria_unclassified(100);Bacteria_unclassified(100);
Otu01485	0	0	6	2	4	0	2	1	2	0	0	0	0	0	0	0	0	0	0	0	0	0	0	0	0	0	0	0	0	0	7	8	19	2	0	1	0	0	0	0	0	0	0	0	0	Bacteria(100);Actinobacteria(100);Actinobacteria(100);Streptomycetales(100);Streptomycetaceae(100);Streptacidiphilus(97);
Otu01486	0	0	5	27	7	0	0	0	0	0	0	0	0	0	0	1	0	0	0	1	0	0	0	0	0	0	0	2	2	0	0	0	0	0	0	0	0	0	0	0	0	0	0	3	6	Bacteria(100);Proteobacteria(100);Alphaproteobacteria(100);Micropepsales(100);Micropepsaceae(100);Rhizomicrobium(100);
Otu01487	0	0	0	0	0	0	0	0	0	0	0	1	0	0	5	4	1	0	0	0	0	10	9	4	0	1	4	4	3	8	0	0	0	0	0	0	0	0	0	0	0	0	0	0	0	Bacteria(100);Bacteria_unclassified(100);Bacteria_unclassified(100);Bacteria_unclassified(100);Bacteria_unclassified(100);Bacteria_unclassified(100);
Otu01488	0	0	0	0	0	1	2	0	0	0	0	0	0	0	0	0	0	0	0	0	0	0	0	0	0	0	0	0	0	0	1	3	9	0	1	6	0	2	1	6	1	0	0	7	14	Bacteria(100);Planctomycetes(100);Planctomycetacia(100);Gemmatales(100);Gemmataceae(100);uncultured(100);
Otu01489	0	0	13	28	9	0	0	0	4	0	0	0	0	0	0	0	0	0	0	0	0	0	0	0	0	0	0	0	0	0	0	0	0	0	0	0	0	0	0	0	0	0	0	0	0	Bacteria(100);Proteobacteria(100);Gammaproteobacteria(100);Betaproteobacteriales(100);Betaproteobacteriales_unclassified(100);Betaproteobacteriales_unclassified(100);
Otu01490	0	0	0	0	0	0	0	15	0	0	0	0	0	0	3	0	0	0	0	15	0	0	0	0	1	0	0	2	4	14	0	0	0	0	0	0	0	0	0	0	0	0	0	0	0	Bacteria(100);Proteobacteria(100);Deltaproteobacteria(100);Desulfovibrionales(100);Desulfovibrionaceae(100);Desulfovibrio(93);
Otu01491	0	0	0	0	0	0	0	13	0	0	6	1	0	0	2	0	0	0	0	7	6	0	0	0	0	0	0	1	11	0	0	0	0	0	0	0	1	1	0	0	0	0	0	4	1	Bacteria(100);Bacteria_unclassified(100);Bacteria_unclassified(100);Bacteria_unclassified(100);Bacteria_unclassified(100);Bacteria_unclassified(100);
Otu01492	0	0	0	0	0	0	0	0	0	0	0	1	2	7	1	3	4	0	3	0	0	28	0	0	3	0	0	0	0	0	0	0	0	0	0	0	0	0	0	0	0	0	0	1	0	Bacteria(100);Firmicutes(100);Clostridia(100);Clostridiales(100);Peptococcaceae(100);Pelotomaculum(68);
Otu01493	0	0	0	0	0	0	0	0	0	0	0	2	0	1	12	5	1	0	0	0	0	0	18	4	7	2	1	0	0	0	0	0	0	0	0	0	0	0	0	0	0	0	0	0	0	Bacteria(100);Firmicutes(100);Clostridia(100);Clostridiales(100);Ruminococcaceae(100);Ruminococcaceae_UCG-010(100);
Otu01494	0	0	1	0	2	4	5	8	30	0	0	0	0	0	0	0	0	0	0	0	0	0	0	0	0	0	0	0	0	0	0	0	0	0	3	0	0	0	0	0	0	0	0	0	0	Bacteria(100);Chloroflexi(100);JG30-KF-CM66(100);JG30-KF-CM66_or(100);JG30-KF-CM66_fa(100);JG30-KF-CM66_ge(100);
Otu01495	0	0	19	9	5	0	1	1	0	0	0	1	0	0	0	0	1	0	0	0	1	1	1	0	0	0	1	0	0	0	0	1	3	0	0	1	0	0	0	1	0	1	0	4	1	Bacteria(100);Proteobacteria(100);Alphaproteobacteria(100);Elsterales(100);uncultured(100);uncultured_ge(100);
Otu01496	0	0	0	0	0	0	0	0	0	0	22	0	8	0	0	0	0	0	0	0	5	0	0	0	0	2	0	0	0	0	0	0	0	0	0	0	0	1	0	0	0	0	0	8	7	Bacteria(100);Firmicutes(100);Clostridia(100);Clostridiales(100);Clostridiaceae_1(100);Clostridium_sensu_stricto_12(91);
Otu01497	0	0	0	0	4	0	0	0	1	0	0	0	0	0	0	0	0	0	0	0	0	0	0	0	0	0	0	0	0	0	1	6	29	2	3	4	1	0	0	2	0	0	0	0	0	Bacteria(100);Actinobacteria(100);Actinobacteria(100);Frankiales(100);Acidothermaceae(100);Acidothermus(100);
Otu01498	0	0	34	3	1	0	1	1	1	0	1	0	0	0	0	1	0	0	0	0	0	0	0	0	0	0	0	0	0	0	0	3	6	0	0	0	0	1	0	0	0	0	0	0	0	Bacteria(100);Proteobacteria(100);Alphaproteobacteria(100);uncultured(100);uncultured_fa(100);uncultured_ge(100);
Otu01499	0	0	0	0	0	0	0	0	0	0	0	0	0	0	0	0	0	3	9	13	0	0	1	0	3	1	1	4	7	1	0	0	0	0	0	0	0	0	0	0	0	0	0	10	0	Bacteria(100);Patescibacteria(100);Microgenomatia(100);Candidatus_Pacebacteria(100);Candidatus_Pacebacteria_fa(100);Candidatus_Pacebacteria_ge(100);
Otu01500	0	0	0	0	0	0	0	0	0	0	0	0	0	0	2	0	0	0	0	0	0	2	5	0	1	0	1	1	1	2	0	0	0	0	0	0	0	0	0	1	1	0	0	30	6	Bacteria(100);Chloroflexi(100);Anaerolineae(100);Anaerolineales(100);Anaerolineaceae(100);Anaerolineaceae_unclassified(57);
Otu01501	0	0	0	0	0	0	0	0	0	0	0	0	0	0	2	0	0	0	0	0	0	0	0	0	0	0	0	0	0	0	0	0	0	0	0	0	0	0	1	0	0	0	0	1	49	Bacteria(100);Chloroflexi(100);Anaerolineae(100);Anaerolineales(100);Anaerolineaceae(100);Leptolinea(97);
Otu01502	0	0	1	0	0	0	0	0	0	0	48	0	1	0	0	0	0	0	0	0	0	0	0	0	0	0	0	0	0	0	0	0	0	0	0	0	0	1	2	0	0	0	0	0	0	Bacteria(100);Firmicutes(100);Negativicutes(100);Selenomonadales(100);Veillonellaceae(100);Veillonellaceae_unclassified(99);
Otu01503	0	0	0	0	0	0	0	0	0	0	0	2	5	26	0	1	6	1	2	9	0	0	0	0	0	0	1	0	0	0	0	0	0	0	0	0	0	0	0	0	0	0	0	0	0	Bacteria(100);Firmicutes(100);Clostridia(100);Clostridiales(100);Peptococcaceae(93);Peptococcaceae_unclassified(93);
Otu01504	0	0	24	3	10	0	10	1	2	0	0	0	0	0	0	0	0	0	0	0	0	0	0	0	0	0	0	0	0	0	0	0	0	3	0	0	0	0	0	0	0	0	0	0	0	Bacteria(100);Proteobacteria(100);Deltaproteobacteria(100);Oligoflexales(100);0319-6G20(100);0319-6G20_ge(100);
Otu01505	0	0	9	1	1	0	2	0	0	0	0	0	0	0	0	0	0	0	0	0	0	1	0	0	0	0	1	0	0	0	1	0	5	0	1	0	0	0	0	0	0	0	0	28	3	Bacteria(100);Proteobacteria(100);Alphaproteobacteria(100);uncultured(100);uncultured_fa(100);uncultured_ge(100);
Otu01506	0	0	0	0	0	0	0	0	0	0	0	13	23	4	0	1	0	0	0	0	0	0	6	3	1	1	0	0	1	0	0	0	0	0	0	0	0	0	0	0	0	0	0	0	0	Bacteria(100);Bacteroidetes(100);Bacteroidia(100);Bacteroidales(100);Prolixibacteraceae(100);Prolixibacteraceae_unclassified(93);
Otu01507	0	0	0	0	0	0	0	1	0	0	0	9	9	16	3	0	0	0	0	0	0	10	0	4	0	0	0	0	0	0	0	0	0	0	0	0	0	0	0	0	0	0	0	0	1	Bacteria(100);Firmicutes(100);Clostridia(100);Clostridiales(100);Clostridiaceae_1(100);Oxobacter(100);
Otu01508	0	0	3	1	5	0	2	2	2	0	0	0	0	0	0	0	0	0	0	0	0	0	0	0	0	0	0	0	0	0	1	3	6	8	6	3	1	0	0	9	0	0	1	0	0	Bacteria(100);Actinobacteria(100);Thermoleophilia(100);Gaiellales(100);uncultured(100);uncultured_ge(100);
Otu01509	0	0	0	0	0	0	0	7	0	0	1	0	2	0	1	0	0	0	0	7	0	0	0	0	2	0	0	7	11	15	0	0	0	0	0	0	0	0	0	0	0	0	0	0	0	Bacteria(100);Firmicutes(100);Clostridia(100);Clostridiales(100);Clostridiaceae_1(100);Clostridiaceae_1_unclassified(100);
Otu01510	0	0	35	0	13	1	1	1	2	0	0	0	0	0	0	0	0	0	0	0	0	0	0	0	0	0	0	0	0	0	0	0	0	0	0	0	0	0	0	0	0	0	0	0	0	Bacteria(100);Proteobacteria(100);Gammaproteobacteria(100);Betaproteobacteriales(100);Burkholderiaceae(99);Burkholderiaceae_unclassified(99);
Otu01511	0	0	0	0	1	0	0	0	3	0	0	0	0	0	1	10	0	0	34	0	0	0	0	1	0	0	0	0	3	0	0	0	0	0	0	0	0	0	0	0	0	0	0	0	0	Bacteria(100);Actinobacteria(100);Actinobacteria(100);Propionibacteriales(100);Nocardioidaceae(100);Marmoricola(100);
Otu01512	0	0	3	0	1	0	5	0	0	0	0	0	0	0	0	0	0	2	0	0	0	0	0	0	0	0	0	0	0	0	1	6	9	1	2	5	2	0	1	5	0	0	5	4	1	Bacteria(100);Proteobacteria(100);Alphaproteobacteria(100);Acetobacterales(100);Acetobacteraceae(100);Acetobacteraceae_ge(91);
Otu01513	0	0	0	0	0	0	0	0	0	0	0	0	2	2	1	4	2	0	9	2	0	11	2	6	5	4	3	0	0	0	0	0	0	0	0	0	0	0	0	0	0	0	0	0	0	Bacteria(100);Bacteria_unclassified(100);Bacteria_unclassified(100);Bacteria_unclassified(100);Bacteria_unclassified(100);Bacteria_unclassified(100);
Otu01514	0	0	1	0	0	0	0	0	0	0	0	0	0	0	0	0	0	0	10	0	0	0	0	0	0	0	0	0	0	0	1	1	5	9	2	0	6	0	0	9	1	0	2	6	0	Bacteria(100);Proteobacteria(100);Deltaproteobacteria(100);Myxococcales(100);Polyangiaceae(100);Pajaroellobacter(100);
Otu01515	0	0	0	0	0	0	0	0	0	0	1	20	13	14	0	0	0	0	0	0	2	0	0	0	0	0	1	0	1	0	0	0	0	0	0	0	0	0	0	0	0	0	0	0	0	Bacteria(100);Bacteroidetes(100);Bacteroidia(100);Bacteroidales(100);Bacteroidales_unclassified(100);Bacteroidales_unclassified(100);
Otu01516	0	0	0	0	0	0	0	0	0	0	6	18	0	0	1	0	0	0	3	0	3	0	0	0	0	0	1	0	0	1	0	0	0	19	0	0	0	0	0	0	0	0	0	0	0	Bacteria(100);Bacteroidetes(100);Bacteroidia(100);Flavobacteriales(100);Weeksellaceae(100);Chryseobacterium(99);
Otu01517	0	0	0	0	0	0	0	0	0	0	0	0	0	0	0	0	0	0	1	0	0	0	0	0	11	3	0	0	0	0	0	0	0	0	0	0	0	1	4	0	2	3	0	20	7	Bacteria(100);Planctomycetes(100);Planctomycetacia(100);Pirellulales(100);Pirellulaceae(100);Pirellulaceae_unclassified(95);
Otu01518	0	0	6	39	7	0	0	0	0	0	0	0	0	0	0	0	0	0	0	0	0	0	0	0	0	0	0	0	0	0	0	0	0	0	0	0	0	0	0	0	0	0	0	0	0	Bacteria(100);Bacteria_unclassified(100);Bacteria_unclassified(100);Bacteria_unclassified(100);Bacteria_unclassified(100);Bacteria_unclassified(100);
Otu01519	0	0	7	0	2	0	0	1	3	0	0	0	0	0	0	0	0	0	0	0	0	0	0	0	0	0	0	0	0	0	4	4	20	2	3	6	0	0	0	0	0	0	0	0	0	Bacteria(100);Proteobacteria(100);Alphaproteobacteria(100);Rhizobiales(100);Xanthobacteraceae(77);Xanthobacteraceae_unclassified(75);
Otu01520	0	0	0	0	0	0	0	0	0	0	0	0	0	1	1	6	0	0	0	2	0	0	0	0	0	3	15	6	15	2	0	0	0	0	0	0	0	0	0	1	0	0	0	0	0	Bacteria(100);Proteobacteria(100);Gammaproteobacteria(100);Diplorickettsiales(100);Diplorickettsiaceae(100);Diplorickettsiaceae_unclassified(100);
Otu01521	0	0	8	5	0	0	0	0	8	0	2	0	0	0	0	0	0	0	0	0	3	0	1	0	0	0	0	0	0	0	0	1	6	0	13	5	0	0	0	0	0	0	0	0	0	Archaea(100);Euryarchaeota(100);Thermoplasmata(100);Thermoplasmata_unclassified(100);Thermoplasmata_unclassified(100);Thermoplasmata_unclassified(100);
Otu01522	0	0	0	0	0	0	0	0	0	0	0	0	0	0	2	0	0	0	0	5	0	0	0	0	0	2	1	17	22	3	0	0	0	0	0	0	0	0	0	0	0	0	0	0	0	Bacteria(100);Patescibacteria(100);Microgenomatia(100);Candidatus_Pacebacteria(100);Candidatus_Pacebacteria_fa(100);Candidatus_Pacebacteria_ge(100);
Otu01523	0	0	24	1	5	0	13	1	1	0	0	1	0	0	0	1	0	0	0	0	0	0	0	0	0	1	0	0	0	0	0	0	0	1	1	0	0	0	0	1	0	0	1	0	0	Bacteria(100);Proteobacteria(100);Deltaproteobacteria(100);Oligoflexales(100);0319-6G20(100);0319-6G20_ge(100);
Otu01524	0	0	0	2	2	0	3	0	0	0	0	0	0	0	0	0	0	0	0	0	0	0	0	0	0	0	0	0	0	0	0	0	0	1	4	1	0	3	0	11	4	1	0	6	14	Bacteria(100);Proteobacteria(100);Deltaproteobacteria(100);Myxococcales(100);Polyangiaceae(100);Polyangiaceae_unclassified(100);
Otu01525	0	0	0	0	0	0	0	0	0	0	0	1	6	1	11	1	28	0	0	0	0	0	0	1	2	1	0	0	0	0	0	0	0	0	0	0	0	0	0	0	0	0	0	0	0	Bacteria(100);Firmicutes(100);Negativicutes(100);Selenomonadales(100);Selenomonadales_unclassified(100);Selenomonadales_unclassified(100);
Otu01526	0	0	0	0	3	0	0	0	0	0	0	0	0	0	0	0	0	0	0	0	0	0	0	0	0	0	0	0	0	0	4	10	25	0	2	2	0	0	0	0	0	0	0	1	5	Bacteria(100);Actinobacteria(100);Thermoleophilia(100);Solirubrobacterales(100);Solirubrobacteraceae(60);Conexibacter(56);
Otu01527	0	0	0	0	0	0	0	0	0	0	0	0	0	0	0	0	0	0	0	0	0	0	0	0	0	0	0	0	0	0	0	0	0	0	0	0	0	0	0	0	0	0	0	26	26	Bacteria(100);Bacteria_unclassified(100);Bacteria_unclassified(100);Bacteria_unclassified(100);Bacteria_unclassified(100);Bacteria_unclassified(100);
Otu01528	0	0	1	2	1	0	10	0	1	0	0	0	0	0	0	0	0	0	0	0	0	0	0	0	0	0	0	0	0	0	3	3	17	4	6	3	0	0	0	0	0	0	0	0	1	Bacteria(100);Proteobacteria(100);Alphaproteobacteria(100);Rhizobiales(100);Beijerinckiaceae(100);Beijerinckiaceae_unclassified(89);
Otu01529	0	0	0	0	0	0	0	0	0	0	0	11	5	6	0	5	0	0	0	0	0	8	6	1	2	0	0	0	0	0	0	0	0	0	0	0	0	1	2	0	0	1	1	3	0	Bacteria(100);Verrucomicrobia(100);Verrucomicrobiae(100);Pedosphaerales(100);Pedosphaeraceae(100);Pedosphaeraceae_unclassified(97);
Otu01530	0	0	1	0	5	0	0	1	7	0	0	0	0	0	0	0	0	0	0	0	0	0	0	0	0	0	0	0	0	0	0	0	0	0	0	1	0	0	0	20	4	1	2	4	6	Bacteria(100);Actinobacteria(100);Thermoleophilia(100);Gaiellales(100);Gaiellales_unclassified(93);Gaiellales_unclassified(93);
Otu01531	0	0	1	0	14	0	8	5	11	0	0	0	0	0	0	0	0	0	0	0	0	0	0	0	0	0	0	0	0	0	0	0	6	0	4	1	0	0	0	1	0	0	0	0	1	Bacteria(100);Planctomycetes(100);Planctomycetacia(100);Gemmatales(100);Gemmataceae(100);uncultured(100);
Otu01532	0	0	0	0	2	0	0	4	1	0	0	0	0	0	0	2	0	0	42	0	0	0	0	0	0	0	0	0	0	0	0	0	0	1	0	0	0	0	0	0	0	0	0	0	0	Bacteria(100);Actinobacteria(100);Actinobacteria(100);Propionibacteriales(100);Nocardioidaceae(99);Aeromicrobium(99);
Otu01533	0	0	0	0	0	0	0	0	0	0	0	0	0	0	0	1	1	0	1	10	0	0	0	0	16	10	12	0	0	0	0	0	0	0	0	0	0	0	0	0	0	0	0	0	0	Bacteria(100);Chloroflexi(100);Dehalococcoidia(100);Dehalococcoidia_unclassified(100);Dehalococcoidia_unclassified(100);Dehalococcoidia_unclassified(100);
Otu01534	0	0	0	0	0	0	0	0	0	0	0	1	4	0	0	0	0	0	0	0	1	0	1	0	0	0	0	0	0	0	0	0	0	0	0	0	0	7	1	0	7	0	0	19	10	Bacteria(100);Firmicutes(100);Clostridia(100);Clostridiales(100);Clostridiaceae_1(97);Fonticella(97);
Otu01535	0	0	5	24	7	0	0	2	13	0	0	0	0	0	0	0	0	0	0	0	0	0	0	0	0	0	0	0	0	0	0	0	0	0	0	0	0	0	0	0	0	0	0	0	0	Bacteria(100);Spirochaetes(100);Leptospirae(100);Leptospirales(100);Leptospiraceae(100);Leptospira(100);
Otu01536	0	0	2	0	0	0	5	6	10	0	0	1	0	0	0	0	0	0	0	0	1	0	0	0	0	0	0	0	0	0	0	0	0	0	0	0	0	0	0	25	0	0	0	0	1	Bacteria(100);Cyanobacteria(100);Cyanobacteria_unclassified(100);Cyanobacteria_unclassified(100);Cyanobacteria_unclassified(100);Cyanobacteria_unclassified(100);
Otu01537	0	0	0	0	0	0	0	0	0	0	0	0	0	0	0	0	0	0	0	0	0	0	0	0	0	0	25	0	0	26	0	0	0	0	0	0	0	0	0	0	0	0	0	0	0	Bacteria(100);Epsilonbacteraeota(100);Campylobacteria(100);Campylobacterales(100);Sulfurospirillaceae(100);Sulfurospirillum(100);
Otu01538	0	0	3	0	2	0	0	0	0	0	0	0	0	0	0	0	0	0	0	0	0	0	0	0	0	0	0	0	0	0	9	4	15	1	2	10	0	0	0	1	0	0	0	0	4	Bacteria(100);Chloroflexi(100);Chloroflexi_unclassified(100);Chloroflexi_unclassified(100);Chloroflexi_unclassified(100);Chloroflexi_unclassified(100);
Otu01539	0	0	2	10	9	2	8	0	3	0	0	1	1	2	0	0	0	0	0	0	0	0	0	0	0	0	0	0	0	0	0	0	0	0	0	0	0	0	0	0	0	0	2	4	7	Bacteria(100);Acidobacteria(100);Holophagae(100);Holophagales(100);Holophagaceae(100);Holophagaceae_unclassified(100);
Otu01540	0	0	0	0	0	0	0	0	0	0	48	0	2	0	0	0	0	0	0	0	0	0	0	0	0	0	0	0	0	0	0	0	0	0	0	0	0	0	0	1	0	0	0	0	0	Bacteria(100);Firmicutes(100);Bacilli(100);Bacillales(100);Paenibacillaceae(100);Paenibacillus(75);
Otu01541	0	0	0	0	0	0	0	0	0	0	0	0	0	0	17	1	0	1	2	2	0	0	0	0	0	0	0	0	0	0	0	0	0	0	0	0	0	28	0	0	0	0	0	0	0	Bacteria(100);Bacteria_unclassified(100);Bacteria_unclassified(100);Bacteria_unclassified(100);Bacteria_unclassified(100);Bacteria_unclassified(100);
Otu01542	0	0	0	0	0	0	0	0	0	0	0	3	2	5	2	1	5	0	0	0	0	14	7	3	3	3	3	0	0	0	0	0	0	0	0	0	0	0	0	0	0	0	0	0	0	Bacteria(100);Firmicutes(100);Firmicutes_unclassified(100);Firmicutes_unclassified(100);Firmicutes_unclassified(100);Firmicutes_unclassified(100);
Otu01543	0	0	0	0	0	0	0	0	0	0	44	1	2	0	0	0	0	0	0	0	2	0	1	0	1	0	0	0	0	0	0	0	0	0	0	0	0	0	0	0	0	0	0	0	0	Bacteria(100);Firmicutes(100);Clostridia(100);Clostridiales(100);Clostridiales_unclassified(99);Clostridiales_unclassified(99);
Otu01544	0	0	0	0	0	0	0	0	1	0	0	1	0	0	0	2	0	7	18	0	0	0	0	0	0	0	0	3	2	1	0	0	1	15	0	0	0	0	0	0	0	0	0	0	0	Bacteria(100);Actinobacteria(100);Actinobacteria(100);Pseudonocardiales(100);Pseudonocardiaceae(100);Pseudonocardia(95);
Otu01545	0	0	4	9	3	0	5	0	1	0	1	2	0	3	4	0	1	0	1	0	1	0	0	0	2	2	4	1	2	0	0	0	1	0	1	0	0	0	1	0	0	0	0	2	0	Bacteria(100);Proteobacteria(100);Alphaproteobacteria(100);Alphaproteobacteria_unclassified(100);Alphaproteobacteria_unclassified(100);Alphaproteobacteria_unclassified(100);
Otu01546	0	0	0	0	0	0	0	0	1	0	0	0	0	0	0	0	0	0	0	0	0	0	0	0	0	0	0	0	0	0	0	0	1	38	3	8	0	0	0	0	0	0	0	0	0	Bacteria(100);Actinobacteria(100);Actinobacteria(100);Catenulisporales(100);Actinospicaceae(100);Actinospica(100);
Otu01547	0	0	0	0	0	0	0	0	0	0	0	5	7	14	0	2	0	0	0	0	0	5	10	2	4	1	0	0	0	0	0	0	0	0	0	0	0	0	0	0	0	0	0	0	0	Bacteria(100);Firmicutes(100);Clostridia(100);Clostridia_unclassified(100);Clostridia_unclassified(100);Clostridia_unclassified(100);
Otu01548	0	0	0	0	0	0	0	0	1	0	0	0	0	0	0	0	0	0	0	0	0	0	0	0	0	0	0	0	0	0	1	31	13	0	0	2	0	0	0	0	1	0	0	0	1	Bacteria(100);Chloroflexi(100);Ktedonobacteria(100);Ktedonobacterales(100);Ktedonobacteraceae(100);Ktedonobacteraceae_unclassified(100);
Otu01549	0	0	0	0	0	0	0	0	0	0	0	40	2	3	0	0	0	0	0	0	0	0	3	0	0	1	0	0	0	1	0	0	0	0	0	0	0	0	0	0	0	0	0	0	0	Bacteria(100);Bacteria_unclassified(100);Bacteria_unclassified(100);Bacteria_unclassified(100);Bacteria_unclassified(100);Bacteria_unclassified(100);
Otu01550	0	0	0	0	0	0	0	0	0	0	0	0	0	0	0	3	0	0	0	0	0	0	0	0	0	0	0	0	0	0	0	0	0	0	0	0	0	4	5	0	0	1	0	7	30	Bacteria(100);Chloroflexi(100);Chloroflexi_unclassified(100);Chloroflexi_unclassified(100);Chloroflexi_unclassified(100);Chloroflexi_unclassified(100);
Otu01551	0	0	0	0	0	0	1	0	0	0	0	0	0	0	0	0	0	0	0	0	0	0	0	0	0	0	0	0	0	0	2	7	10	1	17	5	0	0	0	3	1	0	0	2	1	Bacteria(100);Proteobacteria(100);Alphaproteobacteria(100);Rhizobiales(100);Beijerinckiaceae(94);Methylovirgula(62);
Otu01552	0	0	0	0	0	0	0	0	0	0	0	0	0	0	5	0	0	0	0	0	0	0	11	5	0	0	9	8	11	1	0	0	0	0	0	0	0	0	0	0	0	0	0	0	0	Bacteria(100);Patescibacteria(100);Patescibacteria_unclassified(100);Patescibacteria_unclassified(100);Patescibacteria_unclassified(100);Patescibacteria_unclassified(100);
Otu01553	0	0	2	2	6	0	4	3	5	0	0	0	0	0	0	0	0	0	0	0	0	0	0	1	0	0	0	0	0	0	0	0	1	0	2	1	0	1	1	0	2	0	1	6	12	Bacteria(100);Actinobacteria(100);Thermoleophilia(100);Gaiellales(100);uncultured(100);uncultured_ge(100);
Otu01554	0	0	0	0	0	0	0	0	0	0	0	15	12	8	3	0	0	0	0	0	0	0	6	1	0	1	2	0	2	0	0	0	0	0	0	0	0	0	0	0	0	0	0	0	0	Bacteria(100);Bacteroidetes(100);Bacteroidia(100);Bacteroidales(100);Prolixibacteraceae(98);WCHB1-32(98);
Otu01555	0	0	29	1	1	0	0	0	0	0	9	0	0	0	0	0	0	0	0	0	1	0	0	0	0	0	0	0	0	0	0	0	5	0	3	0	0	0	0	0	0	0	1	0	0	Archaea(100);Euryarchaeota(100);Thermoplasmata(100);Thermoplasmata_unclassified(100);Thermoplasmata_unclassified(100);Thermoplasmata_unclassified(100);
Otu01556	0	0	0	0	0	0	0	0	0	0	0	1	0	1	34	0	0	0	0	0	0	5	3	5	0	1	0	0	0	0	0	0	0	0	0	0	0	0	0	0	0	0	0	0	0	Bacteria(100);Proteobacteria(100);Alphaproteobacteria(100);Rhodospirillales(100);Magnetospirillaceae(100);Magnetospirillum(88);
Otu01557	0	0	0	0	0	0	0	0	0	0	0	7	3	11	0	1	0	0	0	4	0	7	6	3	1	6	0	1	0	0	0	0	0	0	0	0	0	0	0	0	0	0	0	0	0	Bacteria(100);Firmicutes(100);Clostridia(100);Clostridiales(100);Ruminococcaceae(94);Ruminococcaceae_unclassified(94);
Otu01558	0	0	0	0	7	0	0	0	1	0	0	2	0	3	1	1	0	0	0	0	0	0	6	2	14	0	8	0	1	1	0	0	0	0	0	0	0	0	0	0	0	0	0	1	2	Bacteria(100);Patescibacteria(100);Patescibacteria_unclassified(100);Patescibacteria_unclassified(100);Patescibacteria_unclassified(100);Patescibacteria_unclassified(100);
Otu01559	0	0	0	33	4	0	1	2	5	0	0	0	0	0	0	0	0	0	0	0	0	0	0	0	0	0	0	0	0	0	0	1	4	0	0	0	0	0	0	0	0	0	0	0	0	Bacteria(100);Bacteria_unclassified(100);Bacteria_unclassified(100);Bacteria_unclassified(100);Bacteria_unclassified(100);Bacteria_unclassified(100);
Otu01560	0	0	0	0	0	0	0	0	0	0	0	6	14	1	0	0	0	0	0	0	0	2	21	6	0	0	0	0	0	0	0	0	0	0	0	0	0	0	0	0	0	0	0	0	0	Bacteria(100);Bacteria_unclassified(100);Bacteria_unclassified(100);Bacteria_unclassified(100);Bacteria_unclassified(100);Bacteria_unclassified(100);
Otu01561	0	0	0	0	0	0	0	0	0	0	6	1	10	0	0	1	1	0	0	0	26	0	0	1	0	0	0	0	1	3	0	0	0	0	0	0	0	0	0	0	0	0	0	0	0	Bacteria(100);Firmicutes(100);Clostridia(100);Clostridiales(100);Peptococcaceae(100);Desulfitobacterium(80);
Otu01562	0	0	0	0	0	0	0	0	0	0	35	0	2	0	0	0	0	0	0	0	2	0	0	0	0	0	0	0	0	0	0	0	0	0	0	0	2	0	0	1	1	5	0	1	1	Bacteria(100);Firmicutes(100);Clostridia(100);Clostridiales(100);Clostridiaceae_1(100);Clostridiaceae_1_unclassified(98);
Otu01563	0	0	0	0	0	0	0	0	0	0	0	7	10	14	4	10	0	0	0	0	0	1	3	0	0	0	0	0	1	0	0	0	0	0	0	0	0	0	0	0	0	0	0	0	0	Bacteria(100);Firmicutes(100);Clostridia(100);Clostridiales(100);Ruminococcaceae(100);Ruminococcaceae_UCG-010(100);
Otu01564	0	0	0	0	1	0	3	1	0	0	0	0	0	0	0	0	0	0	0	0	0	0	0	0	0	0	0	0	0	0	2	11	23	0	1	6	0	0	1	1	0	0	0	0	0	Bacteria(100);Actinobacteria(100);Actinobacteria_unclassified(100);Actinobacteria_unclassified(100);Actinobacteria_unclassified(100);Actinobacteria_unclassified(100);
Otu01565	0	0	0	0	0	0	0	0	0	0	0	0	0	0	4	0	0	0	0	0	0	0	0	0	1	6	4	6	25	3	0	0	0	0	0	0	0	0	0	0	0	1	0	0	0	Bacteria(100);Proteobacteria(100);Deltaproteobacteria(100);Syntrophobacterales(100);Syntrophobacteraceae(100);Syntrophobacteraceae_unclassified(100);
Otu01566	0	0	0	0	0	0	0	0	0	0	0	0	0	0	7	16	3	0	3	2	0	0	0	0	2	6	1	4	4	1	0	0	0	0	0	0	0	1	0	0	0	0	0	0	0	Bacteria(100);Proteobacteria(100);Gammaproteobacteria(100);Diplorickettsiales(100);Diplorickettsiaceae(100);Diplorickettsiaceae_unclassified(100);
Otu01567	0	0	2	0	0	0	0	0	1	0	0	0	0	0	0	0	0	0	0	0	0	0	0	0	0	0	0	0	0	0	2	4	34	1	1	4	0	0	0	1	0	0	0	0	0	Bacteria(100);Actinobacteria(100);Actinobacteria(100);Catenulisporales(100);Actinospicaceae(100);Actinospica(100);
Otu01568	0	0	0	0	0	0	0	0	0	0	0	17	1	5	0	0	0	0	0	0	0	4	5	7	0	1	0	0	0	0	0	0	0	0	0	0	0	0	0	0	0	0	0	10	0	Bacteria(100);Firmicutes(100);Clostridia(100);Clostridiales(100);Peptococcaceae(100);Desulfurispora(100);
Otu01569	0	0	0	0	0	0	0	0	0	0	9	0	0	0	0	0	0	0	0	0	40	0	0	0	0	0	0	0	0	0	0	0	0	0	0	0	0	0	0	0	0	0	0	0	1	Bacteria(100);Firmicutes(100);Clostridia(100);Clostridiales(100);Clostridiaceae_1(100);Clostridiaceae_1_unclassified(100);
Otu01570	0	0	0	0	0	0	0	11	0	0	0	0	0	1	2	0	0	0	0	4	0	2	0	0	0	0	0	6	8	16	0	0	0	0	0	0	0	0	0	0	0	0	0	0	0	Bacteria(100);Firmicutes(100);Negativicutes(100);Selenomonadales(100);Veillonellaceae(100);Veillonellaceae_unclassified(94);
Otu01571	0	0	7	39	3	0	0	0	1	0	0	0	0	0	0	0	0	0	0	0	0	0	0	0	0	0	0	0	0	0	0	0	0	0	0	0	0	0	0	0	0	0	0	0	0	Bacteria(100);Patescibacteria(100);Parcubacteria(100);Candidatus_Kaiserbacteria(100);Candidatus_Kaiserbacteria_fa(100);Candidatus_Kaiserbacteria_ge(100);
Otu01572	0	0	0	0	0	0	0	0	0	0	18	0	0	0	0	0	0	0	0	0	30	0	0	0	0	0	0	0	0	0	0	0	0	0	0	0	0	0	0	0	0	0	0	0	2	Bacteria(100);Bacteria_unclassified(100);Bacteria_unclassified(100);Bacteria_unclassified(100);Bacteria_unclassified(100);Bacteria_unclassified(100);
Otu01573	0	0	0	46	3	0	0	0	0	0	0	0	0	0	0	0	0	0	0	0	0	0	0	0	0	0	0	0	0	0	0	0	0	0	0	0	0	0	0	0	0	0	0	0	0	Bacteria(100);Patescibacteria(100);Parcubacteria(100);Parcubacteria_unclassified(100);Parcubacteria_unclassified(100);Parcubacteria_unclassified(100);
Otu01574	0	0	0	0	3	0	0	1	3	0	0	0	0	0	0	0	0	0	0	0	0	1	0	0	0	5	1	0	0	0	0	0	0	5	0	0	0	0	6	15	0	0	2	6	1	Bacteria(100);Planctomycetes(100);Planctomycetacia(100);Planctomycetales(100);Schlesneriaceae(100);Schlesneria(100);
Otu01575	0	0	0	0	0	0	0	0	0	0	0	1	12	24	0	0	0	0	0	0	0	0	9	2	0	1	0	0	0	0	0	0	0	0	0	0	0	0	0	0	0	0	0	0	0	Bacteria(100);Firmicutes(100);Clostridia(100);Clostridiales(100);Clostridiales_unclassified(100);Clostridiales_unclassified(100);
Otu01576	0	0	0	0	1	0	0	1	0	0	0	0	0	0	0	0	0	0	0	0	0	0	0	0	0	0	0	0	0	0	0	2	4	0	0	1	2	1	0	2	0	1	2	32	0	Bacteria(100);Chlamydiae(100);Chlamydiae(100);Chlamydiales(100);Parachlamydiaceae(100);Candidatus_Protochlamydia(100);
Otu01577	0	0	0	0	0	0	0	0	0	0	0	3	8	0	0	0	0	0	0	0	0	0	24	10	1	2	0	0	0	1	0	0	0	0	0	0	0	0	0	0	0	0	0	0	0	Bacteria(100);Bacteria_unclassified(100);Bacteria_unclassified(100);Bacteria_unclassified(100);Bacteria_unclassified(100);Bacteria_unclassified(100);
Otu01578	0	0	1	0	2	0	0	0	0	0	0	0	0	0	0	0	0	0	0	0	0	0	0	0	0	0	0	0	0	0	3	5	25	3	6	4	0	0	0	0	0	0	0	0	0	Bacteria(100);Chloroflexi(100);Ktedonobacteria(100);Ktedonobacterales(100);Ktedonobacteraceae(100);1921-2(98);
Otu01579	0	0	0	0	0	0	0	0	0	0	47	0	0	0	0	0	0	0	0	0	2	0	0	0	0	0	0	0	0	0	0	0	0	0	0	0	0	0	0	0	0	0	0	0	0	Bacteria(100);Firmicutes(100);Clostridia(100);Clostridia_unclassified(100);Clostridia_unclassified(100);Clostridia_unclassified(100);
Otu01580	0	0	0	0	0	0	0	0	0	0	0	0	0	0	0	0	0	0	0	0	0	0	0	0	0	0	0	0	0	0	0	0	0	0	2	0	5	3	3	22	8	4	0	0	2	Bacteria(100);Actinobacteria(100);Actinobacteria(100);Pseudonocardiales(100);Pseudonocardiaceae(100);Lechevalieria(92);
Otu01581	0	0	0	0	0	0	0	0	0	0	37	0	0	0	0	0	0	0	0	0	12	0	0	0	0	0	0	0	0	0	0	0	0	0	0	0	0	0	0	0	0	0	0	0	0	Bacteria(100);Firmicutes(100);Clostridia(100);Clostridiales(100);Clostridiales_unclassified(78);Clostridiales_unclassified(78);
Otu01582	0	0	0	0	0	0	0	0	1	0	0	0	0	0	0	0	0	0	0	0	0	0	0	0	0	0	0	0	0	0	3	10	14	2	3	7	0	2	0	3	0	0	0	2	2	Bacteria(100);Actinobacteria(100);Actinobacteria(100);Frankiales(100);Acidothermaceae(52);Acidothermus(52);
Otu01583	0	0	0	0	0	0	0	0	0	0	0	0	0	0	0	10	3	0	1	0	0	9	1	0	12	9	4	0	0	0	0	0	0	0	0	0	0	0	0	0	0	0	0	0	0	Bacteria(100);Firmicutes(100);Clostridia(100);Clostridiales(100);Ruminococcaceae(100);Ruminiclostridium_1(94);
Otu01584	0	0	15	2	3	0	0	0	1	0	0	0	1	0	0	0	0	0	0	0	1	2	0	2	1	0	0	0	0	0	2	4	8	0	1	4	0	0	0	0	0	0	0	0	2	Bacteria(100);GAL15(100);GAL15_cl(100);GAL15_or(100);GAL15_fa(100);GAL15_ge(100);
Otu01585	0	0	0	0	0	0	0	0	0	0	6	0	0	0	0	0	0	0	0	0	43	0	0	0	0	0	0	0	0	0	0	0	0	0	0	0	0	0	0	0	0	0	0	0	0	Bacteria(100);Firmicutes(100);Firmicutes_unclassified(100);Firmicutes_unclassified(100);Firmicutes_unclassified(100);Firmicutes_unclassified(100);
Otu01586	0	0	0	0	0	0	0	0	0	0	0	4	3	6	2	2	7	0	0	0	0	6	4	6	2	1	3	2	1	0	0	0	0	0	0	0	0	0	0	0	0	0	0	0	0	Bacteria(100);Firmicutes(100);Firmicutes_unclassified(100);Firmicutes_unclassified(100);Firmicutes_unclassified(100);Firmicutes_unclassified(100);
Otu01587	0	0	0	0	1	0	0	0	0	0	0	0	0	0	0	0	0	0	0	0	0	0	0	0	0	0	0	0	0	0	0	0	2	0	1	4	0	0	1	7	1	0	2	18	12	Bacteria(100);Chloroflexi(100);Ktedonobacteria(100);Ktedonobacterales(100);JG30-KF-AS9(100);JG30-KF-AS9_ge(100);
Otu01588	0	0	0	0	0	0	0	0	0	0	0	10	6	11	1	3	0	0	0	1	0	1	6	4	0	1	5	0	0	0	0	0	0	0	0	0	0	0	0	0	0	0	0	0	0	Bacteria(100);Bacteroidetes(100);Bacteroidia(100);Chitinophagales(100);Chitinophagaceae(100);Chitinophagaceae_unclassified(100);
Otu01589	0	0	0	0	3	0	3	2	6	0	0	2	2	2	0	1	0	0	0	1	0	18	4	0	0	0	0	0	0	0	0	0	0	0	0	0	0	1	1	0	0	1	0	2	0	Bacteria(100);Verrucomicrobia(100);Verrucomicrobiae(100);Pedosphaerales(100);Pedosphaeraceae(100);ADurb.Bin063-1(98);
Otu01590	0	0	0	0	0	0	0	0	0	0	0	0	4	0	2	6	6	0	4	3	0	0	0	0	4	3	3	1	0	1	0	0	0	0	0	0	0	1	0	0	3	2	0	1	4	Bacteria(100);Firmicutes(100);Clostridia(100);Clostridiales(100);Clostridiaceae_1(100);Oxobacter(100);
Otu01591	0	0	20	10	2	0	4	0	10	0	0	0	0	0	0	0	0	0	0	0	0	0	0	0	0	0	0	0	0	0	1	0	1	0	0	0	0	0	0	0	0	0	0	0	0	Bacteria(100);Proteobacteria(100);Alphaproteobacteria(100);Alphaproteobacteria_unclassified(100);Alphaproteobacteria_unclassified(100);Alphaproteobacteria_unclassified(100);
Otu01592	0	0	2	11	3	9	0	12	8	0	0	0	0	0	0	0	0	0	0	0	0	0	0	0	0	0	0	0	0	0	0	1	0	0	0	2	0	0	0	0	0	0	0	0	0	Bacteria(100);Elusimicrobia(100);Elusimicrobia(100);Lineage_IV(100);Lineage_IV_fa(100);Lineage_IV_ge(100);
Otu01593	0	0	0	0	0	0	0	0	0	0	0	4	4	24	1	0	0	0	1	0	1	3	5	3	0	1	0	0	0	1	0	0	0	0	0	0	0	0	0	0	0	0	0	0	0	Bacteria(100);Bacteria_unclassified(100);Bacteria_unclassified(100);Bacteria_unclassified(100);Bacteria_unclassified(100);Bacteria_unclassified(100);
Otu01594	0	0	0	34	12	0	0	1	1	0	0	0	0	0	0	0	0	0	0	0	0	0	0	0	0	0	0	0	0	0	0	0	0	0	0	0	0	0	0	0	0	0	0	0	0	Bacteria(100);Proteobacteria(100);Alphaproteobacteria(100);Alphaproteobacteria_unclassified(100);Alphaproteobacteria_unclassified(100);Alphaproteobacteria_unclassified(100);
Otu01595	0	0	0	0	2	0	0	0	0	0	0	0	0	0	0	0	0	0	0	0	0	0	0	0	0	0	0	0	0	0	3	3	6	0	1	3	0	4	1	4	5	1	0	8	7	Bacteria(100);Chloroflexi(100);Ktedonobacteria(100);Ktedonobacterales(100);JG30-KF-AS9(100);JG30-KF-AS9_ge(100);
Otu01596	0	0	0	0	0	0	0	0	0	0	16	0	0	0	0	0	0	0	0	0	1	0	0	0	1	0	0	0	0	0	0	0	0	0	0	0	5	5	1	0	0	1	1	12	5	Bacteria(100);Firmicutes(100);Clostridia(100);Clostridiales(100);Clostridiaceae_1(100);Clostridium_sensu_stricto_12(100);
Otu01597	0	0	0	0	0	0	0	0	0	0	2	0	0	0	0	0	0	0	0	0	46	0	0	0	0	0	0	0	0	0	0	0	0	0	0	0	0	0	0	0	0	0	0	0	0	Bacteria(100);Firmicutes(100);Firmicutes_unclassified(100);Firmicutes_unclassified(100);Firmicutes_unclassified(100);Firmicutes_unclassified(100);
Otu01598	0	0	0	0	0	0	0	0	0	0	0	0	0	0	0	2	0	0	17	7	0	0	0	0	9	2	4	0	0	1	0	0	0	0	0	0	0	0	2	0	1	0	0	1	2	Bacteria(100);Proteobacteria(100);Deltaproteobacteria(100);Deltaproteobacteria_Incertae_Sedis(100);Syntrophorhabdaceae(100);Syntrophorhabdus(100);
Otu01599	0	0	0	0	0	0	3	0	0	0	0	0	0	0	0	0	0	0	0	0	0	0	0	0	0	0	0	0	0	0	0	0	0	0	0	0	7	0	0	4	2	0	10	22	0	Bacteria(100);Proteobacteria(100);Alphaproteobacteria(100);Caulobacterales(100);Hyphomonadaceae(100);SWB02(100);
Otu01600	0	0	7	0	3	0	0	0	0	0	0	0	0	0	0	0	0	0	0	0	0	0	0	0	0	0	0	0	0	0	3	3	14	4	6	3	1	0	0	4	0	0	0	0	0	Bacteria(100);Acidobacteria(100);Acidobacteriia(100);Acidobacteriales(100);uncultured(100);uncultured_ge(100);
Otu01601	0	0	0	1	2	0	0	2	1	0	0	0	0	0	0	0	0	0	1	0	0	0	0	0	1	4	0	1	0	1	0	0	2	11	2	1	1	0	0	15	0	0	2	0	0	Bacteria(100);Actinobacteria(100);Actinobacteria(100);Corynebacteriales(100);Mycobacteriaceae(100);Mycobacterium(100);
Otu01602	0	0	6	1	4	0	1	2	3	2	0	0	0	1	0	0	0	0	0	0	0	0	0	0	0	0	0	0	0	0	2	1	0	2	1	12	4	0	1	4	0	0	1	0	0	Bacteria(100);Proteobacteria(100);Alphaproteobacteria(100);Caulobacterales(100);Caulobacteraceae(100);Phenylobacterium(90);
Otu01603	0	0	30	0	0	0	0	0	0	0	0	0	0	0	0	0	0	0	0	0	0	0	0	0	0	0	0	0	0	0	1	0	1	1	9	4	0	0	0	2	0	0	0	0	0	Bacteria(100);Proteobacteria(100);Alphaproteobacteria(100);Alphaproteobacteria_unclassified(100);Alphaproteobacteria_unclassified(100);Alphaproteobacteria_unclassified(100);
Otu01604	0	0	0	0	2	0	0	1	2	0	0	1	0	0	3	1	0	0	0	0	0	0	1	2	0	5	5	9	13	0	0	0	0	0	0	0	0	0	0	3	0	0	0	0	0	Bacteria(100);Patescibacteria(100);Microgenomatia(100);Candidatus_Roizmanbacteria(100);Candidatus_Roizmanbacteria_fa(100);Candidatus_Roizmanbacteria_ge(100);
Otu01605	0	0	0	0	0	0	0	0	0	0	0	0	0	0	0	0	0	0	0	0	0	0	0	0	0	0	0	0	0	0	0	0	0	0	0	0	2	0	0	0	0	0	1	45	0	Bacteria(100);Acidobacteria(100);Thermoanaerobaculia(100);Thermoanaerobaculales(100);Thermoanaerobaculaceae(100);Subgroup_10(100);
Otu01606	0	0	21	1	2	0	0	1	0	1	0	1	0	0	0	0	0	0	0	0	0	0	0	0	0	0	0	0	0	0	0	3	0	0	1	10	0	0	0	1	0	0	0	0	6	Bacteria(100);Proteobacteria(100);Gammaproteobacteria(100);Betaproteobacteriales(100);Nitrosomonadaceae(100);Ellin6067(100);
Otu01607	0	0	0	0	2	0	0	0	5	0	0	0	0	0	0	0	0	0	0	0	0	0	0	0	2	0	0	0	0	0	1	12	8	1	7	5	0	1	0	2	0	0	0	1	1	Bacteria(100);Actinobacteria(100);Actinobacteria(100);Frankiales(100);Acidothermaceae(100);Acidothermus(100);
Otu01608	0	0	0	0	0	0	0	0	0	0	0	0	0	0	1	0	0	0	3	5	0	1	0	0	1	2	0	0	4	2	0	0	0	0	0	0	0	1	0	0	0	2	0	22	3	Bacteria(100);Proteobacteria(100);Deltaproteobacteria(100);Syntrophobacterales(100);Syntrophobacteraceae(100);Syntrophobacter(73);
Otu01609	0	0	0	0	0	0	0	0	0	0	0	0	0	0	0	0	0	0	47	0	0	0	0	0	0	0	0	0	0	0	0	0	0	0	0	0	0	0	0	0	0	0	0	0	0	Bacteria(100);Firmicutes(100);Clostridia(100);Clostridiales(100);Peptococcaceae(100);Pelotomaculum(100);
Otu01610	0	0	0	0	0	0	0	0	0	0	0	0	0	0	0	0	0	0	0	0	0	0	4	3	4	4	6	0	10	6	0	0	0	0	0	0	0	0	0	0	0	0	0	6	4	Bacteria(100);Cyanobacteria(100);Sericytochromatia(100);Sericytochromatia_or(100);Sericytochromatia_fa(100);Sericytochromatia_ge(100);
Otu01611	0	0	0	0	0	0	0	0	0	0	0	5	4	16	0	0	0	0	0	0	0	0	2	0	6	0	7	0	3	3	0	0	0	0	0	0	0	0	0	0	0	1	0	0	0	Bacteria(100);WS4(100);WS4_cl(100);WS4_or(100);WS4_fa(100);WS4_ge(100);
Otu01612	0	0	0	1	0	0	0	0	0	0	0	0	0	0	0	3	0	0	0	0	0	0	0	0	0	0	0	0	0	0	0	1	14	2	16	1	0	1	2	4	1	1	0	0	0	Bacteria(100);Gemmatimonadetes(100);Gemmatimonadetes(100);Gemmatimonadales(100);Gemmatimonadaceae(100);Gemmatimonas(100);
Otu01613	0	0	0	0	0	0	0	0	0	0	0	1	0	0	0	0	0	0	0	0	0	2	0	0	0	0	0	0	0	0	0	0	0	0	0	0	0	0	0	0	0	0	0	5	39	Bacteria(100);Armatimonadetes(100);Chthonomonadetes(100);Chthonomonadales(100);Chthonomonadales_fa(96);Chthonomonadales_ge(96);
Otu01614	0	0	1	0	0	0	0	0	0	0	16	6	4	8	0	1	0	0	0	0	4	0	2	1	2	0	2	0	0	0	0	0	0	0	0	0	0	0	0	0	0	0	0	0	0	Bacteria(100);Proteobacteria(100);Gammaproteobacteria(100);Enterobacteriales(100);Enterobacteriaceae(100);Enterobacteriaceae_unclassified(100);
Otu01615	0	0	0	0	0	0	0	0	0	0	0	0	0	0	6	4	2	0	0	1	0	0	0	0	2	0	8	3	10	4	0	0	0	0	0	0	0	0	0	0	0	0	0	5	2	Bacteria(100);Proteobacteria(100);Deltaproteobacteria(100);Syntrophobacterales(100);Syntrophobacteraceae(100);Syntrophobacteraceae_unclassified(98);
Otu01616	0	0	0	0	0	0	0	1	0	0	2	0	0	0	17	0	6	0	0	3	6	1	0	0	4	0	0	0	1	6	0	0	0	0	0	0	0	0	0	0	0	0	0	0	0	Bacteria(100);Firmicutes(100);Negativicutes(100);Selenomonadales(100);Veillonellaceae(100);Veillonellaceae_unclassified(100);
Otu01617	0	0	0	0	0	0	0	0	0	0	0	1	5	7	0	1	0	0	2	0	1	14	1	1	0	0	1	3	6	0	0	0	0	0	0	0	0	0	0	0	0	1	0	3	0	Bacteria(100);Firmicutes(100);Clostridia(100);Clostridiales(100);Ruminococcaceae(98);Ruminococcaceae_unclassified(96);
Otu01618	0	0	1	0	0	0	0	0	0	0	35	0	1	0	0	0	0	0	0	0	10	0	0	0	0	0	0	0	0	0	0	0	0	0	0	0	0	0	0	0	0	0	0	0	0	Bacteria(100);Proteobacteria(100);Gammaproteobacteria(100);Gammaproteobacteria_unclassified(100);Gammaproteobacteria_unclassified(100);Gammaproteobacteria_unclassified(100);
Otu01619	0	0	5	2	2	0	0	0	0	0	0	0	1	0	0	0	0	0	0	0	0	0	0	0	0	0	0	0	0	0	1	2	8	6	4	2	1	0	0	8	0	0	1	3	1	Bacteria(100);Actinobacteria(100);Acidimicrobiia(100);Microtrichales(100);Microtrichales_unclassified(86);Microtrichales_unclassified(86);
Otu01620	0	0	0	0	0	0	0	0	0	0	0	0	0	0	0	7	0	0	22	6	0	0	0	0	1	3	0	0	2	4	0	0	0	0	0	0	0	0	2	0	0	0	0	0	0	Bacteria(100);Planctomycetes(100);Phycisphaerae(100);MSBL9(100);SG8-4(98);SG8-4_ge(98);
Otu01621	0	0	0	0	0	0	0	0	0	0	0	0	0	0	0	0	0	0	47	0	0	0	0	0	0	0	0	0	0	0	0	0	0	0	0	0	0	0	0	0	0	0	0	0	0	Bacteria(100);Armatimonadetes(100);uncultured(100);uncultured_or(100);uncultured_fa(100);uncultured_ge(100);
Otu01622	0	0	0	0	0	0	0	0	0	0	0	27	1	3	0	0	0	0	0	0	0	2	14	0	0	0	0	0	0	0	0	0	0	0	0	0	0	0	0	0	0	0	0	0	0	Bacteria(100);Patescibacteria(100);Microgenomatia(100);Candidatus_Shapirobacteria(100);Candidatus_Shapirobacteria_fa(100);Candidatus_Shapirobacteria_ge(100);
Otu01623	0	0	0	0	0	0	0	10	0	0	0	0	0	0	1	0	0	0	0	5	0	0	0	0	0	0	0	7	7	17	0	0	0	0	0	0	0	0	0	0	0	0	0	0	0	Bacteria(100);Firmicutes(100);Negativicutes(100);Selenomonadales(100);Veillonellaceae(100);Veillonellaceae_unclassified(100);
Otu01624	0	0	0	0	0	0	0	0	0	0	0	0	0	0	0	25	0	0	2	0	0	0	0	0	12	4	3	0	1	0	0	0	0	0	0	0	0	0	0	0	0	0	0	0	0	Bacteria(100);Firmicutes(100);Firmicutes_unclassified(100);Firmicutes_unclassified(100);Firmicutes_unclassified(100);Firmicutes_unclassified(100);
Otu01625	0	0	0	0	1	0	0	0	0	0	0	0	0	0	0	0	0	0	0	0	0	0	0	0	0	0	0	0	0	0	2	6	9	5	4	3	0	0	0	14	0	0	3	0	0	Bacteria(100);Actinobacteria(100);Acidimicrobiia(100);IMCC26256(100);IMCC26256_fa(100);IMCC26256_ge(100);
Otu01626	0	0	1	19	16	0	0	2	8	0	0	0	0	0	0	0	0	0	0	0	0	0	0	0	0	0	0	0	0	0	0	0	0	0	0	0	0	0	0	0	0	0	0	0	0	Bacteria(100);Bacteria_unclassified(100);Bacteria_unclassified(100);Bacteria_unclassified(100);Bacteria_unclassified(100);Bacteria_unclassified(100);
Otu01627	0	0	0	0	0	0	0	0	0	0	1	0	0	0	0	0	0	0	0	0	45	0	0	0	0	0	0	0	0	0	0	0	0	0	0	0	0	0	0	0	0	0	0	0	0	Bacteria(100);Firmicutes(100);Firmicutes_unclassified(100);Firmicutes_unclassified(100);Firmicutes_unclassified(100);Firmicutes_unclassified(100);
Otu01628	0	0	0	0	0	0	0	0	0	0	8	0	7	1	0	0	0	0	0	0	0	0	0	0	0	0	1	0	0	1	0	0	0	0	0	0	1	1	0	0	1	1	0	22	2	Bacteria(100);Firmicutes(100);Clostridia(100);Clostridiales(100);Clostridiaceae_1(100);Clostridiaceae_1_unclassified(70);
Otu01629	0	0	2	16	6	0	3	2	4	0	0	0	0	1	0	0	0	0	0	0	0	0	1	0	0	0	0	0	0	0	0	0	1	3	1	1	0	1	0	0	0	0	0	1	3	Bacteria(100);Elusimicrobia(100);Elusimicrobia(100);Lineage_IV(100);Lineage_IV_fa(100);Lineage_IV_ge(100);
Otu01630	0	0	1	0	3	0	0	0	1	0	0	0	0	0	0	0	0	0	0	0	0	0	0	0	0	0	0	0	0	0	2	0	6	0	2	4	0	0	0	20	0	0	4	2	1	Bacteria(100);Proteobacteria(100);Alphaproteobacteria(100);Rhizobiales(100);Xanthobacteraceae(96);uncultured(96);
Otu01631	0	0	1	0	1	0	0	0	0	0	0	0	0	0	0	1	0	0	1	0	0	0	0	0	1	0	1	0	1	0	1	0	2	0	0	0	3	2	0	15	11	0	5	0	0	Bacteria(100);Proteobacteria(100);Alphaproteobacteria(100);Rhizobiales(100);Xanthobacteraceae(96);uncultured(96);
Otu01632	0	0	0	0	0	0	0	10	0	0	1	0	0	0	10	0	0	0	0	5	0	0	0	0	0	0	0	5	3	12	0	0	0	0	0	0	0	0	0	0	0	0	0	0	0	Bacteria(100);Bacteroidetes(100);Bacteroidia(100);Bacteroidales(100);Bacteroidales_unclassified(100);Bacteroidales_unclassified(100);
Otu01633	0	0	0	0	0	0	0	0	0	0	16	0	0	0	0	0	0	0	0	0	29	0	0	1	0	0	0	0	0	0	0	0	0	0	0	0	0	0	0	0	0	0	0	0	0	Bacteria(100);Firmicutes(100);Clostridia(100);Clostridiales(100);Clostridiales_unclassified(100);Clostridiales_unclassified(100);
Otu01634	0	0	0	0	0	0	0	0	0	0	0	0	0	0	2	4	2	0	0	0	0	13	10	10	0	3	2	0	0	0	0	0	0	0	0	0	0	0	0	0	0	0	0	0	0	Bacteria(100);Bacteria_unclassified(100);Bacteria_unclassified(100);Bacteria_unclassified(100);Bacteria_unclassified(100);Bacteria_unclassified(100);
Otu01635	0	0	0	0	0	0	0	0	0	0	0	0	0	0	0	0	0	0	0	0	0	0	0	0	0	0	0	0	0	0	0	0	0	0	0	0	0	0	0	0	0	0	0	41	5	Bacteria(100);Firmicutes(100);Clostridia(100);Clostridiales(100);Clostridiaceae_1(100);Clostridium_sensu_stricto_6(100);
Otu01636	0	0	0	0	0	0	0	0	0	0	0	0	0	0	0	0	0	0	0	0	0	0	0	0	0	0	0	0	0	0	0	0	0	0	0	0	0	0	0	0	0	0	0	9	37	Bacteria(100);Bacteroidetes(100);Bacteroidia(100);Sphingobacteriales(100);Lentimicrobiaceae(96);Lentimicrobiaceae_ge(96);
Otu01637	0	0	0	0	0	0	0	0	0	0	0	1	33	4	0	1	0	0	1	1	0	0	0	0	3	0	1	0	0	0	0	0	0	0	0	0	0	1	0	0	0	0	0	0	0	Bacteria(100);Firmicutes(100);Clostridia(100);Clostridiales(100);Clostridiales_unclassified(94);Clostridiales_unclassified(94);
Otu01638	0	0	24	2	4	1	1	0	12	0	0	0	0	0	0	0	0	0	0	0	0	1	0	0	0	0	0	0	0	0	0	0	0	0	0	0	0	0	1	0	0	0	0	0	0	Bacteria(100);Spirochaetes(100);Leptospirae(100);Leptospirales(100);Leptospiraceae(100);Turneriella(100);
Otu01639	0	0	34	8	3	0	0	1	0	0	0	0	0	0	0	0	0	0	0	0	0	0	0	0	0	0	0	0	0	0	0	0	0	0	0	0	0	0	0	0	0	0	0	0	0	Bacteria(100);Proteobacteria(100);Deltaproteobacteria(100);Oligoflexales(100);Oligoflexaceae(98);uncultured(98);
Otu01640	0	0	0	0	0	0	0	0	0	0	0	1	8	1	0	21	0	0	11	4	0	0	0	0	0	0	0	0	0	0	0	0	0	0	0	0	0	0	0	0	0	0	0	0	0	Bacteria(100);Bacteroidetes(100);Bacteroidia(100);Bacteroidales(100);Dysgonomonadaceae(100);Proteiniphilum(100);
Otu01641	0	0	0	0	0	0	0	0	0	0	35	5	0	0	0	1	0	0	0	0	2	0	2	0	1	0	0	0	0	0	0	0	0	0	0	0	0	0	0	0	0	0	0	0	0	Bacteria(100);Bacteria_unclassified(100);Bacteria_unclassified(100);Bacteria_unclassified(100);Bacteria_unclassified(100);Bacteria_unclassified(100);
Otu01642	0	0	0	0	0	0	0	0	0	0	0	0	0	0	0	4	0	0	2	2	0	14	10	0	9	3	2	0	0	0	0	0	0	0	0	0	0	0	0	0	0	0	0	0	0	Bacteria(100);Bacteria_unclassified(100);Bacteria_unclassified(100);Bacteria_unclassified(100);Bacteria_unclassified(100);Bacteria_unclassified(100);
Otu01643	0	0	1	4	9	1	3	4	23	0	0	0	0	0	0	0	0	0	0	0	0	0	0	0	0	0	0	0	0	0	0	0	0	0	0	0	0	0	0	0	0	0	0	0	0	Bacteria(100);Bacteria_unclassified(100);Bacteria_unclassified(100);Bacteria_unclassified(100);Bacteria_unclassified(100);Bacteria_unclassified(100);
Otu01644	0	0	0	0	0	0	0	0	0	0	0	0	24	17	0	3	0	0	0	0	0	0	0	1	0	0	0	0	0	0	0	0	0	0	0	0	0	0	0	0	0	0	0	0	0	Bacteria(100);Firmicutes(100);Clostridia(100);Clostridiales(100);Clostridiales_unclassified(100);Clostridiales_unclassified(100);
Otu01645	0	0	0	0	0	0	0	0	0	0	0	0	0	0	0	0	0	0	0	0	0	0	0	0	0	0	0	0	0	0	0	0	0	0	0	0	0	0	0	0	0	0	0	44	1	Bacteria(100);Actinobacteria(100);Actinobacteria(100);Catenulisporales(100);Actinospicaceae(100);Actinospica(100);
Otu01646	0	0	5	0	5	0	2	0	0	0	0	0	0	0	0	0	0	0	0	0	0	0	0	0	0	0	0	0	0	0	2	1	10	3	3	7	1	0	0	5	0	0	0	0	1	Bacteria(100);Chloroflexi(100);Chloroflexi_unclassified(100);Chloroflexi_unclassified(100);Chloroflexi_unclassified(100);Chloroflexi_unclassified(100);
Otu01647	0	0	3	3	7	0	16	4	8	0	0	0	0	0	0	0	0	0	0	0	0	0	0	0	0	0	0	0	0	0	0	0	0	0	1	0	0	0	0	3	0	0	0	0	0	Bacteria(100);Elusimicrobia(100);Elusimicrobia(100);Lineage_IV(100);Lineage_IV_fa(100);Lineage_IV_ge(100);
Otu01648	26	0	0	0	0	0	0	0	0	0	0	0	0	0	1	0	0	0	0	0	14	0	0	0	0	0	1	0	1	2	0	0	0	0	0	0	0	0	0	0	0	0	0	0	0	Bacteria(100);Bacteroidetes(100);Bacteroidia(100);Bacteroidales(100);Paludibacteraceae(100);Paludibacteraceae_unclassified(100);
Otu01649	0	0	0	0	0	0	0	0	0	0	0	0	0	0	2	0	0	0	0	0	0	0	0	0	2	0	0	11	21	9	0	0	0	0	0	0	0	0	0	0	0	0	0	0	0	Bacteria(100);Proteobacteria(100);Gammaproteobacteria(100);Betaproteobacteriales(100);Burkholderiaceae(100);Burkholderiaceae_unclassified(98);
Otu01650	0	0	0	2	22	0	0	6	14	0	0	0	0	0	0	0	0	0	0	0	0	0	0	0	0	0	0	0	0	0	0	0	1	0	0	0	0	0	0	0	0	0	0	0	0	Bacteria(100);Patescibacteria(100);Parcubacteria(100);Candidatus_Adlerbacteria(100);Candidatus_Adlerbacteria_fa(100);Candidatus_Adlerbacteria_ge(100);
Otu01651	0	0	0	0	0	0	0	0	0	0	0	0	0	0	0	0	0	0	1	0	0	0	0	0	1	0	1	1	4	0	0	0	0	0	0	0	0	1	0	0	0	0	0	18	18	Bacteria(100);Proteobacteria(100);Gammaproteobacteria(100);Betaproteobacteriales(100);Betaproteobacteriales_unclassified(98);Betaproteobacteriales_unclassified(98);
Otu01652	0	0	0	0	22	0	4	1	12	0	0	0	0	0	0	0	0	0	0	0	0	1	0	1	0	0	0	0	0	0	0	0	0	0	0	0	0	0	0	0	4	0	0	0	0	Bacteria(100);Proteobacteria(100);Deltaproteobacteria(100);Myxococcales(100);P3OB-42(100);P3OB-42_ge(100);
Otu01653	0	0	19	1	0	0	4	1	5	0	0	0	2	0	0	0	0	0	0	0	0	0	0	0	0	0	0	0	0	0	0	0	0	9	0	4	0	0	0	0	0	0	0	0	0	Bacteria(100);Proteobacteria(100);Gammaproteobacteria(100);Betaproteobacteriales(100);Burkholderiaceae(100);Burkholderia-Caballeronia-Paraburkholderia(96);
Otu01654	0	0	8	1	2	0	0	0	0	0	1	0	0	0	0	0	0	0	0	0	0	0	0	0	0	0	0	0	0	0	2	1	11	4	2	6	0	0	0	2	0	0	0	1	4	Archaea(100);Crenarchaeota(100);Bathyarchaeia(100);Bathyarchaeia_or(100);Bathyarchaeia_fa(100);Bathyarchaeia_ge(100);
Otu01655	0	0	0	0	0	0	0	0	0	0	0	2	18	10	1	4	0	0	0	0	0	2	1	3	2	1	0	1	0	0	0	0	0	0	0	0	0	0	0	0	0	0	0	0	0	Bacteria(100);Firmicutes(100);Clostridia(100);Clostridia_unclassified(100);Clostridia_unclassified(100);Clostridia_unclassified(100);
Otu01656	0	0	0	0	0	0	0	0	0	0	30	0	0	0	0	0	0	0	0	0	15	0	0	0	0	0	0	0	0	0	0	0	0	0	0	0	0	0	0	0	0	0	0	0	0	Bacteria(100);Firmicutes(100);Clostridia(100);Clostridiales(100);Peptococcaceae(100);Peptococcaceae_unclassified(100);
Otu01657	0	0	0	0	1	0	4	0	0	0	0	36	0	0	0	0	0	0	0	0	0	0	0	0	0	0	0	0	0	0	1	0	3	0	0	0	0	0	0	0	0	0	0	0	0	Bacteria(100);Firmicutes(100);Clostridia(100);Clostridiales(100);Ruminococcaceae(100);Ruminiclostridium_1(100);
Otu01658	0	0	1	0	12	3	5	5	19	0	0	0	0	0	0	0	0	0	0	0	0	0	0	0	0	0	0	0	0	0	0	0	0	0	0	0	0	0	0	0	0	0	0	0	0	Bacteria(100);Elusimicrobia(100);Elusimicrobia(100);Lineage_IV(100);Lineage_IV_fa(100);Lineage_IV_ge(100);
Otu01659	0	0	0	0	0	0	0	1	1	0	0	0	0	0	3	0	1	0	0	0	0	0	0	0	0	0	0	10	14	15	0	0	0	0	0	0	0	0	0	0	0	0	0	0	0	Bacteria(100);Proteobacteria(100);Gammaproteobacteria(100);Betaproteobacteriales(100);Burkholderiaceae(98);Burkholderiaceae_unclassified(98);
Otu01660	0	0	0	0	0	0	0	8	0	0	2	0	1	0	1	0	3	0	1	3	0	0	0	0	0	0	0	4	8	14	0	0	0	0	0	0	0	0	0	0	0	0	0	0	0	Bacteria(100);Firmicutes(100);Negativicutes(100);Selenomonadales(100);Veillonellaceae(100);Veillonellaceae_unclassified(100);
Otu01661	0	0	4	28	8	0	0	3	1	0	0	0	0	0	0	0	0	0	0	0	0	0	0	0	0	0	0	0	0	0	0	0	0	0	0	0	0	0	0	0	0	0	0	1	0	Bacteria(100);Patescibacteria(100);Microgenomatia(100);Candidatus_Levybacteria(100);Candidatus_Levybacteria_fa(100);Candidatus_Levybacteria_ge(100);
Otu01662	0	0	0	0	0	0	0	0	0	0	1	10	1	30	0	0	0	0	0	0	0	0	1	1	1	0	0	0	0	0	0	0	0	0	0	0	0	0	0	0	0	0	0	0	0	Bacteria(100);Bacteria_unclassified(100);Bacteria_unclassified(100);Bacteria_unclassified(100);Bacteria_unclassified(100);Bacteria_unclassified(100);
Otu01663	0	0	0	0	0	0	0	3	0	0	2	0	2	0	1	0	2	0	0	1	0	0	0	0	0	2	0	7	9	15	0	0	0	0	0	0	0	0	0	0	0	1	0	0	0	Bacteria(100);Firmicutes(100);Clostridia(100);Clostridiales(100);Clostridiaceae_1(100);Clostridium_sensu_stricto_12(100);
Otu01664	0	0	1	3	6	2	1	1	17	0	0	0	0	0	0	0	0	0	0	0	0	0	0	0	0	0	0	0	0	0	0	1	13	0	0	0	0	0	0	0	0	0	0	0	0	Bacteria(100);Patescibacteria(100);Parcubacteria(100);Parcubacteria_unclassified(100);Parcubacteria_unclassified(100);Parcubacteria_unclassified(100);
Otu01665	0	0	0	0	0	0	0	0	0	0	0	9	7	21	0	0	2	0	0	0	0	4	2	0	0	0	0	0	0	0	0	0	0	0	0	0	0	0	0	0	0	0	0	0	0	Bacteria(100);Firmicutes(100);Clostridia(100);Clostridia_unclassified(100);Clostridia_unclassified(100);Clostridia_unclassified(100);
Otu01666	0	0	9	24	3	0	2	0	6	0	0	0	0	0	0	0	0	0	0	0	0	0	0	0	0	0	0	0	0	0	0	0	0	0	0	0	0	0	0	0	0	0	0	0	0	Bacteria(100);Patescibacteria(100);Saccharimonadia(100);Saccharimonadales(100);Saccharimonadales_fa(100);Saccharimonadales_ge(100);
Otu01667	0	0	0	0	0	0	0	0	0	0	0	0	0	0	13	2	0	0	0	0	0	0	0	1	0	1	21	0	5	1	0	0	0	0	0	0	0	0	0	0	0	0	0	0	0	Bacteria(100);Patescibacteria(100);Patescibacteria_unclassified(100);Patescibacteria_unclassified(100);Patescibacteria_unclassified(100);Patescibacteria_unclassified(100);
Otu01668	0	0	0	0	3	2	0	0	3	0	0	0	0	0	0	1	1	0	0	0	0	0	0	0	5	6	10	0	10	3	0	0	0	0	0	0	0	0	0	0	0	0	0	0	0	Bacteria(100);Patescibacteria(100);Parcubacteria(100);Parcubacteria_unclassified(100);Parcubacteria_unclassified(100);Parcubacteria_unclassified(100);
Otu01669	0	0	0	29	15	0	0	0	0	0	0	0	0	0	0	0	0	0	0	0	0	0	0	0	0	0	0	0	0	0	0	0	0	0	0	0	0	0	0	0	0	0	0	0	0	Bacteria(100);Proteobacteria(100);Gammaproteobacteria(100);Betaproteobacteriales(100);Betaproteobacteriales_unclassified(62);Betaproteobacteriales_unclassified(62);
Otu01670	0	0	0	5	10	0	3	6	4	5	0	0	0	0	0	0	0	0	0	0	0	0	1	0	0	0	0	0	0	0	0	0	0	0	0	0	0	0	0	0	0	0	0	7	3	Bacteria(100);Acidobacteria(100);Holophagae(100);Holophagales(100);Holophagaceae(100);Holophagaceae_unclassified(100);
Otu01671	0	0	2	4	9	1	5	0	5	0	0	4	4	6	0	0	0	0	0	0	0	0	0	0	0	0	4	0	0	0	0	0	0	0	0	0	0	0	0	0	0	0	0	0	0	Bacteria(100);Patescibacteria(100);Parcubacteria(100);Candidatus_Kaiserbacteria(100);Candidatus_Kaiserbacteria_fa(100);Candidatus_Kaiserbacteria_ge(100);
Otu01672	0	0	0	0	0	0	0	0	0	0	0	0	0	0	0	0	0	0	0	0	0	0	0	0	0	0	0	0	0	0	0	0	0	0	0	0	0	0	0	0	0	0	0	17	27	Bacteria(100);Bacteria_unclassified(100);Bacteria_unclassified(100);Bacteria_unclassified(100);Bacteria_unclassified(100);Bacteria_unclassified(100);
Otu01673	0	0	0	0	0	0	0	0	0	0	0	5	0	0	0	0	0	0	0	0	0	0	0	0	0	0	0	0	0	0	0	0	0	0	0	0	0	0	0	0	0	0	0	26	13	Bacteria(100);Firmicutes(100);Clostridia(100);Clostridiales(100);Clostridiales_unclassified(100);Clostridiales_unclassified(100);
Otu01674	0	0	0	0	0	0	0	0	0	0	0	6	13	8	1	1	0	0	0	0	0	2	10	0	1	2	0	0	0	0	0	0	0	0	0	0	0	0	0	0	0	0	0	0	0	Bacteria(100);Bacteria_unclassified(100);Bacteria_unclassified(100);Bacteria_unclassified(100);Bacteria_unclassified(100);Bacteria_unclassified(100);
Otu01675	0	0	1	0	1	0	3	0	0	0	0	0	0	0	0	0	0	0	0	0	0	0	0	0	0	0	0	0	0	0	0	0	0	1	1	36	0	0	0	1	0	0	0	0	0	Bacteria(100);Bacteroidetes(100);Bacteroidia(100);Chitinophagales(100);Chitinophagaceae(100);Chitinophagaceae_unclassified(100);
Otu01676	0	0	0	3	24	1	0	6	10	0	0	0	0	0	0	0	0	0	0	0	0	0	0	0	0	0	0	0	0	0	0	0	0	0	0	0	0	0	0	0	0	0	0	0	0	Bacteria(100);Proteobacteria(100);Deltaproteobacteria(100);Oligoflexales(100);Oligoflexaceae(100);uncultured(100);
Otu01677	0	0	0	0	0	0	0	1	0	0	1	3	0	0	1	0	0	0	0	0	36	0	0	0	0	0	0	0	0	2	0	0	0	0	0	0	0	0	0	0	0	0	0	0	0	Bacteria(100);Bacteroidetes(100);Bacteroidia(100);Bacteroidales(100);Bacteroidales_unclassified(100);Bacteroidales_unclassified(100);
Otu01678	0	0	0	0	0	0	0	0	0	0	0	0	34	7	0	0	0	0	0	0	0	0	0	0	1	2	0	0	0	0	0	0	0	0	0	0	0	0	0	0	0	0	0	0	0	Bacteria(100);Firmicutes(100);Clostridia(100);Clostridia_unclassified(100);Clostridia_unclassified(100);Clostridia_unclassified(100);
Otu01679	0	0	8	3	4	1	0	7	16	0	2	0	1	0	0	0	0	0	0	0	1	0	1	0	0	0	0	0	0	0	0	0	0	0	0	0	0	0	0	0	0	0	0	0	0	Bacteria(100);Patescibacteria(100);ABY1(100);Candidatus_Magasanikbacteria(100);Candidatus_Magasanikbacteria_fa(100);Candidatus_Magasanikbacteria_ge(100);
Otu01680	0	0	0	0	0	0	0	0	0	0	0	10	4	18	0	0	0	0	0	0	0	1	9	2	0	0	0	0	0	0	0	0	0	0	0	0	0	0	0	0	0	0	0	0	0	Bacteria(100);Firmicutes(100);Clostridia(100);Clostridiales(100);Clostridiales_unclassified(100);Clostridiales_unclassified(100);
Otu01681	0	0	0	0	0	0	0	0	2	0	0	4	0	1	0	0	0	0	0	0	0	0	10	5	1	1	2	4	5	8	0	0	0	0	0	0	0	0	0	0	0	1	0	0	0	Bacteria(100);Patescibacteria(100);Parcubacteria(100);Candidatus_Adlerbacteria(100);Candidatus_Adlerbacteria_fa(100);Candidatus_Adlerbacteria_ge(100);
Otu01682	0	0	0	0	0	0	0	2	0	0	21	0	2	0	0	1	0	0	0	0	12	0	0	0	0	2	0	0	0	2	0	0	0	0	0	0	0	0	1	0	0	0	0	0	1	Bacteria(100);Firmicutes(100);Clostridia(100);Clostridiales(100);Clostridiaceae_1(100);Clostridium_sensu_stricto_12(100);
Otu01683	0	0	0	0	0	0	0	0	0	0	42	0	0	0	0	0	0	0	0	0	1	0	0	0	0	0	0	0	0	0	0	0	0	0	1	0	0	0	0	0	0	0	0	0	0	Bacteria(100);Firmicutes(100);Bacilli(100);Bacillales(100);Paenibacillaceae(94);Paenibacillus(69);
Otu01684	0	0	0	0	0	0	0	0	0	0	0	11	7	16	0	2	0	0	0	0	0	3	4	1	0	0	0	0	0	0	0	0	0	0	0	0	0	0	0	0	0	0	0	0	0	Bacteria(100);Bacteroidetes(100);Bacteroidia(100);Bacteroidia_unclassified(100);Bacteroidia_unclassified(100);Bacteroidia_unclassified(100);
Otu01685	0	0	0	0	0	0	0	1	0	0	0	0	0	0	0	0	0	0	1	2	0	0	0	0	1	0	0	14	10	3	0	0	0	0	0	0	0	0	0	1	0	0	0	11	0	Bacteria(100);Proteobacteria(100);Gammaproteobacteria(100);Betaproteobacteriales(100);Nitrosomonadaceae(100);GOUTA6(100);
[truncated: 20,567 more rows]

## Sheet: proportions
OTU	FeRB culture	FeOx culture	Bwk1	Bwk12	Bwk24_1	Bwk24_2	Bwk24_3	Bwk40_1	Bwk40_2	Bwk40_3	Cwk1	Cwk12_1	Cwk12_2	Cwk12_3	Cwk24_1	Cwk24_2	Cwk24_3	Cwk40_1	Cwk40_2	Cwk40_3	Dwk1	Dwk12_1	Dwk12_2	Dwk12_3	Dwk24_1	Dwk24_2	Dwk24_3	Dwk40_1	Dwk40_2	Dwk40_3	A10cm	A40cm	A80cm	B10cm	B40cm	B80cm	C10cm	C40cm	C80cm	D10cm	D40cm	D80cm	E10cm	E40cm	E80cm	Taxonomy
[truncated: 22,252 more rows]

[truncated: 6 more sheets: averages & std error, pore waters & FeRB & FeOx, end harvest rocks, Fig 1 , Fig S8, phototrophic metagenome]
